# Supplementary material for: β1 integrins mediate the BMP2 dependent transcriptional control of osteoblast differentiation and osteogenesis
Source: PLoS One. 2018 Apr 20;13(4):e0196021. doi: 10.1371/journal.pone.0196021 (PMC5909894; doi:10.1371/journal.pone.0196021)
Supplement: S1 Table — (XLSX) [file pone.0196021.s001.xlsx]

## Sheet: total BMP2 regulated genes
gene name		symbol	Num. matches	t-statistic	p-value	q-value	Difference	Fold change
FLRT3	2	5530600M07Rik; mKIAA1469; C430047I10Rik	1	-18.4682	5.05838e-05	0.0018313	-3.89378	0.0672751
HEY1	3	AI316788; HRT1; Hesr1; hesr-1; Herp2; AI414254	1	-47.0514	1.22054e-06	0.00054803	-3.55927	0.0848308
D0H4S114	18	AI325076; PTZ17; SEZ17; P311	1	-13.1617	0.000192472	0.00246286	-3.37986	0.0960639
WISP2	2	Crgr4; rCop1	1	-21.4092	2.81489e-05	0.0015475	-3.07487	0.118679
SPON2	5	2310045I24Rik; AI504350; Mindin; M-spondin	1	-9.95286	0.000572378	0.00380988	-3.01689	0.123545
OLFML3	3	AI115209; ONT3; 2810002E22Rik; mONT3; AW550633; HNOEL-iso	1	-20.4652	3.36674e-05	0.00172323	-2.92088	0.132046
BMP4	14	Bmp2b1; Bmp2b-1; Bmp2b	1	-14.5403	0.000130101	0.00219076	-2.8488	0.138812
PTN	6	Osf-1; Osf1; OSF; HBGF-8; HBNF; HARP; HB-GAM; HBBN	1	-17.1499	6.78141e-05	0.00191743	-2.84469	0.139207
LY6A	15	Ly-6A/E; Ly-6A.2; Sca-1; Sca1; TAP; Ly-6E.1	1	-16.7955	7.36526e-05	0.00193394	-2.83629	0.140021
FGFR2	7	Fgfr-7; Bek; KGFRTr; AW556123; MGC102519; svs; Fgfr7; Fgfr-2; AU043015	1	-28.0542	9.60487e-06	0.00110281	-2.82225	0.141389
CXCL12	N/A	N/A	1	-38.7425	2.6514e-06	0.000737918	-2.8203	0.141581
COL12A1	9	AW743884	1	-29.5991	7.75784e-06	0.0010473	-2.78558	0.145029
CDSN	17	AI747712	1	-14.6677	0.000125707	0.00216426	-2.74022	0.149662
COL2A1	15	Col2a-1; MGC90638; Col2a; Del1; Dmm	1	-18.1514	5.41719e-05	0.00185419	-2.71167	0.152653
LOC100048332	N/A	N/A	1	-18.5623	4.95755e-05	0.00182446	-2.58355	0.16683
6330404C01RIK	N/A	N/A	1	-24.727	1.58761e-05	0.0013725	-2.56983	0.168425
LXN	N/A	MGC144353; MGC144352	1	-17.213	6.68371e-05	0.00191743	-2.56906	0.168514
ACSS2	2	AceCS1; 1110017C11Rik; ACAS; Acs1; Acas2; Acas1	1	-22.7935	2.19458e-05	0.00145729	-2.56725	0.168726
FN1	1	E330027I09; MGC117493; Fn; Fn-1	1	-10.839	0.000411093	0.00333504	-2.47394	0.179998
MARCKS	10	PKCSL; Macs	1	-38.8782	2.61464e-06	0.000737918	-2.46415	0.181224
TNFRSF11B	15	OCIF; TR1; Opg	1	-14.7228	0.000123865	0.00216426	-2.45747	0.182066
PTX3	N/A	N/A	1	-9.82436	0.000601889	0.00390797	-2.35634	0.195286
WNT4	4	Wnt-4; MGC123964	1	-32.9239	5.07507e-06	0.000944389	-2.35287	0.195757
PDGFRL	8	1110039P19Rik; AV013190	1	-21.0678	3.00039e-05	0.00155358	-2.33842	0.197727
SLC24A3	2	NCKX3	1	-17.1791	6.73604e-05	0.00191743	-2.33323	0.198439
GPR23	N/A	N/A	1	-13.9848	0.000151657	0.00233678	-2.3249	0.199589
VDR	15	Nr1i1	1	-25.4108	1.42432e-05	0.00134918	-2.3105	0.20159
IDH1	1	Idh-1; E030024J03Rik; MGC115782; AI788952; IDPc; AI314845; Id-1	1	-21.0735	2.99716e-05	0.00155358	-2.29878	0.203235
SLC1A3	15	MGluT1; B430115D02Rik; Eaat1; GluT-1; GLAST; GLAST-1; AI504299; Gmt1; GLU-T	1	-18.1191	5.45552e-05	0.00185419	-2.2554	0.209438
DPYSL3	N/A	Ulip; Ulip1; TUC4; CRMP-4	1	-10.2319	0.000514231	0.00368706	-2.19778	0.217973
ADAMTS2	11	PCINP; ADAMTS-3; KIAA4060; mKIAA4060; 4732482M10; hPCPNI; A430089F14; ADAM-TS2	1	-10.4307	0.000477252	0.0035598	-2.19126	0.218961
SCD2	19	Scd-2	1	-12.0677	0.000270417	0.00273674	-2.1209	0.229903
IGSF10	N/A	N/A	1	-19.7798	3.85387e-05	0.00179419	-2.11303	0.231161
CCDC80	16	2610001E17Rik; Ssg1; Urb	1	-29.0815	8.32274e-06	0.0010473	-2.0835	0.235942
COL8A2	N/A	N/A	1	-17.7678	5.89518e-05	0.00188079	-2.06675	0.238696
GRB10	N/A	N/A	1	-19.2849	4.26127e-05	0.00179419	-2.06562	0.238883
ITGA11	9	4732459H24Rik	1	-14.4508	0.000133304	0.00221279	-2.06239	0.239419
HTRA3	N/A	N/A	1	-14.614	0.000127537	0.00217594	-2.02798	0.245199
FAM13C	10	C030038O19Rik; KIAA1796; mKIAA1796	1	-23.3356	1.99884e-05	0.00141277	-2.01516	0.247386
CD248	19	Cd164l1; 2610111G01Rik; Tem1; AI842296	1	-18.7997	4.71414e-05	0.00179419	-2.01427	0.247539
IDB2	N/A	N/A	1	-16.3481	8.19465e-05	0.00194724	-2.0111	0.248084
LOC666559	X	N/A	1	-30.3788	6.99423e-06	0.00100469	-1.99585	0.250721
LOC670044	N/A	N/A	1	-16.6261	7.66628e-05	0.00193394	-1.97893	0.253678
SOBP	10	MGC67344; 2900009C16Rik; 5330439J01Rik	1	-10.2842	0.00050418	0.00363876	-1.97264	0.254786
DKK3	7	AW061014; C87148	1	-17.585	6.14148e-05	0.00189917	-1.96853	0.255513
HSD17B7	1	AI266814	1	-53.012	7.57922e-07	0.000533346	-1.96406	0.256306
PALLD	N/A	N/A	1	-9.98217	0.000565901	0.00380887	-1.94528	0.259665
1200015N20RIK	N/A	N/A	1	-23.4701	1.95367e-05	0.00141277	-1.94363	0.259962
NPR3	15	stri; NPR-C; lgj; C81222; B430320C24Rik	1	-24.5249	1.6403e-05	0.00137816	-1.93875	0.260842
ACTA2	N/A	N/A	1	-19.4225	4.14278e-05	0.00179419	-1.93498	0.261526
COL6A1	10	AI747156; Col6a-1	1	-9.538	0.000674759	0.0040659	-1.9061	0.266812
FMO1	1	N/A	1	-8.27708	0.00116284	0.00530665	-1.89252	0.269337
KCTD12	14	AW538430; Pfetin; AU046135; Pfet1	1	-9.37733	0.000720454	0.00415998	-1.89087	0.269645
ID2	12	C78922; Idb2; AI255428	1	-17.1716	6.74769e-05	0.00191743	-1.83435	0.280418
ACAT2	N/A	AW742799; Tcp1-rs1; Tcp-1x	1	-19.813	3.82835e-05	0.00179419	-1.82868	0.281521
CRYAB	9	Crya-2; Crya2	1	-14.9927	0.000115309	0.00212408	-1.81961	0.283298
SP7	15	Osx; 6430578P22Rik; MGC130562; C22	1	-23.945	1.80408e-05	0.00141277	-1.81003	0.285185
A730054J21RIK	N/A	N/A	1	-45.8467	1.35377e-06	0.00054803	-1.8088	0.285429
HIST1H1C	13	MGC107646; His1a; H1.2; H1c; H1f2; 0610008C09Rik; H1var1	1	-22.2737	2.4053e-05	0.00150663	-1.80207	0.286762
ADAMTSL1	N/A	N/A	1	-11.6546	0.000309847	0.00292528	-1.80006	0.287162
COL6A2	10	Col6a-2; MGC36205	1	-8.75348	0.000938765	0.00475834	-1.79008	0.289157
TUBA1A	15	MGC102098; Tuba1; MGC102097; Tuba-1; MGC102099	1	-9.13628	0.000796454	0.00435792	-1.78791	0.28959
PRRX2	N/A	N/A	1	-13.7764	0.00016088	0.00237289	-1.78166	0.290848
SCD1	19	Scd-1; AI265570; SCD; AA589638; ab	1	-27.3811	1.05803e-05	0.00112128	-1.78012	0.291158
COL3A1	1	AW550625; KIAA4231; Ms10w; mKIAA4231; MMS10-W; Col3a-1	1	-11.6213	0.000313326	0.00294355	-1.75053	0.297193
AI646023	10	MGC67483; MGC65625	1	-14.9746	0.000115859	0.00212408	-1.74017	0.299334
RND3	2	AI661404; Rhoe; 2610017M01Rik; Arhe	1	-19.4341	4.13298e-05	0.00179419	-1.73923	0.299529
FAS	19	CD95; AI196731; TNFR6; Tnfrsf6; APT1; lpr; APO-1	1	-13.0287	0.000200301	0.00249641	-1.73811	0.299762
OLFML2B	1	1110018N05Rik; AI467542; 4832415H08Rik	1	-36.0984	3.51545e-06	0.000801157	-1.73526	0.300355
PMP22	11	22kDa; Tr; HNPP; Gas-3; trembler	1	-9.4961	0.000686319	0.00409195	-1.72111	0.303315
LOC637711	N/A	N/A	1	-11.5304	0.000323072	0.00298473	-1.70345	0.307052
CBR2	11	MLCR	1	-13.697	0.000164576	0.00237289	-1.69329	0.309222
SPARC	11	BM-40; AA517111	1	-14.1302	0.000145612	0.00228622	-1.67827	0.312457
LY6C1	15	Ly6c; Ly-6C; AA959465; AA682074	1	-8.38384	0.00110731	0.00516918	-1.67414	0.313354
SDC2	15	AA960457; Synd2; syndecan-2; 4833414L08Rik; Hspg1	1	-7.67805	0.00154727	0.00615726	-1.64481	0.319788
RGS4	N/A	ESTM48; AA004315; AA597169; ESTM50	1	-22.6305	2.25809e-05	0.00145729	-1.64147	0.32053
TMEM119	5	BC025600; AW208946; MGC38046	1	-28.9964	8.42049e-06	0.0010473	-1.60973	0.32766
9130005N14RIK	5	1190001N04Rik; Noxp20; MGC117924	1	-11.32	0.000347141	0.00309164	-1.59521	0.330974
CAR13	3	2310075C21Rik	1	-19.6824	3.93008e-05	0.00179419	-1.58373	0.333618
NSDHL	X	H105E3; Bpa; AI747449; Str; XAP104	1	-14.5187	0.000130865	0.00219076	-1.58069	0.334322
8030402P03RIK	N/A	N/A	1	-21.8077	2.61606e-05	0.00151337	-1.5686	0.337136
LOX	18	TSC-160; AI893619	1	-8.86829	0.00089299	0.0046292	-1.5677	0.337345
CDC42EP2	19	Cep2; 1110008C05Rik; AI845703; D19Bwg1013e; Borg1	1	-13.7028	0.000164303	0.00237289	-1.56737	0.337423
SDC3	4	MGC65603; syn-3; Synd3; mKIAA0468; MGC69616	1	-13.0708	0.000197781	0.00248288	-1.56656	0.337613
ADRB2	18	Badm; Gpcr7; Adrb-2	1	-15.8433	9.27524e-05	0.00201476	-1.56649	0.337629
AEBP1	11	ACLP	1	-14.5245	0.000130659	0.00219076	-1.56421	0.338163
TCFAP2B	N/A	N/A	1	-9.53264	0.000676222	0.00406612	-1.56164	0.338765
FMOD	1	AU041740; SLRR2E; AI131919	1	-22.6812	2.23809e-05	0.00145729	-1.56091	0.338936
LSS	10	2810025N20Rik; BC029082; MGC27893; D10Ertd116e	1	-12.9728	0.000203709	0.00249641	-1.55897	0.339394
NID2	14	AW547149; Ly111; nidogen-2; NID-2; entactin-2	1	-13.846	0.000157727	0.00237289	-1.5434	0.343075
FDPS	3	6030492I17Rik; AI256750; mKIAA1293; MGC107162; Fdpsl1	1	-13.1337	0.000194092	0.00246589	-1.53912	0.344096
COPZ2	11	1110012D12Rik; zeta2-COP	1	-13.6399	0.000167303	0.00237289	-1.51914	0.348894
2700060E02RIK	14	N/A	1	-7.40593	0.0017734	0.00661087	-1.51899	0.348929
LOC100040592	13|NT_166323.1	N/A	1	-9.11931	0.00080217	0.00436149	-1.51505	0.349885
DBP	7	N/A	1	-8.87561	0.000890166	0.00462104	-1.51095	0.350881
BDNF	2	N/A	1	-15.9625	9.00469e-05	0.00197526	-1.50596	0.352096
FOXQ1	13	Hfh1l; sa; Hfh1; HFH-1	1	-7.38015	0.00179688	0.00664024	-1.49827	0.353978
RSPO3	10	Thsd2; Cristin1; 2810459H04Rik; MGC118442; AW742308	1	-16.8121	7.33656e-05	0.00193394	-1.49057	0.355872
NDRG1	15	CMT4D; Ndrl; Ndr1; RTP; PROXY1; NMSL; TDD5; CAP43; HMSNL; DRG1	1	-9.24744	0.000760228	0.00427891	-1.4833	0.35767
HIST1H2BC	13	R74621; 2610022J01Rik; H2bfs	1	-6.12137	0.00360732	0.00977688	-1.47153	0.3606
KLF4	4	Gklf; EZF; Zie	1	-9.78071	0.000612342	0.00391631	-1.46085	0.36328
SQLE	15	AI323792	1	-10.5478	0.000456996	0.00352077	-1.4597	0.363568
PIK3R3	4	p55pik; AA414954	1	-18.9282	4.58855e-05	0.00179419	-1.45819	0.363948
TGFB3	12	MGC118722; Tgfb-3	1	-23.2803	2.01778e-05	0.00141277	-1.45338	0.365164
COL4A5	X	N/A	1	-8.86556	0.000894043	0.00462927	-1.44796	0.366539
DLX1	2	Dlx; Dlx-1	1	-29.0206	8.39263e-06	0.0010473	-1.44455	0.367407
CYP51	5	AI426508	1	-10.0894	0.000542958	0.00376563	-1.44222	0.368001
PIK3R1	13	p55alpha; AA414921; PI3K; p50alpha; p85alpha; C530050K14	1	-21.273	2.8871e-05	0.00155358	-1.4387	0.368899
TNC	4	TN; AI528729; tenascin-C; TN-C; Hxb; Ten; MGC144208; MGC144209; C130033P17Rik	1	-6.28496	0.00327327	0.00924864	-1.43799	0.36908
EFNA5	17	AL-1; Epl7; AV158822; RAGS; EFL-5; LERK-7; Ephrin-A5	1	-10.9465	0.000395605	0.00327014	-1.42809	0.371623
IL7	N/A	Il-7; MGC129342; hlb368; A630026I06Rik	1	-15.598	9.86445e-05	0.00208182	-1.4245	0.372549
FCGRT	7	FcRn	1	-6.44346	0.00298516	0.00873626	-1.42339	0.372837
SSBP2	13	AW558684; A830008M03Rik; 1500004K09Rik; Hspc116; 9330163K02Rik; AU067692; SSDP2; 2310079I02Rik	1	-20.2906	3.48314e-05	0.00176255	-1.41999	0.373715
CDON	N/A	N/A	1	-12.0054	0.000275939	0.00276136	-1.41606	0.374734
HSPB6	7	Gm479; AA387366; Hsp20; MGC107687	1	-21.9763	2.53726e-05	0.00151337	-1.40748	0.376969
FADS2	N/A	N/A	1	-19.3243	4.22694e-05	0.00179419	-1.40318	0.378095
PPAP2A	13	LPP-1; Hic53; LPP1; Hpic53; mPAP	1	-10.5292	0.000460153	0.00353258	-1.39989	0.378957
MIC2L1	N/A	N/A	1	-8.91469	0.000875276	0.00457465	-1.39714	0.379681
6330414G02RIK	N/A	N/A	1	-18.8813	4.63389e-05	0.00179419	-1.3915	0.381168
FGF7	2	Kgf	1	-9.53119	0.000676622	0.00406612	-1.38759	0.382204
SNTA1	2	Snt1; AW228934	1	-8.38104	0.00110873	0.00516981	-1.38309	0.383398
ELMO1	13	6330578D22Rik; mKIAA0281; CED-12; KIAA0281; C230095H21Rik; AI173001	1	-12.1193	0.000265936	0.0027329	-1.37741	0.38491
ARHGEF19	4	WGEF; 6430573B13Rik; 6030432F23	1	-18.312	5.23143e-05	0.00184931	-1.37711	0.384989
NDRL	N/A	N/A	1	-11.4361	0.000333597	0.00303165	-1.37131	0.386541
CYP1B1	17	P4501b1; CP1B	1	-25.1702	1.47927e-05	0.00134918	-1.36998	0.386897
COL1A1	N/A	N/A	1	-13.645	0.000167058	0.00237289	-1.35964	0.38968
WNT10B	15	Wnt12	1	-17.1432	6.792e-05	0.00191743	-1.35533	0.390846
MRGPRF	7	BC019711; MGC18825; MrgF	1	-6.80359	0.00243839	0.00776702	-1.3491	0.392537
MVD	8	C78718	1	-27.2227	1.08275e-05	0.00112128	-1.34791	0.39286
RCN3	7	RLP49; 6030455P07Rik; MGC102610; D530026G20Rik; D7Ertd671e	1	-8.3912	0.00110361	0.00516757	-1.34729	0.393031
COL5A2	1	D230017N05; 1110014L14Rik	1	-15.3619	0.00010476	0.00209331	-1.34538	0.393551
SCARA3	N/A	APC7; MSLR1; MSRL1; CSR; CSR1; C130058N24Rik	1	-8.65929	0.000978504	0.00483618	-1.34222	0.394414
ACSL3	1	PRO2194; 2610510B12Rik; ACS3; Facl3; C85929	1	-10.6016	0.000448056	0.00349421	-1.33566	0.39621
NFIX	8	N/A	1	-8.60335	0.0010031	0.00488708	-1.33564	0.396217
GADD45G	13	DDIT2; C86281; OIG37; AI327420; CR6	1	-8.18837	0.00121163	0.00538639	-1.33172	0.397293
TSPAN7	X	TALLA; Mxs1; R74651; PE31; Tm4sf2; AI323365; A15; Cd231; 1200014P11Rik	1	-15.8705	9.21264e-05	0.00201098	-1.32722	0.398535
PLCD1	N/A	N/A	1	-15.4808	0.000101623	0.00208789	-1.32452	0.399281
TSPAN17	13	Tm4sf17; 2210021G21Rik; AI047581; Fbxo23	1	-11.4137	0.000336158	0.0030425	-1.32309	0.399679
CTSA	2	PPCA; Ppgb; AU019505	1	-6.86925	0.00235243	0.00762344	-1.30932	0.403511
PPP3CA	N/A	CnA; AW413465; Calna; AI841391; MGC106804; CN; Caln; 2900074D19Rik	1	-14.1673	0.000144115	0.00228622	-1.30874	0.403672
SYTL2	7	Slp2-d; AI266830; Slp2-a; mKIAA1597; Slp2-c; Slp2; KIAA1597; Slp2-b	1	-24.0344	1.77755e-05	0.00141277	-1.29648	0.407118
NRP1	8	Npn1; Nrp; NP-1; C530029I03; NPN-1	1	-15.5647	9.94776e-05	0.00208789	-1.29507	0.407516
FZD5	1	MGC141642; AI427138; Fz5; 5330434N09Rik	1	-13.2257	0.000188841	0.00243742	-1.29359	0.407935
GPER	5	GPCR-Br; Ceprl; Gpr30; 6330420K13Rik; CMKRL2; FEG-1	1	-6.59245	0.00274231	0.00835832	-1.29231	0.408297
1110012O05RIK	N/A	N/A	1	-9.17847	0.000782456	0.00431222	-1.29101	0.408665
MME	3	C85356; NEP; 6030454K05Rik; CD10; CALLA	1	-7.72222	0.001514	0.00607895	-1.2878	0.409575
MVK	N/A	N/A	1	-9.62053	0.000652685	0.00400884	-1.28726	0.409729
TLR2	3	Ly105	1	-10.0329	0.000554892	0.00377819	-1.28274	0.411015
COL1A2	6	oim; Cola2; Col1a-2; AA960264; Cola-2; AI325291	1	-12.8582	0.00021092	0.00249641	-1.27837	0.412261
HLX	1	Hlx1; Hlx	1	-16.627	7.66469e-05	0.00193394	-1.27657	0.412774
UNC5B	10	6330415E02Rik; Unc5h2; A630020F16; D10Bwg0792e	1	-9.88332	0.000588121	0.00385133	-1.27439	0.4134
ZFP36L1	12	Berg36; cMG1; D530020L18Rik; AW742437; TIS11b; ERF1; Brf1; AW743212	1	-10.0722	0.000546567	0.00376759	-1.26824	0.415165
MMP2	8	Clg4a; GelA; MMP-2	1	-9.93254	0.000576924	0.00381405	-1.26474	0.416175
PRRX1	N/A	N/A	1	-6.35714	0.00313801	0.00902685	-1.26265	0.416776
BC023892	9	N/A	1	-12.3861	0.000244214	0.00264595	-1.26018	0.417491
SCL0001849.1_2273	N/A	N/A	1	-31.6081	5.97123e-06	0.000944389	-1.26004	0.417532
LOC100048721	N/A	N/A	1	-11.3827	0.000339738	0.00305011	-1.25616	0.418657
EPHX1	1	AI195553; Eph1; Eph-1	1	-12.2396	0.000255859	0.00271313	-1.25563	0.41881
SSPN	6	Krag	1	-11.8985	0.000285765	0.00279059	-1.25226	0.419792
D4BWG0951E	N/A	WI-13707; bM350F23.1; RP24-318C20.1; AV175137; AV077978; 1110029A09Rik	1	-13.3147	0.000183937	0.00243206	-1.25059	0.420277
3110050N22RIK	N/A	N/A	1	-12.5265	0.000233668	0.00258639	-1.24932	0.420648
SPNB2	11	AL033301; elf1; mKIAA4049; Spnb-2; elf3; SPTB2; SPTBN1; KIAA4049; 9930031C03Rik	1	-6.7643	0.00249168	0.00786369	-1.24373	0.42228
6720426B09RIK	N/A	N/A	1	-12.1002	0.000267582	0.0027329	-1.24365	0.422303
SC4MOL	8	C78600; ERG25; 1500001G16Rik; DESP4	1	-7.46288	0.00172286	0.00653482	-1.24306	0.422475
THBS2	17	Thbs-2; TSP2	1	-16.5184	7.86573e-05	0.00194724	-1.2392	0.423608
PLAT	N/A	N/A	1	-14.6822	0.000125221	0.00216426	-1.23892	0.423689
SMAD6	9	Madh6	1	-8.30731	0.00114678	0.00526653	-1.23643	0.424422
TMEM2	19	MGC102198; mKIAA1412; 3110012M15Rik	1	-7.71168	0.00152186	0.00608879	-1.23638	0.424437
C130092E12	N/A	N/A	1	-9.1896	0.000778815	0.0043046	-1.22636	0.427394
LOC100047419	N/A	N/A	1	-22.6747	2.24066e-05	0.00145729	-1.22417	0.428044
PMVK	3	2900002L22Rik; 1110011E12Rik; PMK; PMKASE; PMKA; AV001327	1	-14.8419	0.000119995	0.00215077	-1.22237	0.428579
RGS3	4	C2PA-RGS3; PDZ-RGS3; RGS3S; 4930506N09Rik; C2pa	1	-11.2027	0.00036152	0.00316984	-1.21844	0.429747
AQP5	15	N/A	1	-9.9784	0.000566727	0.00380887	-1.2182	0.429819
DLX2	2	Tes-1; Dlx-2; AW121999	1	-17.687	6.00255e-05	0.00189523	-1.21743	0.430047
MRAS	N/A	AI326250	1	-19.1996	4.33681e-05	0.00179419	-1.20912	0.432533
RNASE4	14	C730049F20Rik; RNase 4	1	-8.16313	0.00122596	0.00540481	-1.19906	0.435558
TUBB2B	13	2410129E14Rik	1	-9.31828	0.000738207	0.00420901	-1.19534	0.436682
SNX7	3	MGC107328; 2510028H01Rik	1	-9.73911	0.000622515	0.00393763	-1.19358	0.437217
GSE1	8	MGC58013; 2210013I18Rik; mKIAA0182	1	-11.9984	0.00027657	0.00276136	-1.19354	0.437229
UGP2	N/A	MGC38262	1	-12.9702	0.000203869	0.00249641	-1.18853	0.438749
CDKN2C	4	INK4d; C77269; INK4c; p18INK4c; p18	1	-34.0512	4.43742e-06	0.000898174	-1.18801	0.438907
GJA1	10	Npm1; Cx43; AU042049; AW546267; Cnx43; connexin43; Cx43alpha1; Gja-1	1	-9.40942	0.000711028	0.00415513	-1.18599	0.439524
FAM164A	3	MGC90536; AU023959; AI790358	1	-16.6763	7.57551e-05	0.00193394	-1.18242	0.440613
FSTL1	N/A	Fstl; AI316791; TSC-36; AW107808	1	-15.1655	0.000110216	0.0021159	-1.18217	0.440689
SIRPA	2	AI835480; CD172a; SIRP; SHPS-1; P84; SHP-1; Ptpns1; Bit	1	-15.4142	0.000103367	0.00209331	-1.17779	0.442027
TM7SF2	19	ANG1; 3110041O18Rik	1	-15.3761	0.000104379	0.00209331	-1.17748	0.442122
SIX1	12	BB138287	1	-13.523	0.000173058	0.00237289	-1.1747	0.442975
B3GNT9	8	MGC117964; C76565	1	-8.15692	0.00122952	0.00540481	-1.17189	0.44384
TCEA3	N/A	N/A	1	-10.894	0.000403073	0.0033055	-1.17142	0.443983
SYNPO	N/A	N/A	1	-14.631	0.000126955	0.00217435	-1.16985	0.444466
CREB3L1	2	MGC25246; Oasis	1	-10.945	0.000395825	0.00327014	-1.1656	0.445779
KDELR3	15	AI173274	1	-6.97641	0.00222003	0.0073885	-1.16463	0.446079
TCF3	6	Tcf7l1; Tcf-3	1	-6.94669	0.00225581	0.00744634	-1.16397	0.446284
PDGFRB	18	Pdgfr; AI528809; CD140b	1	-9.73587	0.000623315	0.00393763	-1.16042	0.447381
ECH1	7	MGC107274; AA617331	1	-18.0151	5.58127e-05	0.00185473	-1.1557	0.448847
LGALS9	11	AI194909; AI265545; galectin-9; AA407335	1	-10.7924	0.000418045	0.0033421	-1.15558	0.448887
2310039E09RIK	4	MGC107637	1	-9.33775	0.000732294	0.00419674	-1.15449	0.449226
DYSF	6	mFLJ00175; 2310004N10Rik; D6Pas3; AI604795	1	-11.5824	0.000317454	0.00297115	-1.15364	0.449489
MEIS2	2	A430109D20Rik; Stra10; Meis2	1	-8.8832	0.00088725	0.00462096	-1.15178	0.450069
EN1	1	Mo-en.1; En-1	1	-18.1178	5.45704e-05	0.00185419	-1.14929	0.450846
FZD7	1	Fz7	1	-9.65683	0.00064326	0.00398868	-1.14321	0.45275
TIMP2	11	Timp-2; D11Bwg1104e	1	-9.63869	0.000647948	0.00398906	-1.13551	0.455173
ZFP608	18	4932417D18Rik; MGC116601	1	-11.0664	0.000379183	0.00322058	-1.12772	0.45764
UBTD2	11	AI645720; 4930571L24; 9630054F20Rik	1	-12.17	0.000261634	0.00272576	-1.1156	0.4615
TRPS1	N/A	N/A	1	-13.5259	0.000172909	0.00237289	-1.11402	0.462005
MAGED2	X	Mage-d2; 4833439A22Rik; ORF1	1	-8.23942	0.00118325	0.0053427	-1.11002	0.463288
DHCR24	N/A	N/A	1	-9.64917	0.000645233	0.00398906	-1.10455	0.465049
LOC100046855	N/A	N/A	1	-6.9356	0.00226934	0.00746686	-1.10317	0.465492
LAMB2	9	Lams; AW211941; Lamb-2	1	-8.18693	0.00121244	0.00538639	-1.10208	0.465846
ABCD1	X	Ald; ALDP; Aldgh	1	-12.3213	0.000249279	0.00266309	-1.09984	0.46657
IL11RA1	4	GP130; Il11ra2; NR1; Il11ra; AI314697	1	-6.14898	0.00354811	0.00968121	-1.09715	0.467438
TMEM53	4	1500001P22Rik; 1110038M16Rik; 1700012A05Rik	1	-9.51064	0.000682281	0.00408909	-1.09606	0.467791
IL18	9	Il-18; Igif	1	-8.65923	0.00097853	0.00483618	-1.09533	0.468028
PDGFC	3	PDGF-C; AI647969; 1110064L01Rik	1	-6.93783	0.00226662	0.00746686	-1.09235	0.468997
ANXA6	11	Camb; Anx6; Cabm; AW107198; AnxVI	1	-8.09566	0.00126534	0.00547046	-1.09136	0.469319
STARD4	N/A	9030213J02Rik; AW324468; 4632419C16Rik; AA517649	1	-9.70098	0.000632023	0.00394921	-1.08322	0.471974
MMP16	4	Mt3mmp; MT3-MMP	1	-23.6978	1.88009e-05	0.00141277	-1.07988	0.473069
ADD3	19	AI463285; R75380	1	-6.15241	0.00354083	0.00966726	-1.07541	0.474535
AIM1	N/A	N/A	1	-11.1627	0.000366599	0.00316984	-1.05763	0.480422
BICC1	10	jcpk; MGC124370; Bic-C; bpk	1	-7.0819	0.00209855	0.00721941	-1.05628	0.48087
4833414E09RIK	N/A	N/A	1	-8.51689	0.00104263	0.00499229	-1.05596	0.480978
GPR177	3	5031439A09Rik; AI987742; AI173978	1	-8.69751	0.000962131	0.0048139	-1.05491	0.481327
WISP1	15	Elm1; AW146261	1	-9.92585	0.000578428	0.00381405	-1.05313	0.481923
SERTAD3	7	D1Mgi51; Sei3; AW124805; Rbt1	1	-8.45775	0.00107079	0.0050618	-1.05035	0.482851
TLE2	10	Grg2; KIAA4188; mKIAA4188	1	-14.8078	0.000121088	0.00215077	-1.04662	0.484103
ARHGAP29	3	C76601; A830014I19; Parg1; 6720461J18Rik; B130017I01Rik; AU040217	1	-17.1135	6.83873e-05	0.00191743	-1.04588	0.48435
ECHS1	7	C80529	1	-6.83963	0.00239074	0.00769007	-1.04204	0.485639
AKAP12	10	Srcs5; Tsga12; AI317366; SSeCKS	1	-10.3478	0.00049226	0.00361201	-1.04102	0.485985
LOC100047749	N/A	N/A	1	-9.9602	0.000570746	0.00380988	-1.04092	0.486017
SCL0002624.1_576	N/A	N/A	1	-10.179	0.000524679	0.00370269	-1.03902	0.486659
ANGPT2	8	Agpt2; Ang-2; Ang2	1	-24.9842	1.52358e-05	0.0013569	-1.03854	0.486821
NFATC4	14	3110041H08Rik; Nfat3; AW107667; AW546455	1	-9.09451	0.000810617	0.00437019	-1.03479	0.488087
LOC100048436	N/A	N/A	1	-11.9033	0.000285315	0.00279059	-1.03322	0.488617
NOTUM	11	5730593N15Rik	1	-16.0239	8.86923e-05	0.00196491	-1.03312	0.488653
COL6A3	N/A	Col6a-3; AI507288	1	-6.49946	0.00289089	0.00857443	-1.03266	0.488808
FIGF	X	Vegfd; VEGF-D; AI325264	1	-14.15	0.000144811	0.00228622	-1.03256	0.488843
GSTM2	3	Gstb2; Gstb-2	1	-6.95844	0.00224158	0.00741593	-1.03222	0.488958
KCTD15	7	MGC25497; BC031749	1	-18.9611	4.5571e-05	0.00179419	-1.02695	0.490748
TMEM45A	16	p19.5; M32486; C630002M10Rik	1	-11.2576	0.000354703	0.00312771	-1.02563	0.491197
FKBP10	11	Fkbp6; AI325255; Fkbp-rs1; FKBP65; Fkbp1-rs; 65kDa	1	-9.20803	0.000772832	0.00429746	-1.02375	0.491836
PFN2	3	Pfn	1	-7.693	0.00153591	0.00612848	-1.02351	0.491919
MAGED1	X	FLJ00163; 5430405L04Rik; Dlixin; 2810433C11Rik; DXBwg1492e; NRAGE; Dlxin1; mFLJ00163; Dlxin-1	1	-6.4502	0.00297362	0.00871726	-1.02186	0.492481
PLEKHG4	8	AI448583; 4931414L13Rik; mFLJ00068	1	-13.3913	0.000179842	0.00240925	-1.01333	0.495403
CLEC11A	7	Scgf; AW457320; Clecsf3	1	-6.98127	0.00221425	0.0073885	-1.01174	0.495947
SC5D	N/A	N/A	1	-12.1776	0.000260992	0.00272576	-1.00822	0.497158
LAMP2	X	Lamp-2c; CD107b; Lamp-2b; Lamp-2a; Lamp-2	1	-8.19876	0.00120578	0.00538551	-1.00005	0.499981
PCYT2	11	ET; 1110033E03Rik	1	-8.02243	0.00130987	0.00559451	-0.999704	0.500102
LOC100043822	14	N/A	1	-9.08148	0.000815099	0.00437019	-0.999158	0.500292
INSIG1	N/A	1810013C12Rik; Insig-1	1	-96.9429	6.78857e-08	0.000151148	-0.998916	0.500376
LOC245892	N/A	N/A	1	-8.72828	0.000949196	0.00477592	-0.996135	0.501341
YIF1A	19	5330422J23Rik; Yif1p; 54TM; Yif1	1	-12.1817	0.000260653	0.00272576	-0.992143	0.50273
INHBA	13	N/A	1	-7.04289	0.0021425	0.00726263	-0.991846	0.502834
APP	16	appican; E030013M08Rik; Cvap; Adap; betaAPP; AL024401; Abeta	1	-7.06469	0.0021178	0.00723265	-0.985595	0.505017
PAOX	7	AI118225; 2410012F02Rik; Pao	1	-17.0815	6.88948e-05	0.00191743	-0.984584	0.505371
GREM1	N/A	N/A	1	-7.45429	0.00173037	0.00653986	-0.982287	0.506177
LOC100046616	N/A	N/A	1	-10.9851	0.000390218	0.00324793	-0.981467	0.506464
BCL2L11	2	1500006F24Rik; Bod; Bim	1	-6.37114	0.00311258	0.00898272	-0.98015	0.506927
MPND	N/A	E130307M08Rik	1	-11.5159	0.000324668	0.00299327	-0.977218	0.507958
LPCAT3	6	Oact5; C3f; Moact5; PTG; Grcc3f	1	-15.2292	0.000108409	0.0021159	-0.975479	0.508571
GPSN2	N/A	D17Ertd178e; 2410016D23Rik; AI173355; A230102P12Rik; SC2	1	-7.98996	0.00133024	0.00565536	-0.97308	0.509417
CP	N/A	N/A	1	-8.30648	0.00114721	0.00526653	-0.971966	0.509811
1110036O03RIK	11	AI413214; Sc65; RP23-392I3.4	1	-8.11816	0.00125204	0.0054591	-0.97163	0.50993
TMSB4X	X	Ptmb4	1	-7.81119	0.00144964	0.00592439	-0.969456	0.510698
LOC677317	N/A	N/A	1	-8.7673	0.000933103	0.00475834	-0.96741	0.511423
EMILIN2	17	FOAP-10	1	-8.31441	0.00114304	0.00526366	-0.966353	0.511798
DHCR7	7	AA409147	1	-7.90749	0.00138375	0.00578818	-0.965424	0.512128
ELOVL6	3	MGC107467; FAE; C77826; LCE	1	-9.33551	0.000732972	0.00419674	-0.963642	0.512761
FBXO2	4	MGC54895; Fbs1; FBG1; Fbs2; FBX2; NFB42	1	-6.48524	0.00291448	0.00861425	-0.96182	0.513409
VWA5A	9	E130119J22; AW552491; 5830475I06Rik; BCSC-1	1	-18.1286	5.44416e-05	0.00185419	-0.958792	0.514487
AKP2	4	Akp-2; TNSALP; TNAP	1	-9.25754	0.000757039	0.00427628	-0.957802	0.514841
OSMR	15	OSMRB	1	-10.7014	0.000432034	0.00341775	-0.952156	0.516859
SLC40A1	1	MTP; IREG1; Slc39a1; Dusg; Fpn1; MTP1; Slc11a3; Ol5; Pcm	1	-9.42314	0.000707044	0.00413728	-0.950489	0.517457
LY6F	15	N/A	1	-12.1142	0.000266381	0.0027329	-0.949526	0.517802
LOC245350	N/A	N/A	1	-6.48586	0.00291345	0.00861425	-0.946995	0.518712
PRKCDBP	7	MGC6598; 3110015B12Rik; SRBC; 6330514M23Rik	1	-6.56575	0.00278399	0.00840482	-0.946728	0.518808
4930533K18RIK	N/A	N/A	1	-15.3593	0.00010483	0.00209331	-0.944833	0.51949
EMILIN1	N/A	N/A	1	-6.80231	0.0024401	0.00776702	-0.943137	0.520101
TIMP3	10	Timp-3	1	-7.32904	0.00184457	0.00668853	-0.94043	0.521078
DAP	15	4921531N22Rik; AU040360; AI789753; MGC6998; MGC19154	1	-6.14406	0.00355858	0.00969788	-0.938919	0.521623
GPNMB	6	ipd; Dchil	1	-26.4073	1.22212e-05	0.00118307	-0.937737	0.522051
MXD4	5	Mad4; 2810410A03Rik	1	-14.2231	0.000141906	0.00227397	-0.935994	0.522682
PTPRD	4	MGC113757; B230219D21Rik; MGC36851; 3000002J10Rik; 1110002J03Rik	1	-18.6946	4.82002e-05	0.00179929	-0.934056	0.523385
PGCP	N/A	Hls2; 2610034C17Rik; Lal-1; 1190003P12Rik	1	-7.42188	0.00175906	0.00658773	-0.930981	0.524502
ACLY	11	AW538652; A730098H14Rik	1	-8.42666	0.00108597	0.00511186	-0.929681	0.524974
PCDHB22	N/A	PcdhbV; Pcdhb15	1	-13.6631	0.000166191	0.00237289	-0.928828	0.525285
TCF4	N/A	SEF2; ITF2; SEF-2; Tcf-4; ASP-I2; ITF-2; MITF-2B; Hnf-4; E2.2; TFE; ME2; ITF-2b; SEF2-1; MITF-2A; 5730422P05Rik; E2-2	1	-6.35917	0.0031343	0.00902201	-0.928584	0.525374
MYLK	16	MLCK108; AW489456; KRP; 9530072E15Rik; Mlck; MLCK210; A930019C19Rik	1	-7.03187	0.00215512	0.00728131	-0.925578	0.52647
SNAI2	16	Snail2; Slug; Slugh	1	-6.64124	0.00266811	0.00821325	-0.924144	0.526993
2810410A03RIK	N/A	N/A	1	-6.52826	0.00284384	0.00849569	-0.923887	0.527087
MID1	X	MGC60591; DXHXS1141; 61B3-R; Fxy; Trim18	1	-8.10365	0.0012606	0.00546813	-0.920521	0.528318
YPEL5	N/A	CGI-127; 2310076K21Rik	1	-8.98359	0.000849771	0.00448345	-0.91933	0.528755
MYADM	7	D7Wsu62e	1	-9.39396	0.000715548	0.00415673	-0.918961	0.52889
CD82	N/A	Kai1; AL023070; C33; Tspan27; AA682076	1	-6.24247	0.00335624	0.00939903	-0.917582	0.529396
SCAMP5	9	Sc5; AI426171; AW558254	1	-17.8134	5.83566e-05	0.00188079	-0.909264	0.532457
SNTB2	N/A	N/A	1	-7.25989	0.00191162	0.00680284	-0.904307	0.534289
GP1BB	16	N/A	1	-9.19781	0.000776144	0.00430407	-0.902538	0.534945
IRGM1	11	Ifi1; LRG-47; Iipg3; Iigp3	1	-10.7489	0.000424662	0.0033708	-0.902174	0.53508
MAPRE2	18	RP1; EB1; C820009F03Rik; D18Abb1e; AI314113; EB2	1	-9.23749	0.000763386	0.00427891	-0.901663	0.535269
DISP1	1|NT_165754.2	1190008H24Rik; DispA	1	-6.95759	0.00224261	0.00741593	-0.901608	0.53529
4832420L08RIK	N/A	N/A	1	-6.22297	0.00339519	0.00944334	-0.900947	0.535535
LMO7	14	N/A	1	-7.35298	0.00182204	0.00666344	-0.90069	0.53563
9130004J05RIK	N/A	N/A	1	-12.8357	0.000212372	0.00249641	-0.900592	0.535667
TBL1XR1	3	Ira1; 8030499H02Rik; A630076E03Rik; DC42; C230089I12Rik; TBLR1; AW539987; C21	1	-19.8982	3.7637e-05	0.00179419	-0.900268	0.535787
KNSL5	N/A	N/A	1	-17.6565	6.04364e-05	0.00189523	-0.89958	0.536043
SOX11	12	AI836553; 1110038H03Rik; end1; 6230403H02Rik	1	-10.6408	0.000441687	0.00346496	-0.897876	0.536676
VCAM1	3	CD106; Vcam-1	1	-8.95276	0.000861068	0.00453231	-0.89699	0.537006
EBP	X	Td; Pabp; AI255399; mSI	1	-16.9849	7.04576e-05	0.00193394	-0.892592	0.538645
C030013C21RIK	N/A	N/A	1	-10.4507	0.000473709	0.00355122	-0.890174	0.539549
1190002N15RIK	N/A	N/A	1	-11.4231	0.000335078	0.00303891	-0.889763	0.539703
SEC16B	1	Rgpr-p117; Lztr2; Rgpr	1	-11.7188	0.000303266	0.00287329	-0.888794	0.540065
PRKRA	2	RAX; Pact; AV120107	1	-6.79059	0.00245586	0.0077941	-0.887969	0.540374
2017-09-05	16	Pnutl1; Cdcrel-1; Cdcrel1	1	-6.51693	0.00286224	0.00852545	-0.887549	0.540532
2310009E04RIK	N/A	N/A	1	-17.4762	6.29424e-05	0.00191743	-0.88696	0.540752
RRAS	7	MGC129444; MGC129445; AI573426	1	-9.36555	0.000723953	0.00416507	-0.886845	0.540796
CD99L2	X	Mic2l1; AW548191; Xap89	1	-6.69971	0.00258242	0.00802855	-0.884881	0.541532
9430029K10RIK	N/A	N/A	1	-6.70281	0.00257798	0.0080267	-0.883424	0.542079
ATP6V0D1	8	Vma6; P39; Atp6d; AI267038; Ac39; VATX	1	-6.5118	0.00287062	0.00853414	-0.88254	0.542412
PXMP4	2	Pmp24; 3010018P03Rik	1	-7.42929	0.00175245	0.00657603	-0.881301	0.542878
LOC100046770	N/A	N/A	1	-8.22964	0.00118862	0.00535181	-0.876744	0.544595
ALDH1L2	10	D330038I09Rik; MGC19039	1	-16.8176	7.32695e-05	0.00193394	-0.874181	0.545564
EPB4.1L3	17	NBL3; Dal1; 4.1B	1	-8.94729	0.000863093	0.00453761	-0.873447	0.545841
PRICKLE3	X	Sfc16	1	-6.23483	0.00337144	0.00940077	-0.869691	0.547264
SH3KBP1	X	Ruk; AI447724; Seta; 1200007H22Rik; 5830464D22Rik; 1700125L08Rik	1	-9.07632	0.000816881	0.00437208	-0.868617	0.547672
FADS1	19	MGC37858; DSD; 0710001O03Rik; AI317215; A930006B21Rik	1	-8.41737	0.00109056	0.00512804	-0.867934	0.547931
0610007P14RIK	12	AU019315; C77855; 1190004E09Rik; ORF11	1	-10.0968	0.000541427	0.00376127	-0.863786	0.549509
CABLES1	18	ik3-1; Cables	1	-15.1976	0.000109299	0.0021159	-0.861253	0.550474
TGFB2	1	Tgf-beta2; BB105277; Tgfb-2	1	-6.76972	0.00248423	0.00785117	-0.858563	0.551502
D030029J20RIK	N/A	N/A	1	-15.5017	0.000101084	0.00208789	-0.857957	0.551733
LOC100044376	N/A	N/A	1	-8.02229	0.00130996	0.00559451	-0.850991	0.554404
DDAH2	17	1110003M04Rik; Ddah; AW413173; AU019324; NG30; G6a	1	-10.0469	0.000551918	0.00377526	-0.850793	0.55448
TBRG1	N/A	N/A	1	-6.85374	0.00237239	0.00765526	-0.846719	0.556048
ADAMTS1	16	METH-1; C3-C5; METH1; ADAM-TS1; ADAMTS	1	-8.08285	0.001273	0.00549028	-0.845764	0.556416
PPNR	19	mp41	1	-10.3472	0.000492363	0.00361201	-0.844681	0.556834
DPYSL2	14	Crmp2; TOAD-64; Musunc33; DRP2; Ulip2; AI851130	1	-10.0019	0.000561595	0.00380636	-0.843565	0.557265
VLDLR	19	AW047288; AI451093; AA408956	1	-6.81808	0.00241909	0.0077331	-0.843372	0.557339
EPB4.1L4B	4	N/A	1	-7.30034	0.00187205	0.00672276	-0.841956	0.557887
AK1	2	B430205N08Rik; Ak-1	1	-6.77954	0.00247084	0.00781994	-0.841774	0.557957
H1F0	15	H1(0); MGC98218; MGC117919; H1fv; MGC19309; D130017D06Rik	1	-7.46076	0.0017247	0.00653557	-0.839288	0.558919
2017-09-05	N/A	N/A	1	-7.27961	0.00189219	0.00676523	-0.83798	0.559426
CD81	7	Tapa1; Tapa-1; Tspan28	1	-7.7427	0.00149887	0.0060622	-0.836961	0.559822
INSC	7	C730020D23; MGC107593; 3830422K02Rik	1	-7.88341	0.00139987	0.00583665	-0.833219	0.561275
CUGBP2	2	B230345P09Rik; Napor; Napor-2; C88023; ETR-3; B230218O03	1	-11.2629	0.000354053	0.00312771	-0.833083	0.561328
SLC35A2	X	Ugalt; UGT; Sfc8; Had1; Had-1; AI327289	1	-7.264	0.00190755	0.0068009	-0.832712	0.561473
2310047M10RIK	11	RP23-19I2.4	1	-14.6664	0.000125754	0.00216426	-0.83121	0.562058
PCOLCE	5	N/A	1	-6.06482	0.00373247	0.00998239	-0.831174	0.562072
A130010C12RIK	N/A	N/A	1	-9.29836	0.00074432	0.00423595	-0.821376	0.565902
MAML2	9	N/A	1	-7.31951	0.00185364	0.00669445	-0.819328	0.566706
TRIP12	1	6720416K24Rik; 1110036I07Rik; AA410158; MGC31615; Gtl6	1	-9.80708	0.000606001	0.00390797	-0.816574	0.567789
PLXND1	N/A	6230425C21Rik	1	-7.69706	0.00153284	0.00612723	-0.815314	0.568285
MID2	X	Trim1; FXY2	1	-8.069	0.00128133	0.00550751	-0.814618	0.568559
2900062L11RIK	N/A	N/A	1	-8.21239	0.00119817	0.00536226	-0.814381	0.568652
ADAMTS12	N/A	N/A	1	-13.8173	0.000159018	0.00237289	-0.812152	0.569532
MSX1	5	Hox7.1; Hox-7; msh; AA675338; AI324650; Hox7	1	-7.14718	0.00202748	0.0070424	-0.808037	0.571158
SLC25A1	16	MGC47055; Dgsj; 1300019P08Rik; AI194714; Slc20a3; Ctp; 2610100G11Rik	1	-10.0735	0.000546294	0.00376759	-0.807028	0.571558
MOD1	9	Mod-1; MGC91072; Mdh-1; D9Ertd267e	1	-8.14893	0.00123413	0.00541805	-0.806896	0.57161
RFTN2	1	3222401M22Rik; KIAA0084; 2700010E02Rik	1	-6.15955	0.00352575	0.00964558	-0.806711	0.571684
PBX1	N/A	N/A	1	-13.2336	0.000188404	0.00243742	-0.80649	0.571771
TLE4	19	ESTM13; ESTM14; X83332; 5730411M05Rik; Bce1; AA792082; X83333; Grg4; Bce-1	1	-6.40122	0.00305879	0.00889667	-0.806052	0.571945
SMPDL3A	10	AI529588; 0610010C24Rik; ASML3A; ASM3A; ASML3	1	-11.1691	0.000365776	0.00316984	-0.804543	0.572543
PTCH1	N/A	N/A	1	-8.57537	0.00101569	0.00492149	-0.804037	0.572744
2310033F14RIK	N/A	N/A	1	-9.79798	0.00060818	0.00390797	-0.803249	0.573057
KLF7	N/A	N/A	1	-11.7619	0.000298951	0.00284451	-0.803061	0.573132
LONP2	8	1300002A08Rik; AU015403; Lonp	1	-10.2424	0.000512195	0.00367872	-0.800767	0.574044
PAK3	X	mPAK-3; PAK-3; Stk4; Pak65beta; Pak65alpha	1	-7.11366	0.0020636	0.00714558	-0.798489	0.574951
MEGF6	N/A	N/A	1	-7.85213	0.00142116	0.00587598	-0.794263	0.576638
AI597468	10	N/A	1	-7.85796	0.00141716	0.00587033	-0.79254	0.577327
SEMA3A	5	SEMA1; SemD; Semad; Hsema-I; coll-1	1	-6.7605	0.0024969	0.00787443	-0.791587	0.577708
PRNP	2	CD230; AI325101; Prn-i; PrP<C>; PrPSc; Prn-p; Sinc; PrPC; PrP; AA960666	1	-6.20844	0.00342457	0.00948359	-0.791482	0.57775
SH3PXD2B	11	G431001E03Rik; RP23-375M9.7	1	-10.2237	0.000515841	0.00368706	-0.790394	0.578186
RAB4B	7	1500031G17Rik	1	-15.4273	0.00010302	0.00209331	-0.789147	0.578686
GBP2	3	N/A	1	-12.8344	0.000212457	0.00249641	-0.787499	0.579348
FZD6	15	Fz6	1	-12.6505	0.000224822	0.00252174	-0.787117	0.579501
LOC98434	N/A	N/A	1	-8.93834	0.000866418	0.00454971	-0.786991	0.579552
NUAK1	10	B230104P22Rik; MGC90816; AW494241; AU014801	1	-10.6681	0.000437308	0.00344052	-0.786759	0.579645
TSEN34	7	0610027F08Rik; Leng5	1	-12.5701	0.00023051	0.00257541	-0.78646	0.579765
SCL0003799.1_2	N/A	N/A	1	-13.5213	0.000173144	0.00237289	-0.784445	0.580575
9630015D15RIK	N/A	N/A	1	-6.46458	0.00294917	0.00866271	-0.784407	0.58059
MICAL1	10	Nical; MGC27831; MGC38321; MICAL	1	-19.3312	4.22091e-05	0.00179419	-0.784135	0.5807
5930429A15RIK	N/A	N/A	1	-12.8428	0.000211916	0.00249641	-0.784084	0.580721
MMP11	10	ST3; Stmy3	1	-6.13573	0.00357638	0.0097345	-0.78395	0.580775
KLF3	N/A	N/A	1	-7.97563	0.00133935	0.00568011	-0.783594	0.580918
NCAM1	9	CD56; NCAM-140; NCAM-1; NCAM-180; Ncam; NCAM-120; E-NCAM	1	-8.55352	0.00102565	0.00492535	-0.777686	0.583302
LGALS3BP	11	MAC-2BP; 90K; CyCAP; Ppicap	1	-6.5837	0.00275589	0.00838157	-0.777168	0.583511
LOC230628	N/A	N/A	1	-11.1667	0.000366084	0.00316984	-0.774307	0.584669
NIBAN	N/A	N/A	1	-9.16503	0.000786884	0.00432592	-0.772475	0.585412
STX7	10|NT_114865.1	AW107239; AI317144; AI315064; Syn7	1	-7.83189	0.00143515	0.00590847	-0.772212	0.585519
ARFGAP3	N/A	Arfgap1; 1810035F16Rik; 1810004P07Rik; 0610009H19Rik; 9130416J18Rik	1	-12.3585	0.000246359	0.00265626	-0.771084	0.585977
WWP2	8	AA690238; 1300010O06Rik; AIP2; AW554328	1	-16.1768	8.54272e-05	0.00195491	-0.766907	0.587676
UGT1A10	N/A	Ugt1a13; MGC107546; A13	1	-6.28999	0.00326361	0.0092272	-0.766709	0.587757
RIN2	2	AW821980; RASSF4; 2010003K16Rik; 4632403N06Rik	1	-10.3476	0.000492289	0.00361201	-0.7664	0.587883
PDLIM2	14	MGC37634; mystique; Slim	1	-7.37252	0.0018039	0.00664886	-0.765689	0.588173
BBC3	7	PUMA; PUMA/JFY1	1	-8.57069	0.00101781	0.0049223	-0.763993	0.588864
D930005D10RIK	5	AI536456	1	-7.53707	0.00165966	0.00643147	-0.763838	0.588928
TRIB2	N/A	N/A	1	-9.38525	0.000718113	0.00415998	-0.762948	0.589291
FZD2	11	Fz10; AW456835; AL033370; Fzd10; Mfz10a; Mfz10	1	-6.0613	0.00374044	0.00999771	-0.762825	0.589341
LOC100045981	N/A	N/A	1	-7.45929	0.00172599	0.00653557	-0.759461	0.590717
LARP6	N/A	5430431G03Rik; MGC115805; AI552438	1	-9.70027	0.000632203	0.00394921	-0.759353	0.590761
CXX1A	X	Mart8b; Mar8.2A/B; 1110012O05Rik	1	-6.20173	0.00343824	0.00949782	-0.757603	0.591478
LOC100039514	6	N/A	1	-8.38361	0.00110743	0.00516918	-0.753771	0.593051
MYL9	N/A	N/A	1	-7.11107	0.00206642	0.00714583	-0.752562	0.593549
E030040P03RIK	N/A	N/A	1	-15.6897	9.63887e-05	0.00207309	-0.746481	0.596056
4933421G18RIK	N/A	N/A	1	-7.24413	0.00192733	0.00682224	-0.746364	0.596104
OGN	N/A	OG; SLRR3A; mimecan; 3110079A16Rik; mimican; OIF	1	-7.47188	0.00171503	0.00651927	-0.742265	0.5978
OSTF1	19	C78236; SH3P2; Sh3d3	1	-9.53975	0.00067428	0.0040659	-0.741253	0.598219
FAM129A	1	AI256368	1	-8.17868	0.0012171	0.0053928	-0.741023	0.598315
MCF2L	8	mKIAA0362; Ost; C130040G20Rik; Ost gamma; Dbs	1	-6.44889	0.00297587	0.00871811	-0.738739	0.599263
SERTAD4	1	C130018M11Rik; 4833404A09	1	-10.5884	0.000450226	0.00350281	-0.738626	0.59931
LHX1	N/A	N/A	1	-10.5511	0.000456452	0.00352077	-0.738135	0.599514
AOC3	11	VAP1; SSAO	1	-12.1158	0.000266235	0.0027329	-0.73803	0.599558
ATOH8	6	okadin; Hath6; 4933425C05Rik; Math6	1	-18.2902	5.25619e-05	0.00184931	-0.737694	0.599697
COL5A1	2	N/A	1	-7.81306	0.00144832	0.00592439	-0.737104	0.599943
4833426J09RIK	8	Pdp2; KIAA1348; Gm1705; mKIAA1348	1	-9.8176	0.000603495	0.00390797	-0.735838	0.600469
MXRA8	4	AI131686; MGC3047; 1700095D18Rik; 1200013A08Rik	1	-8.073	0.00127892	0.00550244	-0.732564	0.601834
PLTP	2	OD107	1	-13.5572	0.00017135	0.00237289	-0.731524	0.602267
PTER	2	AI790318; Mpr56-1	1	-16.6453	7.63148e-05	0.00193394	-0.731486	0.602283
RPL22	4	2700038K18Rik	1	-10.499	0.000465307	0.00353767	-0.730256	0.602797
SORD	2	Sodh-1; MGC31355; Sdh-1; Sdh1	1	-19.1357	4.39445e-05	0.00179419	-0.730129	0.60285
TEAD2	7	ETF; Etdf; TEF-4; TEAD-2; TEF4	1	-7.07442	0.00210689	0.00722247	-0.729186	0.603244
H2-DMB1	17	H-2Mb1; H2-Mb1; AI385589	1	-9.26098	0.000755959	0.00427628	-0.728628	0.603477
RASL11B	5	1190017B18Rik; MGC103217	1	-6.97991	0.00221586	0.0073885	-0.727493	0.603953
GULP1	N/A	3110030A04Rik; CED-6; Gulp-2; GULP; Ced6; 5730529O06Rik	1	-7.2788	0.00189299	0.00676523	-0.725809	0.604658
TSHZ3	7	Tsh3; A630038G13Rik; Zfp537; mKIAA1474; teashirt3; KIAA1474	1	-7.66063	0.00156063	0.00618281	-0.724539	0.605191
LOC100047856	N/A	N/A	1	-13.2469	0.000187662	0.00243742	-0.722502	0.606046
SIX2	17	N/A	1	-7.02756	0.00216007	0.00728145	-0.720547	0.606867
RDH11	N/A	N/A	1	-6.26898	0.00330418	0.00932416	-0.720341	0.606954
PDGFRA	5	AI115593; CD140a; Pdgfr-2	1	-7.60074	0.00160769	0.00629562	-0.719178	0.607443
SWAP70	7	AV235546; 70kDa	1	-9.47515	0.000692191	0.00412076	-0.718299	0.607814
MEGF8	7	N/A	1	-7.82381	0.00144079	0.00591866	-0.717473	0.608162
DYNLT3	N/A	AU042796; Tcte1l; 2310075M16Rik	1	-6.1696	0.00350466	0.00959913	-0.71735	0.608214
CASK	X	mLin-2; DXPri1; MGC7449; LIN-2; DXRib1; Pals3	1	-9.18625	0.00077991	0.0043046	-0.717075	0.60833
THRA	N/A	N/A	1	-6.6043	0.00272406	0.00834099	-0.715778	0.608877
NAGK	6	Gnk	1	-8.83112	0.000907501	0.00467179	-0.715566	0.608966
TCEAL8	X	3930402F23Rik	1	-8.7545	0.000938346	0.00475834	-0.714455	0.609435
ZFP365	10	AI839779; AV340892; talanin; Su48	1	-21.1645	2.94635e-05	0.00155358	-0.712861	0.610109
LPIN1	N/A	N/A	1	-10.8629	0.00040759	0.00332418	-0.712859	0.61011
IL13RA1	X	AI882074; IL-13r[a]; CD213a1; Il13ra; NR4	1	-7.35265	0.00182235	0.00666344	-0.711423	0.610717
EFEMP2	19	0610011K11Rik; MBP1	1	-7.18214	0.00199063	0.00696879	-0.711329	0.610757
IDS	X	AW214631	1	-12.9157	0.000207261	0.00249641	-0.709889	0.611367
EYA1	1	bor	1	-9.97035	0.000568502	0.00380887	-0.706193	0.612935
LOC100046056	N/A	N/A	1	-11.1001	0.000374713	0.00320211	-0.705735	0.61313
LOC380706	N/A	N/A	1	-16.0542	8.80333e-05	0.00196006	-0.704113	0.61382
LRPAP1	5	AA617339; AU042172; RAP; HBP44; C77774; AI790446	1	-6.07022	0.0037203	0.0099618	-0.702345	0.614572
AW548124	17	AI115348; X83346; MGC99930; ESTM17	1	-9.64399	0.000646573	0.00398906	-0.701911	0.614757
RPO2TC1	N/A	N/A	1	-11.2642	0.00035389	0.00312771	-0.701468	0.614946
TSC22D3	X	DIP; Gilz; Dsip1; Tilz3; TSC-22R	1	-6.23782	0.00336548	0.00939903	-0.700767	0.615245
CC2D2A	5	N/A	1	-8.25786	0.0011732	0.00532002	-0.700025	0.615562
STAT5A	11	STAT5; AA959963	1	-12.8293	0.000212788	0.00249641	-0.698716	0.61612
AACS	5	SUR5; 2210408B16Rik	1	-15.2731	0.000107184	0.00211331	-0.697289	0.61673
FSTL	N/A	N/A	1	-12.8736	0.000209933	0.00249641	-0.692995	0.618568
CHST2	9	AW121776; Gn6st; Chts2; C130041E03Rik; GlcNAc6ST; AI428561; GST-2	1	-9.73227	0.000624208	0.00393763	-0.69261	0.618733
FAT1	8	2310038E12Rik; mFat1; AU023433; Fath	1	-7.72136	0.00151464	0.00607895	-0.692029	0.618983
FST	13	AL033346	1	-8.26806	0.00116769	0.00530665	-0.690397	0.619683
1700023M03RIK	N/A	N/A	1	-6.33752	0.00317409	0.00909537	-0.689069	0.620254
NXN	11	N/A	1	-28.8619	8.57792e-06	0.0010473	-0.688336	0.620569
PKD2	5	C030034P18Rik; TRPP2	1	-7.47872	0.00170912	0.00651044	-0.68415	0.622372
MYO6	9	BC029719; sv	1	-6.35401	0.00314374	0.00903749	-0.683091	0.622829
D0KIST3	N/A	N/A	1	-10.7687	0.00042164	0.00335879	-0.681622	0.623464
ACTG2	6	SMGA; Act4; ACTA3; Act-4	1	-7.05776	0.00212562	0.00725317	-0.681256	0.623622
RAB3IL1	19	Rab3ail1; 1200014K04Rik; AI115013; C76746	1	-8.68307	0.000968279	0.00482106	-0.68094	0.623759
ADAMTSL3	7	N/A	1	-11.4438	0.000332716	0.00303165	-0.680911	0.623771
AI464131	N/A	AI604836; Gm762; AA408153; RP23-100C7.2	1	-7.25055	0.00192091	0.00681842	-0.679716	0.624288
SNN	16	MGC107297; AW547286; AI848521; 2810407J07Rik	1	-8.12609	0.00124739	0.00544573	-0.67838	0.624866
TPM2	4	Trop-2; Tpm-2	1	-8.49473	0.00105307	0.00502608	-0.678078	0.624997
FUNDC1	X	1810033P05Rik; 1500005J14Rik	1	-7.67121	0.0015525	0.00616706	-0.67797	0.625044
CHD3	N/A	N/A	1	-10.8725	0.000406184	0.00332167	-0.675823	0.625975
ACAA1A	9	D9Ertd25e; PTL; Acaa1; MGC7090; Acaa	1	-7.22258	0.00194905	0.00687727	-0.675276	0.626212
4833409N03RIK	N/A	N/A	1	-6.56381	0.00278706	0.00840837	-0.674634	0.626491
CD34	1	AU040960	1	-8.35819	0.00112035	0.0051968	-0.67389	0.626814
NRP	N/A	N/A	1	-14.4229	0.000134323	0.00221534	-0.673747	0.626876
SMAD3	9	Madh3; AU022421	1	-7.12607	0.00205013	0.00710447	-0.673395	0.627029
RAB1	11	mKIAA3012; Gtbp; Rab-1; Ypt1; Rab1A	1	-8.73296	0.000947249	0.00477592	-0.673134	0.627143
2010309L07RIK	N/A	N/A	1	-15.089	0.000112435	0.0021159	-0.671551	0.627831
1700012H17RIK	N/A	N/A	1	-18.9865	4.53297e-05	0.00179419	-0.670315	0.628369
ARHGEF3	14	1200004I24Rik; 9830169H03Rik; C76747	1	-8.29497	0.0011533	0.00527815	-0.670255	0.628396
H2-DMA	17	H-2Ma; H2-Ma	1	-6.31255	0.00322074	0.00914665	-0.669403	0.628767
GM484	7	N/A	1	-6.33194	0.00318444	0.00910746	-0.669394	0.628771
RASSF2	2	AI852669; 9030412M04Rik; AW495050; 3830431H01Rik	1	-7.31093	0.00186185	0.0067132	-0.669232	0.628841
ST5	7	2010004M01Rik; 2610305K15Rik	1	-7.06577	0.00211659	0.00723265	-0.668991	0.628947
TLN2	9	5730421P04Rik; MGC100340; AI787438; AL118320; AI507121; mKIAA0320	1	-10.1819	0.000524092	0.00370269	-0.668148	0.629314
SSBP3	4	2610021L12Rik; 5730488C10Rik; AI854733; LAST; SSDP1; 2610200M23Rik; AW551939	1	-7.77429	0.00147591	0.00598094	-0.668083	0.629343
4930564D15RIK	N/A	N/A	1	-6.91919	0.00228955	0.00750892	-0.667751	0.629487
GLT8D2	10	1110021D20Rik; MGC100315	1	-11.1302	0.000370787	0.00318748	-0.667597	0.629555
GGA2	7	1200007E24Rik; mKIAA1080	1	-19.5183	4.06279e-05	0.00179419	-0.667091	0.629775
CD47	16	AW108519; Itgp; IAP; AA407862; AI848868; 9130415E20Rik; B430305P08Rik	1	-6.62007	0.0027	0.00829178	-0.667039	0.629798
LOC100043671	11	N/A	1	-9.12551	0.000800076	0.00435792	-0.665243	0.630582
4933428G20RIK	11	A330041B18Rik; Arhgap23	1	-9.3728	0.000721797	0.00415998	-0.665134	0.63063
B430110C06RIK	N/A	N/A	1	-9.45881	0.000696816	0.00413598	-0.663492	0.631348
REEP5	18	TB2/DP1; AI324241; AU022809; Dp1; DP1/TB2; AW495741; R74856	1	-10.809	0.000415555	0.00333504	-0.662612	0.631733
NME7	1	Nm23-M7; D530024H21Rik; Nm23-r7	1	-7.34967	0.00182513	0.0066672	-0.66235	0.631848
RAB32	10	2810011A17Rik; AU022057	1	-17.8687	5.76456e-05	0.00188079	-0.660148	0.632814
ENG	2	CD105; AI528660; S-endoglin	1	-10.4544	0.000473064	0.00355122	-0.65983	0.632953
H2-DMB2	N/A	H2-Mb2; H-2Mb2	1	-6.83259	0.00239996	0.00769404	-0.659011	0.633312
SESN1	10	SEST1; AU044290; MGC118148; 1110002G11Rik; PA26	1	-6.8164	0.00242132	0.00773469	-0.657786	0.63385
ARAF	X	Araf1; AW495444; 1200013E08Rik; A-Raf	1	-6.48014	0.002923	0.00861425	-0.656555	0.634391
ZFP288	N/A	N/A	1	-8.12609	0.00124739	0.00544573	-0.656127	0.634579
NSG1	5	Neep21; m234; p21	1	-10.1102	0.000538649	0.00376127	-0.656004	0.634634
LOC100040085	13	N/A	1	-8.56887	0.00101864	0.0049223	-0.655222	0.634978
LOC100047268	N/A	N/A	1	-8.9313	0.000869041	0.00455812	-0.654868	0.635133
SLIT2	5	mKIAA4141; E030015M03Rik; Slil3; E130320P19Rik; Drad-1; KIAA4141	1	-6.49397	0.00289997	0.00858616	-0.649144	0.637658
PTPRM	N/A	N/A	1	-10.8033	0.000416412	0.00333504	-0.64868	0.637864
5830427D02RIK	N/A	N/A	1	-7.48594	0.0017029	0.00650903	-0.64483	0.639568
OBRGRP	N/A	N/A	1	-7.39263	0.00178546	0.00661633	-0.644759	0.639599
CHST12	5	C4S-2; C4ST2; C4ST-2; AI595374	1	-10.3009	0.000501006	0.00363876	-0.643977	0.639946
0610007N19RIK	N/A	N/A	1	-12.4915	0.000236248	0.00258917	-0.642075	0.640791
GNG10	4	AV006524	1	-7.52003	0.00167392	0.00645365	-0.641807	0.64091
ITM2A	X	AW108051; E25; Itm2	1	-6.2489	0.00334353	0.00938168	-0.641279	0.641144
TSPAN4	7	AI325509; AI746565; NAG-2; MGC102386; D130042I01Rik; Tm4sf7; Tspan-4	1	-12.0061	0.000275882	0.00276136	-0.640583	0.641454
PALM	10	mKIAA0270	1	-6.129	0.00359084	0.00976789	-0.637092	0.643008
MAGEE1	X	AI847422; DAMAGE; mMage-e1	1	-8.11456	0.00125416	0.0054592	-0.63616	0.643423
TOMM40L	1	N/A	1	-14.03	0.000149745	0.00231532	-0.635503	0.643717
NEURL	N/A	N/A	1	-8.60564	0.00100207	0.00488708	-0.634863	0.644002
7030401E22RIK	N/A	N/A	1	-6.58268	0.00275747	0.00838157	-0.633087	0.644795
PTPRK	N/A	AI853699	1	-23.5899	1.91451e-05	0.00141277	-0.632825	0.644912
PAPSS2	19	AI159688; 1810018P12Rik; bm; code642; AtpsU2; Atpsk2; Sk2	1	-17.089	6.87764e-05	0.00191743	-0.632431	0.645088
MTCH1	17	AU018396; C77849; AI255158; 2310034O17Rik; PSAP	1	-8.04048	0.00129872	0.00557148	-0.629692	0.646314
ST3GAL5	6	Siat9; 3S-T; [a]2	1	-18.2744	5.27426e-05	0.00184931	-0.629516	0.646393
ERCC5	1	Xpg	1	-8.23595	0.00118515	0.0053427	-0.628842	0.646695
UBE2N	10	BB101821; AL022654; 1500026J17Rik; UBC13	1	-9.60334	0.000657207	0.00401792	-0.628527	0.646837
LRIG3	10	9030421L11Rik; 9430095K15Rik; 9130004I02Rik; mKIAA3016	1	-10.2258	0.000515429	0.00368706	-0.62848	0.646857
C230075M21RIK	N/A	N/A	1	-6.31863	0.0032093	0.00913928	-0.627672	0.64722
FERT2	17	C330004K01Rik; AV082135; Fer; Fert	1	-8.59385	0.00100735	0.00489732	-0.627632	0.647238
GATA3	2	Gata-3	1	-9.20306	0.00077444	0.00429997	-0.626755	0.647631
BCKDK	7	AI327402	1	-8.55323	0.00102578	0.00492535	-0.625427	0.648228
B130038B15RIK	N/A	N/A	1	-10.5094	0.000463527	0.00353767	-0.623755	0.648979
LOC676704	N/A	N/A	1	-13.4727	0.000175608	0.00238143	-0.623048	0.649298
LOC383154	N/A	N/A	1	-9.39548	0.000715101	0.00415673	-0.622438	0.649572
MAN2A1	17	Mana2; Mana-2; Map-2	1	-13.2984	0.000184823	0.00243206	-0.620606	0.650398
KAZALD1	19	IGFBP-rP10; Bono1; AI842353	1	-10.8044	0.000416234	0.00333504	-0.620088	0.650631
NQO1	N/A	Dia4; Ox-1; Nmo-1; Nmor1; NMO1; Ox1; AV001255; QR1	1	-6.86911	0.00235262	0.00762344	-0.618866	0.651183
C130085D15RIK	N/A	N/A	1	-11.3209	0.00034703	0.00309164	-0.618016	0.651566
SNX13	N/A	N/A	1	-8.40603	0.00109619	0.00513823	-0.617793	0.651667
ARNT	N/A	N/A	1	-8.30142	0.00114988	0.00526912	-0.617224	0.651924
STAT1	1	AA408197; 2010005J02Rik	1	-24.6681	1.60274e-05	0.0013725	-0.617166	0.651951
ASPH	4	BAH; AI848629; cI-37; 2310005F16Rik; 3110001L23Rik; AW561901; C79816; AW261690	1	-7.87161	0.00140785	0.00585903	-0.61663	0.652193
ALDH16A1	7	mFLJ00209; FLJ00209; 2410004H02Rik; AI452234; MGC19339	1	-6.67613	0.00261656	0.00808014	-0.615149	0.652862
MAPK3	7	p44; p44erk1; Erk-1; Erk1; Esrk1; Prkm3; p44mapk	1	-6.30461	0.00323575	0.00916589	-0.615066	0.6529
A730096C04RIK	N/A	N/A	1	-6.18931	0.00346373	0.00953013	-0.61486	0.652993
EDG2	N/A	N/A	1	-13.6294	0.00016781	0.00237289	-0.614605	0.653109
RELL1	5	AA536743	1	-14.9418	0.000116865	0.00212408	-0.612864	0.653897
RAF1	N/A	N/A	1	-6.97247	0.00222474	0.00739863	-0.612407	0.654105
MPST	15	Mst	1	-10.0818	0.000544543	0.00376563	-0.611221	0.654642
MTAP7D1	4	MGC28498; AV028413; MGC27585; Rprc1; BC019977; mKIAA1187; Parcc1	1	-8.78333	0.000926589	0.00473282	-0.610894	0.654791
EVC	5	N/A	1	-6.72748	0.00254291	0.00797333	-0.608385	0.655931
ATP6V0A1	N/A	N/A	1	-7.16058	0.00201326	0.00702632	-0.606264	0.656896
ARHGEF6	X	4930592P22Rik; 1700038J06Rik; 1600028C08Rik	1	-7.4657	0.0017204	0.00653106	-0.605733	0.657137
PHXR4	N/A	N/A	1	-7.81768	0.00144507	0.00592439	-0.602889	0.658434
TMCO3	8	B230339H12Rik; C87304	1	-10.5354	0.000459087	0.00353077	-0.602889	0.658434
GABARAP	11	N/A	1	-7.06453	0.00211798	0.00723265	-0.602515	0.658605
NISCH	N/A	N/A	1	-7.63658	0.00157932	0.00622916	-0.602143	0.658775
LOC100047870	N/A	N/A	1	-6.10289	0.00364765	0.00982637	-0.601338	0.659142
CST3	2	CysC	1	-10.696	0.00043288	0.00341775	-0.601299	0.65916
9830166G06RIK	N/A	N/A	1	-6.87184	0.00234913	0.00762344	-0.600813	0.659382
RENBP	X	N/A	1	-12.3404	0.000247776	0.00265866	-0.599261	0.660092
GALE	4	AI323962; 2310002A12Rik	1	-6.49715	0.00289471	0.00857629	-0.59915	0.660143
FOSL2	5	Fra-2	1	-9.49569	0.000686434	0.00409195	-0.598571	0.660408
SVEP1	4	4833413O10Rik; Polydom; RP23-332H16.3; D430029O09Rik; 1110021D17Rik; AA387071	1	-13.2871	0.000185444	0.00243206	-0.59843	0.660472
ANK2	3	AW491075; Ankyrin-B; Ank-2; ankyrin>B<; AI835472; ankyrin B; Ankyrin-2	1	-8.60892	0.00100061	0.00488708	-0.59707	0.661095
B230339H12RIK	N/A	N/A	1	-12.769	0.000216758	0.00249641	-0.596188	0.661499
TGFBR2	9	1110020H15Rik; AU042018; TbetaRII; RIIDN; TbetaR-II; DNIIR	1	-14.2823	0.000139604	0.00225238	-0.594968	0.662059
9530064J02	N/A	N/A	1	-7.00938	0.00218116	0.00731721	-0.593679	0.662651
PRDX2	N/A	Band-8; TPx-B; PrxII; TR; TSA; PRP; NkefB; TDX1; Tdpx1; Torin; AL022839; TPx	1	-32.1333	5.59152e-06	0.000944389	-0.592591	0.663151
PLCD3	11	mKIAA1964; 2610205J15Rik	1	-6.30665	0.00323189	0.00916078	-0.591059	0.663855
MRG1	N/A	N/A	1	-10.3803	0.000486304	0.00359265	-0.589407	0.664616
LYNX1	N/A	AI838844	1	-7.11065	0.00206688	0.00714583	-0.589017	0.664796
CCNG1	11	AI314029	1	-10.454	0.000473128	0.00355122	-0.587961	0.665282
RAB3A	N/A	N/A	1	-7.5142	0.00167883	0.00645619	-0.587961	0.665283
SPG20	N/A	N/A	1	-12.6595	0.000224197	0.00252108	-0.587732	0.665388
ANTXR1	6	2310008J16Rik; Antrx1; 2810405N18Rik; Tem8	1	-6.41445	0.00303549	0.00884045	-0.58711	0.665675
CDCA3	6	2410005A12Rik; Grcc8; C8; Tome-1	1	-6.52136	0.00285504	0.00850969	-0.585909	0.666229
ATP1B1	N/A	Atpb; Atpb-1	1	-11.2929	0.000350401	0.00311409	-0.585461	0.666436
MAF	8	c-maf; 2810401A20Rik; AW047063; A230108G15Rik	1	-14.0566	0.000148633	0.00231421	-0.585205	0.666555
6720477C19RIK	N/A	N/A	1	-7.45201	0.00173236	0.00653986	-0.584998	0.66665
C030034I22RIK	N/A	N/A	1	19.7321	3.89095e-05	0.00179419	0.587833	1.50299
ISY1	6	5830446M03Rik; AI181014; AU020769	1	7.07694	0.00210408	0.00721941	0.588121	1.50329
9430072I10RIK	N/A	N/A	1	7.00512	0.00218613	0.00731941	0.589036	1.50424
PELO	13	AA409897; AI852218	1	11.6487	0.000310453	0.00292528	0.589886	1.50513
CTDP1	18	AW553592; 4930563P03Rik	1	13.2273	0.000188757	0.00243742	0.590243	1.5055
BC004012	N/A	N/A	1	9.25548	0.000757689	0.00427628	0.590693	1.50597
TTC39B	4	AW215585; 9130422G05Rik; AI450603; RP23-17O21.2; AV103077	1	6.15379	0.00353791	0.00966523	0.591229	1.50653
GPR137B	13	C80741; D13Abb1e; C730041E01; AW546472; 2310041G17Rik; Tm7sf1; AU016435; C80550	1	13.8231	0.000158754	0.00237289	0.592318	1.50767
AHSA1	12	MGC36589; p38; MGC36618; BC023857	1	6.85399	0.00237208	0.00765526	0.593559	1.50896
FEZ2	N/A	N/A	1	9.89614	0.000585176	0.00383769	0.595286	1.51077
CDC14B	13	CDC14B3; A530086E13Rik; Cdc14B1; AA472821; 2810432N10Rik	1	8.16904	0.00122259	0.00540097	0.595289	1.51078
AI847670	5	4631428I10	1	10.4989	0.000465325	0.00353767	0.595862	1.51138
PTPN21	12	MGC107492; PTPD1; PTPRL10	1	6.21605	0.00340915	0.00946298	0.59603	1.51155
RBM19	5	NPO; AV302714; KIAA0682; 1200009A02Rik	1	14.3351	0.000137591	0.0022424	0.596113	1.51164
MGEA6	N/A	N/A	1	12.2169	0.000257726	0.00271313	0.597163	1.51274
PDIA6	N/A	C77895; CaBP5; AL023058; Txndc7; P5; 1700015E05Rik	1	6.16939	0.00350509	0.00959913	0.597908	1.51352
LMTK2	5	A330101P12Rik; cprk; 2900041G10Rik; aatyk2; KPI-2; BREK; KPI2	1	7.72351	0.00151304	0.00607895	0.597929	1.51354
E130309D02RIK	5	A630028N22	1	18.0718	5.51234e-05	0.00185419	0.599203	1.51488
SRPK1	17	AU017960	1	9.58646	0.000661688	0.00403629	0.600516	1.51626
4933424A20RIK	N/A	N/A	1	9.10946	0.000805513	0.00436588	0.600861	1.51662
FLNB	N/A	AL024016	1	6.60344	0.00272539	0.00834099	0.602139	1.51796
CDC42SE1	3	SCIP1; Cdcse1; AW558204; 1300002M12Rik; Spec1	1	14.1543	0.000144636	0.00228622	0.603046	1.51892
2810003C17RIK	2	C87647; AI043124; MGC30545; Iba2	1	8.3487	0.00112522	0.00521397	0.603665	1.51957
THAP1	8	4833431A01Rik	1	6.24099	0.00335918	0.00939903	0.603956	1.51988
NRARP	2	2700054M22Rik	1	7.15792	0.00201608	0.00703023	0.607402	1.52351
PCGF1	6	2010002K04Rik; AU024121; Nspc1	1	7.07753	0.00210342	0.00721941	0.608981	1.52518
2700078E11RIK	19	D130033C15Rik; AI450346; 9830127L17Rik; 2810417M16Rik	1	7.83001	0.00143646	0.00590847	0.609848	1.5261
TMEM201	4	9430091K04; AV028368	1	6.20379	0.00343404	0.00949209	0.613282	1.52973
BC027231	16	MGC27931	1	7.21672	0.00195501	0.00689284	0.616911	1.53359
4933424B01RIK	6	MGC28965	1	9.4326	0.000704312	0.00413728	0.617148	1.53384
EGR3	N/A	N/A	1	7.14351	0.0020314	0.00705052	0.617634	1.53436
BC025546	8	MGC38131; AU022703; C730036L12Rik	1	6.12281	0.00360421	0.00977439	0.620904	1.53784
NOC4L	5	AI326906; MGC28606	1	6.17182	0.00350002	0.00959704	0.624353	1.54152
RAB31	17	AI415285; Rab22B; 1700093E07Rik	1	17.1733	6.74507e-05	0.00191743	0.624948	1.54215
ISG20	7	20kDa; HEM45; DnaQL; 1600023I01Rik; 2010107M23Rik	1	7.71291	0.00152094	0.00608879	0.625262	1.54249
DGKD	N/A	N/A	1	13.2825	0.000185695	0.00243206	0.625354	1.54259
DTX2	5	AU022494; Deltex2; AA408415; 2610524D08Rik	1	6.69097	0.00259502	0.00804148	0.625665	1.54292
PRR8	N/A	AA386890; 6430512A10Rik; 3200001K10Rik	1	7.92046	0.00137516	0.00577695	0.62597	1.54325
ZNRF2	6	MGC129275; 1190002C14Rik; AU044205; MGC129274; D6Ertd365e	1	6.13719	0.00357324	0.00973189	0.626471	1.54378
C330006P03RIK	N/A	N/A	1	7.81528	0.00144677	0.00592439	0.628076	1.5455
CTTNBP2NL	3	BC003236; AA552995; MGC7720; AU018624; mKIAA1433; AA589392	1	7.91512	0.00137868	0.00578631	0.62883	1.54631
TM2D3	7	1110025I09Rik; 5930422O05Rik; Blp2	1	10.3578	0.000490413	0.00361201	0.629387	1.54691
9430008C03RIK	2	N/A	1	6.88855	0.00232789	0.00759977	0.630365	1.54796
GDPD5	7	MGC37148; Gde2; BC024955; MGC31332	1	11.8399	0.00029133	0.00280799	0.630527	1.54813
6530401D06RIK	N/A	N/A	1	7.53038	0.00166524	0.00643147	0.633025	1.55081
PPAT	N/A	N/A	1	6.70889	0.00256929	0.00800632	0.633355	1.55117
LOC384382	N/A	N/A	1	6.62218	0.00269681	0.0082877	0.633694	1.55153
WNK1	6	Prkwnk1; mKIAA0344; 6430573H23Rik	1	7.73739	0.00150278	0.00607249	0.638353	1.55655
GRASP	N/A	N/A	1	11.9177	0.000283965	0.00278733	0.638824	1.55706
ZFP57	17	G19; Zfp-57	1	6.74879	0.0025131	0.00790313	0.639427	1.55771
CIRH1A	8	TEG-292; Tex292	1	7.3051	0.00186745	0.00671615	0.639779	1.55809
GCS1	6	1810017N02Rik; AI181835	1	6.82886	0.00240486	0.00769866	0.640433	1.5588
IFNZ	4	6030405N23Rik; Lmtn; BGIF	1	6.41965	0.0030264	0.00883374	0.64145	1.5599
NIN	12	AI385615; 3110068G20Rik; AU024711; mKIAA1565	1	6.91751	0.00229163	0.00750892	0.643002	1.56158
ITPRIP	19	KIAA1754; mKIAA1754; DANGER	1	13.8975	0.000155439	0.00236235	0.643511	1.56213
BTBD11	10	6330404E16Rik	1	8.90903	0.000877415	0.00458045	0.64395	1.5626
AW555464	N/A	N/A	1	9.17111	0.000784876	0.00432021	0.646821	1.56571
DDX27	N/A	C86129	1	9.08018	0.000815547	0.00437019	0.647174	1.5661
2310036D04RIK	N/A	N/A	1	12.5556	0.000231554	0.00257777	0.647388	1.56633
SRFBP1	18	p49/STRAP; 2810036K01Rik	1	8.75749	0.000937119	0.00475834	0.647924	1.56691
TRAF1	N/A	N/A	1	11.1936	0.000362675	0.00316984	0.651906	1.57124
FLCN	11	B430214A04Rik; MGC37841; FLCL; Bhd; AU014660	1	10.8057	0.000416045	0.00333504	0.652705	1.57211
GHR	15	GHBP; AA986417; GHR/BP	1	8.79475	0.000921981	0.00472278	0.653545	1.57303
REEP4	14	2700029E10Rik	1	8.1851	0.00121347	0.00538639	0.653839	1.57335
ATG2B	12	C630028L02Rik; AI503411; AI047755; AW558123; mKIAA4067; KIAA4067; 2410024A21Rik; C030004M05Rik	1	16.2407	8.41079e-05	0.00195196	0.654092	1.57363
HSPBAP1	16	3830421G21Rik	1	11.8851	0.000287019	0.00279669	0.654785	1.57438
CMTM4	8	D19397; MGC30490; Cklfsf4	1	9.77801	0.000612995	0.00391631	0.655204	1.57484
H2AFJ	N/A	E130307C13; MGC118637	1	7.69423	0.00153497	0.00612848	0.656448	1.5762
HSP105	N/A	N/A	1	7.36731	0.00180872	0.00664886	0.657707	1.57757
MYBL2	2	Bmyb	1	6.87268	0.00234805	0.00762344	0.659182	1.57919
MTDNA_ND4L	N/A	N/A	1	8.096	0.00126514	0.00547046	0.660941	1.58111
ERLIN1	19	C80197; Keo4; Spfh1; 2810439N09Rik	1	8.58772	0.0010101	0.00490449	0.662882	1.58324
NSUN5	N/A	Wbscr20; AI326939; Nol1r; 9830109N13Rik; Wbscr20a	1	14.8033	0.000121231	0.00215077	0.663388	1.5838
POLI	18	Rad30b	1	6.21004	0.00342132	0.00948049	0.66373	1.58417
IMP3	9	AI256594; 1190002L16Rik	1	7.3921	0.00178595	0.00661633	0.664014	1.58449
4931433E08RIK	N/A	N/A	1	18.8612	4.65344e-05	0.00179419	0.664302	1.5848
PLK2	13	Snk	1	11.4389	0.000333278	0.00303165	0.667066	1.58784
C130027E04RIK	N/A	N/A	1	8.62948	0.000991517	0.00486794	0.668886	1.58984
SMN1	N/A	Smn; Gemin1; AI849087	1	9.87754	0.000589452	0.00385437	0.669249	1.59025
TPRA40	N/A	N/A	1	7.51674	0.00167668	0.00645619	0.669468	1.59049
4930455F23RIK	N/A	N/A	1	7.5053	0.00168637	0.00646248	0.670093	1.59118
DOCK9	14	AW538057; mKIAA1058; Zizimin1; B230309H04Rik; AA959601; D14Wsu89e	1	15.9921	8.939e-05	0.00197056	0.670827	1.59199
NKD2	13	AW212591; 2210403L10Rik	1	9.1437	0.000793967	0.00435411	0.671682	1.59293
NANOS1	19	N/A	1	9.10308	0.000807685	0.00437014	0.672924	1.5943
A030007L17RIK	6	AA673177	1	6.89584	0.0023187	0.00757531	0.675014	1.59661
LRRC8C	5	AD158; E430036I04Rik; AI326115; fad158	1	9.5064	0.000683455	0.00409062	0.676024	1.59773
RNF44	13	AI854545; mKIAA1100	1	7.40517	0.00177408	0.00661087	0.676723	1.59851
A430106B04RIK	N/A	N/A	1	8.61997	0.000995711	0.0048736	0.677207	1.59904
FHL2	1	SLIM3; C76204	1	8.54048	0.00103166	0.00494507	0.677776	1.59967
INTS3	3	C77668	1	10.5247	0.00046091	0.00353258	0.67897	1.601
4933427G23RIK	N/A	N/A	1	7.67428	0.00155015	0.00616321	0.682162	1.60454
COL4A3BP	13	2810404O15Rik; GPBP; AU016711; 9230101K08Rik; CERT	1	10.3792	0.000486496	0.00359265	0.682633	1.60507
CAPG	6	mbh1; gCap39	1	16.3867	8.11861e-05	0.00194724	0.683404	1.60592
TNFRSF21	17	R74815; AA959878; TR7; DR6	1	9.04045	0.000829411	0.0044285	0.684513	1.60716
SCL0002507.1_236	N/A	N/A	1	10.0983	0.000541114	0.00376127	0.687563	1.61056
GLS2	10	A330074B06Rik; AI195532; GLS; mKIAA4146; KIAA4146; GA; Lga	1	16.238	8.41627e-05	0.00195196	0.68763	1.61064
6820406G21RIK	N/A	N/A	1	12.8986	0.000208341	0.00249641	0.687815	1.61084
A630034I12RIK	N/A	N/A	1	12.9951	0.000202337	0.00249641	0.68848	1.61158
TBX10	19	Tbx13; MGC129317; MGC129316; Tbx7; Dc	1	8.15779	0.00122902	0.00540481	0.68922	1.61241
PIGH	12	A930028P05Rik; MGC102258; 2210416H01Rik	1	6.69387	0.00259082	0.00803408	0.690877	1.61426
CRK	N/A	Crk-II; Crk-III; Crko; Crkol; Crk-I; CrkIII; Crk3	1	7.26783	0.00190377	0.00679285	0.691438	1.61489
UBE2F	1	2510010F15Rik; AI851109	1	12.7284	0.000219477	0.00249957	0.69215	1.61569
OSBPL3	6	6720421I08Rik; ORP3; 1200014M06Rik; MGC102333; OSBP3; A530055M08	1	11.9179	0.000283944	0.00278733	0.69244	1.61601
H13	N/A	N/A	1	14.1253	0.000145808	0.00228622	0.696315	1.62036
ENSMUSG00000074822	2	N/A	1	17.1688	6.75196e-05	0.00191743	0.696902	1.62102
SLC25A19	11	TPC; 2900089E13Rik; DNC; MUP1	1	16.3628	8.16546e-05	0.00194724	0.698711	1.62305
1810015A11RIK	16	4930521M19Rik; MGC144470	1	6.20525	0.00343106	0.00949209	0.699172	1.62357
KCNN4	7	IK1; SK4; KCA4; IKCA1; mIKCa1	1	7.04826	0.00213638	0.00726263	0.700755	1.62535
IBRDC3	N/A	N/A	1	7.59923	0.0016089	0.00629562	0.701648	1.62636
GM347	2	MGC99945; mKIAA0649	1	38.105	2.8329e-06	0.000742053	0.701702	1.62642
2310044G17RIK	12	AI842544; AI853744; mKIAA1737	1	31.7215	5.88659e-06	0.000944389	0.702278	1.62707
PIGA	X	AI194334; Pig-a	1	11.0343	0.000383494	0.00322058	0.70265	1.62749
UMPS	16	1700095D23Rik; AA408257; BB164745; AL033308	1	7.90956	0.00138237	0.00578818	0.70639	1.63172
PDXP	15	1600027H05Rik; AB041662; PLPP	1	8.55181	0.00102644	0.00492535	0.706399	1.63173
BC037034	5	MGC47434	1	7.25799	0.00191351	0.00680284	0.708198	1.63376
MTHFD1	12	E430024A07Rik; DCS; NEUT2; Mthfd	1	13.5395	0.000172228	0.00237289	0.709322	1.63504
ABCC4	14	MOATB; D630049P08Rik; MRP4; MOAT-B	1	11.875	0.000287978	0.00279669	0.709916	1.63571
EIF5	12	D12Ertd549e; MGC36509; MGC36374; 2810011H21Rik	1	6.56243	0.00278923	0.00840922	0.710336	1.63619
ITGB7	15	Ly69	1	14.5539	0.000129625	0.00219076	0.713033	1.63925
CCDC84	9	Gm1114; MGC106805; D630044F24Rik	1	7.49378	0.00169618	0.00649447	0.714254	1.64063
RPP25	9	MGC102363; AI851155	1	27.627	1.02102e-05	0.00110893	0.717919	1.64481
DUSP2	2	PAC1	1	17.15	6.78135e-05	0.00191743	0.719784	1.64694
RCL1	19	AI789745; 2310040A02Rik; RPCL1; C76567; Rnac	1	9.79801	0.000608173	0.00390797	0.720151	1.64735
NOLA1	3	AA409823; GAR1; AI326794; C430047J18Rik	1	7.06676	0.00211547	0.00723265	0.720257	1.64748
NEDD4L	18	1300012C07Rik; Nedd4-2; Nedd4b	1	8.3872	0.00110562	0.00516918	0.722533	1.65008
SIPA1L1	12	AW213287; 4931426N11Rik; mKIAA0440	1	16.6239	7.67032e-05	0.00193394	0.724911	1.6528
2610103J23RIK	N/A	N/A	1	7.88426	0.0013993	0.00583665	0.725681	1.65368
IVNS1ABP	1	1700126I16Rik; Nd1-L; 1190004M08Rik; Nd1-S; NS1-BP; NS-1; ND1; HSPC068; AA960440; mKIAA0850	1	10.4739	0.000469645	0.00355122	0.726279	1.65437
SEH1L	18	Seh1; SEH1A; SEH1B; 2610007A16Rik; SEC13L; AW540070	1	6.30983	0.00322587	0.00915537	0.728152	1.65652
CUGBP1	2	CUGBP; NAB50; HNAB50; D2Wsu101e; Brunol2; CUG-BP; 1600010O03Rik; AA407467; CUG-BP1	1	6.53425	0.00283417	0.00848156	0.728476	1.65689
LOC227393	N/A	N/A	1	7.94997	0.00135586	0.00573373	0.730449	1.65916
EG432879	14	N/A	1	9.33091	0.000734364	0.00419674	0.731654	1.66054
NFKBIE	17	IKBE	1	7.5305	0.00166514	0.00643147	0.733183	1.6623
ENDOD1	9	2210414F18Rik; 2310067E08Rik; C85344	1	18.6666	4.84874e-05	0.00179929	0.733989	1.66323
UBE2CBP	9	MGC144619	1	6.80226	0.00244017	0.00776702	0.734892	1.66427
CAD	5	Cpad; 2410008J01Rik; AU018859	1	8.61943	0.000995952	0.0048736	0.735697	1.6652
BC050254	N/A	N/A	1	6.19417	0.00345372	0.00952077	0.73712	1.66684
FAM102A	N/A	AI426465; MGC38572; Eeig1	1	16.8331	7.30034e-05	0.00193394	0.74011	1.6703
1110007M04RIK	4	AW214064; RP23-372J10.1; 3000003G13Rik	1	6.57794	0.00276487	0.00838587	0.740947	1.67127
ARHGAP18	10	AI314906; 4833419J07Rik; AI843501	1	12.1214	0.000265762	0.0027329	0.741446	1.67185
E2F3	13	E2F3b; E2f3a; mKIAA0075	1	6.59488	0.00273855	0.00835258	0.742627	1.67322
ETS2	16	AU022856; Ets-2	1	7.80765	0.00145213	0.00592698	0.743597	1.67435
RELB	7	MGC143683; MGC143684	1	15.0668	0.000113089	0.0021159	0.748221	1.67972
GARNL4	11	AU067654; mKIAA1039; MGC130388; RP23-20M18.15; Gm1561	1	13.3577	0.000181621	0.0024142	0.750007	1.6818
2610029K11RIK	N/A	N/A	1	8.42746	0.00108557	0.00511186	0.752513	1.68472
LOC100047611	N/A	N/A	1	12.818	0.000213524	0.00249641	0.753137	1.68545
FAM13B	18	AW546153; AW060714; MGC37079	1	15.4828	0.00010157	0.00208789	0.754658	1.68723
E2F6	12	AI462434; E2F6b; EMA	1	7.04096	0.0021447	0.00726263	0.756238	1.68908
HIPK2	N/A	N/A	1	13.1099	0.000195477	0.00246589	0.759427	1.69282
GCH1	14	GTP-CH; GTPCH; Gch	1	12.878	0.000209654	0.00249641	0.760344	1.69389
MAP3K1	13	Mekk; MAPKKK1; MEKK1	1	8.75224	0.000939272	0.00475834	0.760849	1.69449
SEC11C	18	1810029G24Rik; Sec11l3	1	16.6668	7.59262e-05	0.00193394	0.761697	1.69548
1700034H14RIK	18	2700002I20Rik	1	14.7089	0.000124326	0.00216426	0.764971	1.69934
2610028A01RIK	14	Pinx1; AU024023; LPTS; MGC144540; LPTS1; 2210403I16Rik; 67-11-3	1	6.12421	0.00360119	0.00977439	0.765745	1.70025
ADARB1	10	1700057H01Rik; D10Bwg0447e; AW558573; ADAR2; AW124433; BB220382; RED1	1	9.44805	0.000699882	0.00413598	0.767203	1.70197
DFNA5H	N/A	4932441K13Rik; 2310037D07Rik; DFNA5; Fin15	1	7.24523	0.00192622	0.00682224	0.769085	1.70419
PPTC7	5	AA672638; AI848390; TA-PP2C; 9130017A15Rik	1	7.58407	0.0016211	0.00631011	0.769132	1.70424
CCDC137	N/A	3110023B02Rik; RP23-82I5.10	1	7.10655	0.00207136	0.00715575	0.770478	1.70583
TEAD4	6	ETFR-2a; TEF-3; TEAD-4; ETFR-2; Tefr1; Tefr1a; FR-19; Tcf13r1	1	10.9349	0.000397241	0.00327577	0.773762	1.70972
RIN1	19	N/A	1	10.8346	0.000411742	0.00333504	0.77389	1.70987
ZFP219	N/A	N/A	1	7.32438	0.001849	0.00668853	0.776256	1.71268
B430105G09RIK	N/A	N/A	1	8.30882	0.00114598	0.00526653	0.776845	1.71338
GM129	3	N/A	1	12.047	0.000272234	0.00274267	0.777559	1.71423
ESD	14	Es10; Es-10; sid478	1	7.90042	0.00138846	0.0058	0.778248	1.71505
NOL1	6	A530002O17; 120kDa	1	6.25017	0.00334101	0.00938168	0.77881	1.71571
KLF2	8	Lklf	1	9.02468	0.000834999	0.00443706	0.780669	1.71793
MRPS25	N/A	N/A	1	13.4502	0.000176767	0.00238529	0.785698	1.72393
POLR2H	16	MGC8248; MGC103049	1	6.37985	0.00309688	0.00895706	0.786475	1.72485
CCL2	11	Scya2; SMC-CF; MCP1; JE; MCAF; AI323594; HC11; Sigje; MCP-1	1	8.0989	0.00126342	0.00547046	0.788622	1.72742
5830409B07RIK	N/A	N/A	1	7.36629	0.00180966	0.00664886	0.78938	1.72833
MYBBP1A	N/A	N/A	1	6.07269	0.00371473	0.0099529	0.78978	1.72881
WDR43	N/A	N/A	1	7.6071	0.00160261	0.00628708	0.791147	1.73045
6430590I03RIK	N/A	N/A	1	7.993	0.00132831	0.00565485	0.793378	1.73313
RRP9	9	U3-55k; Rnu3ip2; 55kDa; MGC25949; D9Wsu10e; D19435	1	8.84536	0.000901904	0.00465374	0.794996	1.73507
GPRK6	13	GRK6	1	9.98086	0.000566187	0.00380887	0.795582	1.73578
CEP78	19	D030027P05; 5730599I05Rik	1	6.57351	0.0027718	0.00838587	0.795989	1.73627
RBM15	3	KIAA1438; C230088J01Rik; mKIAA1438	1	8.47939	0.00106038	0.00503694	0.798107	1.73882
STAG3	5	SA-2	1	8.62071	0.000995384	0.0048736	0.798993	1.73989
ZFHX2	14	ZFH-5	1	7.33525	0.0018387	0.00668449	0.803912	1.74583
RCC1	4	Chc1; AI326872; 4931417M11Rik	1	6.10401	0.00364519	0.00982568	0.805768	1.74808
TIRAP	9	C130027E04Rik; Tlr4ap; AA407980; wyatt; Mal	1	8.47954	0.0010603	0.00503694	0.806352	1.74878
B3GALNT2	13	D230016N13Rik; MGC103263; A930105D20Rik; C80633	1	10.4609	0.000471927	0.00355122	0.810338	1.75362
BBS12	3	Gm407; MGC102209; Gm721; Gm1805	1	14.5901	0.000128361	0.00218165	0.810545	1.75387
WHSC1	N/A	N/A	1	6.27475	0.00329298	0.00929844	0.812353	1.75607
ECHDC2	4	2610009M20Rik; D4Ertd765e; 1300017C12Rik	1	19.6032	3.99345e-05	0.00179419	0.813156	1.75705
MAST4	N/A	N/A	1	15.6421	9.7551e-05	0.00207309	0.81411	1.75821
TOP2A	N/A	N/A	1	11.577	0.000318033	0.00297115	0.814542	1.75874
ANTXR2	5	CMG-2; 2310046B19Rik; AW561899; cI-35; CMG2	1	10.8065	0.00041592	0.00333504	0.815193	1.75953
SOX4	13	AA682046; Sox-4	1	9.22093	0.000768679	0.00428401	0.816172	1.76073
KLHL21	N/A	mKIAA0469; 1810045K06Rik; D330008A20	1	7.98448	0.00133371	0.00566159	0.817516	1.76237
CCDC92	5	MGC38387; D5Bwg0834e; AW050178	1	6.53937	0.00282594	0.0084683	0.81819	1.76319
TJP2	19	ZO-2	1	12.3952	0.000243515	0.00264481	0.819004	1.76419
UFSP1	5	D5Ertd655e; Ufsp1; MGC107633	1	13.6097	0.000168765	0.00237289	0.819472	1.76476
COL4A1	8	Del(8)44H; Raw; Svc; Col4a-1; Bru	1	11.8265	0.000292617	0.00281431	0.821446	1.76718
1700015E05RIK	N/A	N/A	1	12.0893	0.00026853	0.0027363	0.821769	1.76757
APOL9B	15	N/A	1	7.4027	0.00177632	0.00661368	0.822898	1.76896
TRAF3	12	CD40bp; CAP-1; AI528849; amn; LAP1; CRAF1; T-BAM	1	12.7796	0.000216055	0.00249641	0.83058	1.7784
SLC5A6	5	E430023I20; MGC109689	1	8.46383	0.00106785	0.00505328	0.833594	1.78212
ANKRD10	8	4833425P12Rik; AW549277	1	8.84758	0.000901037	0.00465374	0.836892	1.7862
DBNDD2	2	2900022J10Rik; R74724; AU041050; AW048677; D2Bwg0891e; RP23-140D14.3; 1110017A21Rik	1	6.91878	0.00229006	0.00750892	0.841841	1.79234
ERO1LB	13	MGC77955; 1300013B24Rik; 1700065B09Rik; ero1-beta	1	7.82926	0.00143698	0.00590847	0.843207	1.79403
UPP1	11	UdRPase; Upp; UPase; AI325217; Up	1	10.3055	0.000500147	0.00363876	0.843845	1.79483
DDAH1	N/A	N/A	1	7.43935	0.00174352	0.00655734	0.84543	1.7968
PRDM16	4	mel1; 5730557K01Rik; mKIAA1675; KIAA1675; C130091E20	1	19.7401	3.88471e-05	0.00179419	0.846605	1.79826
GTLF3A	N/A	N/A	1	12.3731	0.000245219	0.00265039	0.85046	1.80308
PPIF	14	AW457192; PPIase	1	12.0726	0.000269983	0.00273674	0.862118	1.81771
EPS8	6	AW261790	1	6.52665	0.00284645	0.00849569	0.863405	1.81933
ANKRD1	19	Crap; CARP; Alrp	1	7.39655	0.0017819	0.00661633	0.866351	1.82305
F8A	X	AI852759; DXUcsf1	1	21.6679	2.68374e-05	0.00151337	0.867854	1.82495
NCL	1	Nucl; B530004O11Rik; D1Nds28; D0Nds28; C23	1	6.70952	0.00256838	0.00800632	0.867981	1.82511
SLC25A33	4	5730438N18Rik; MGC4399	1	9.76444	0.000616297	0.00392652	0.870372	1.82813
PTPN22	3	PEP; 70zpep; Ptpn8	1	9.65384	0.000644029	0.00398868	0.872371	1.83067
PDIA4	6	Erp72; AI987846; Cai	1	9.0895	0.000812336	0.00437019	0.873941	1.83266
POGK	N/A	N/A	1	7.91301	0.00138008	0.0057867	0.874021	1.83276
ETV5	N/A	N/A	1	8.18986	0.00121079	0.00538639	0.878772	1.83881
RPL3L	N/A	1110057H16Rik	1	16.5412	7.82295e-05	0.00194724	0.881834	1.84272
EPHA2	4	AW545284; Sek-2; Eck; Myk2; Sek2	1	8.27192	0.00116561	0.00530665	0.887136	1.8495
SKIV2L2	13	2610528A15Rik; mKIAA0052	1	10.1636	0.000527757	0.00371264	0.893479	1.85765
KLRG2	6	2310020F24Rik	1	35.8883	3.59828e-06	0.000801157	0.894576	1.85906
TIMM9	12	Timm10; 2810011L15Rik; Tim10a	1	6.25264	0.00333615	0.00938168	0.896347	1.86135
SLK	19	SMAK; 9A2; AV021402; mSLK; Stk2; mKIAA0204; Etk4; AW411554	1	8.27085	0.00116619	0.00530665	0.898076	1.86358
OTUD4	8	4930431L18Rik; AI449692; D8Ertd69e; mKIAA1046	1	7.35657	0.00181869	0.00666344	0.900213	1.86634
NOC3L	19	AF233884; Fad24	1	12.5278	0.000233572	0.00258639	0.901676	1.86823
TUFT1	3	N/A	1	14.8042	0.000121203	0.00215077	0.901866	1.86848
VPS37B	N/A	2300007F24Rik; FLJ12750; AI415429; BC026744; MGC25614	1	6.73227	0.00253618	0.00796447	0.907414	1.87568
ASB13	13	2210015B19Rik; Asb-13; 6430573K02Rik; C85285	1	17.7542	5.9131e-05	0.00188079	0.90938	1.87824
D930048N14RIK	11	N/A	1	9.93362	0.000576681	0.00381405	0.909447	1.87833
9430081H08RIK	N/A	N/A	1	9.20745	0.000773021	0.00429746	0.914594	1.88504
PLK3	N/A	N/A	1	8.10277	0.00126112	0.00546813	0.918841	1.8906
TNFAIP2	12	Tnfip2; tnfb94	1	15.049	0.000113618	0.0021169	0.919364	1.89128
2610528E23RIK	16	AV122629; AV099812; 4930572F24Rik; 1110001A06Rik	1	12.8033	0.000214491	0.00249641	0.919951	1.89205
JAM2	N/A	VE-JAM; 1110002N23Rik; JAM-2; AU016127; 2410167M24Rik; JAM-B; 2410030G21Rik; Jcam2	1	13.5369	0.00017236	0.00237289	0.921478	1.89405
SOAT1	1	Acact; 8430426K15Rik; ACAT-1; ald	1	10.6129	0.000446213	0.00349207	0.925832	1.89978
AXUD1	9	4931429D10Rik; taip-3; URAX1	1	14.8616	0.000119368	0.00215077	0.928579	1.9034
ZSWIM4	8	E130119J17Rik; D330002I24	1	10.0371	0.000554008	0.00377794	0.930199	1.90554
FBLN1	15	N/A	1	11.7911	0.000296067	0.00283125	0.93383	1.91034
TFRC	16	Mtvr1; AU015758; AI195355; TFR; Trfr; p90; Mtvr-1; TFR1; E430033M20Rik; CD71; 2610028K12Rik; AI426448	1	7.24519	0.00192626	0.00682224	0.937932	1.91578
SLC2A1	4	Glut-1; Glut1	1	8.11221	0.00125554	0.00545988	0.939381	1.91771
CRYBA4	5	N/A	1	13.0588	0.000198496	0.00248288	0.939658	1.91807
VEGFC	8	VEGF-C; AW228853	1	6.66908	0.00262688	0.00810447	0.945805	1.92626
HEATR1	13	B130016L12Rik; BC019693; MGC30806; AA517551	1	12.6686	0.000223567	0.00252108	0.947456	1.92847
ARL4C	1	LAK; Arl7; A630084M22Rik	1	11.0516	0.000381168	0.00322058	0.955477	1.93922
AGGF1	13	VG5Q; AW112072; 2310029P06Rik; 2010009L17Rik; Peg3	1	9.50218	0.000684626	0.00409195	0.956339	1.94038
SPHK1	11	1110006G24Rik; SK1	1	21.7991	2.62016e-05	0.00151337	0.964721	1.95169
RGS17	N/A	N/A	1	11.5488	0.000321069	0.00297859	0.965244	1.95239
GCNT2	13	IGnT; IGnTC; IGnTB; IGnTA; 5330430K10Rik	1	16.4259	8.04228e-05	0.00194724	0.967953	1.95606
RHOBTB2	14	Dbc2; MGC28699; E130206H14Rik; mKIAA0717	1	13.5401	0.000172201	0.00237289	0.982258	1.97555
LOC100038894	6	N/A	1	6.43729	0.00299578	0.00875916	0.987555	1.98282
LOC100047934	N/A	N/A	1	6.87737	0.00234206	0.00761812	0.989556	1.98557
SH3BP2	5	3BP2	1	28.7581	8.70202e-06	0.0010473	0.993806	1.99143
GDPD1	11	2610020H15Rik; RP23-352L3.1	1	12.2281	0.000256799	0.00271313	0.995376	1.9936
PCSK4	10	AI647044; SPC5; L21221; 0710008O07; MGC63195; PC4	1	7.4271	0.0017544	0.00657603	0.995824	1.99422
BC037704	N/A	N/A	1	10.7549	0.000423744	0.00336952	0.996013	1.99448
COL7A1	9	AW209154	1	10.3121	0.000498902	0.00363876	0.996684	1.99541
ARHGEF5	N/A	N/A	1	22.2026	2.43604e-05	0.00150663	0.997152	1.99606
D230010H24RIK	N/A	N/A	1	12.0014	0.0002763	0.00276136	0.99897	1.99857
AK5	3	N/A	1	11.1703	0.000365626	0.00316984	1.00366	2.00509
DDX41	13	2900024F02Rik; AI324246; AA958953; ABS	1	11.0933	0.000375609	0.00320211	1.00562	2.00781
ZCWPW1	5	Gm1053; MGC76794	1	14.9517	0.000116559	0.00212408	1.00896	2.01247
LLGL2	11	Llglh2; MGC27928; 9130006H11Rik	1	13.4916	0.000174645	0.00238143	1.01597	2.02227
PHLDA1	10	TDAG51; Tdag; DT1P1B11	1	7.73134	0.00150725	0.0060762	1.0259	2.03623
TES	6	testin2; D6Ertd352e; Tes1; Tes2; TESS	1	9.424	0.000706795	0.00413728	1.03065	2.04294
GPRC5A	6	Raig1; Rai3	1	9.16196	0.000787897	0.00432615	1.04839	2.06823
C230043G09RIK	N/A	N/A	1	9.32972	0.000734726	0.00419674	1.05144	2.0726
E2F2	4	E130207A07	1	59.1528	4.89128e-07	0.000496197	1.05153	2.07273
6720458F09RIK	12	AI606093	1	9.52174	0.000679216	0.00407621	1.08844	2.12645
PHC2	N/A	D4Ertd810e; Mph2; D130050K19Rik; AA415044; Edr2	1	9.02079	0.000836383	0.00443911	1.09021	2.12906
RRP12	19	AA408556; AA536972; mKIAA0690	1	6.14733	0.00355161	0.00968483	1.11256	2.16229
4930442M18RIK	N/A	N/A	1	10.9885	0.000389759	0.00324793	1.11406	2.16454
ANK	15	mKIAA1581; D15Ertd221e	1	17.1602	6.76533e-05	0.00191743	1.12561	2.18194
CD14	18	N/A	1	11.0268	0.000384515	0.00322058	1.12924	2.18743
5031436O03RIK	N/A	N/A	1	21.5972	2.71883e-05	0.00151337	1.13056	2.18943
4833438C02RIK	N/A	N/A	1	9.76419	0.000616357	0.00392652	1.14663	2.21396
LOC386405	N/A	N/A	1	9.92428	0.000578783	0.00381405	1.14766	2.21554
1810047K05RIK	N/A	N/A	1	12.8459	0.000211714	0.00249641	1.16055	2.23543
PIM3	N/A	N/A	1	10.2855	0.000503931	0.00363876	1.17825	2.26303
LRRIQ2	N/A	N/A	1	11.5338	0.000322707	0.00298473	1.18007	2.26587
LOC240672	N/A	N/A	1	10.1024	0.000540255	0.00376127	1.18669	2.2763
5033413D16RIK	N/A	N/A	1	9.01265	0.000839291	0.00444395	1.20874	2.31136
CARD10	15	AI449026; CARMA3; Bimp1	1	12.4861	0.000236648	0.00258917	1.21801	2.32626
GFOD1	13	AI850995; 9630032O13	1	10.4134	0.000480335	0.00357521	1.22299	2.3343
ACSBG1	9	R75185; BG1; E230019G03Rik; mKIAA0631; Lpd; Bgm	1	35.4376	3.78436e-06	0.000802464	1.23751	2.35792
MMP13	9	MMP-13; Mmp1; Clg	1	27.725	1.00671e-05	0.00110893	1.25428	2.38549
CXADR	16	AU016810; CAR; MCAR; AW553441; 2610206D03Rik; MCVADR	1	13.7842	0.000160526	0.00237289	1.27552	2.42085
E130012A19RIK	11	AW539173; AI413509; AA409164; RP23-94N18.3	1	15.3666	0.000104635	0.00209331	1.28774	2.44145
LOC100047579	N/A	N/A	1	50.2748	9.36707e-07	0.000533346	1.32943	2.51303
C77080	N/A	N/A	1	16.9829	7.04905e-05	0.00193394	1.33244	2.51829
CRELD2	15	C85758; 5730592L21Rik	1	12.7409	0.000218639	0.00249641	1.35201	2.55267
HAP1	11	MGC31449; HAP-1	1	23.2436	2.03048e-05	0.00141277	1.50251	2.83336
2810017I02RIK	N/A	N/A	1	15.3116	0.000106124	0.00210969	1.50923	2.84658
PACRG	17	1700008H23Rik	1	12.9405	0.000205711	0.00249641	1.51354	2.85509
LRIG1	6	LIG-1; D6Bwg0781e; Img	1	39.9109	2.35488e-06	0.000737918	1.51977	2.86746
MSLN	17	MPF	1	13.6815	0.000165313	0.00237289	1.52676	2.88137
HBEGF	18	DTS; MGC107656; Dtr; HB-EGF; Hegfl; AW047313	1	9.78	0.000612514	0.00391631	1.55633	2.94106
DDX25	9	AW047046; GRTH	1	17.5242	6.22626e-05	0.00191211	1.56493	2.95863
TMEM49	11	ni-2; 4930579A11Rik; 3110098I04Rik; AI787464	1	13.1485	0.000193233	0.00246552	1.57909	2.9878
SEMA7A	9	M-Sema-L; 2900057C09Rik; H-Sema-L; CDw108; Semal	1	14.4407	0.000133672	0.00221279	1.59462	3.02016
EGR1	18	egr; Zenk; NGFIA; TIS8; Krox-1; Krox-24; Zif268; Krox24; NGF1-A; A530045N19Rik; Egr-1; ETR103; Zfp-6; NGFI-A	1	18.8425	4.67178e-05	0.00179419	1.62386	3.08198
RBM38	2	Rnpc1; Seb4l; Seb4	1	15.0935	0.000112301	0.0021159	1.62574	3.086
MMP10	9	AV377895	1	16.1473	8.60461e-05	0.00195491	1.65161	3.14184
PLAUR	N/A	uPAR; u-PAR; Cd87	1	9.81601	0.000603871	0.00390797	1.67647	3.19645
DUSP4	N/A	N/A	1	12.514	0.000234587	0.00258639	1.75753	3.38118
NGFB	3	N/A	1	9.43268	0.000704291	0.00413728	1.78237	3.43992
CCDC85B	N/A	MGC67311; AI842788	1	9.082	0.000814917	0.00437019	1.80059	3.48362
RNU6	N/A	N/A	1	6.63305	0.00268039	0.00824294	1.8055	3.49549
DYRK3	1	BC006704	1	11.0376	0.000383044	0.00322058	1.80819	3.50202
AI850995	N/A	N/A	1	24.208	1.72738e-05	0.00141277	1.82515	3.54343
IER3	17	AI663993; cI-3; gly96; IEX-1	1	12.4598	0.000238608	0.00260422	1.8737	3.66471
KLF5	N/A	4930520J07Rik; CKLF; IKLF; Bteb2	1	9.69689	0.000633055	0.00394921	1.89967	3.73129
IL1RL1	1	T1/ST2; Fit-1; St2-rs1; St2; Ly84; DER4; T1; ST2L	1	12.32	0.000249384	0.00266309	1.96682	3.90906
ODZ4	7	Ten-m4; R75022; mKIAA1302; l7Rn3; l(7)-3Rn; Doc4; ELM2	1	16.6147	7.68711e-05	0.00193394	1.97613	3.93436
SEMA5A	15	Semaf; semF; 5930434A13; 9130201M22Rik; AI464145	1	26.4934	1.20639e-05	0.00118307	2.11696	4.3378
DUSP6	10	MGC98540; MKP3; PYST1; MKP-3; 1300019I03Rik	1	9.9651	0.000569662	0.00380887	2.11789	4.34059
SDF2L1	16	N/A	1	25.1474	1.48461e-05	0.00134918	2.13814	4.40193
ERRFI1	4	Mig-6; 1300002F13Rik; Mig6; AI788755; RALT	1	31.5518	6.01385e-06	0.000944389	2.14365	4.41879
ETV4	11	Pea-3; Pea3; AW414408	1	10.1973	0.000521041	0.00370047	2.15517	4.4542
A630084D02RIK	N/A	N/A	1	6.60618	0.00272117	0.00834099	2.23557	4.70947
HMGA1	17	Hmgiy; MGC102580; AL023995; HMGY; HMGI(Y); Hmga1a; HMG-I(Y); Hmgi; Hmga1b	1	11.8719	0.000288273	0.00279669	2.29514	4.90802
CHRNB1	11	Acrb; Achr-2	1	18.9208	4.5957e-05	0.00179419	2.42722	5.37855
ARHGAP22	14	MGC47316; p68RacGAP; B230341L19Rik; RHOGAP2	1	12.1256	0.000265398	0.0027329	2.43001	5.38895
SLCO4A1	2	MGC28799; Slc21a12; MGC28824; OATP-E	1	13.5205	0.000173184	0.00237289	3.00924	8.05139
CTSW	19	lymphopain	1	21.9404	2.55376e-05	0.00151337	3.0586	8.33163
PRL2C2	13	PLF-1; Plf; MRP-1	1	16.2568	8.37782e-05	0.00195196	3.39193	10.4972
PRL2C4	13	mrp/plf3; MRP-3; Mrpplf3; PLF-3	1	11.4496	0.000332062	0.00303165	3.41472	10.6643
PRL2C3	13	PLF-2; MRP-2; Plf2	1	12.1658	0.000261986	0.00272576	3.4627	11.025

## Sheet: upregulated
gene name		symbol	Num. matches	t-statistic	p-value	q-value	Difference		Fold induced
FLRT3	2	5530600M07Rik; mKIAA1469; C430047I10Rik	1	-18.4682	5.05838e-05	0.0018313	-3.89378	0.0672751	14.8644
HEY1	3	AI316788; HRT1; Hesr1; hesr-1; Herp2; AI414254	1	-47.0514	1.22054e-06	0.00054803	-3.55927	0.0848308	11.7882
D0H4S114	18	AI325076; PTZ17; SEZ17; P311	1	-13.1617	0.000192472	0.00246286	-3.37986	0.0960639	10.4097
WISP2	2	Crgr4; rCop1	1	-21.4092	2.81489e-05	0.0015475	-3.07487	0.118679	8.42611
SPON2	5	2310045I24Rik; AI504350; Mindin; M-spondin	1	-9.95286	0.000572378	0.00380988	-3.01689	0.123545	8.09419
OLFML3	3	AI115209; ONT3; 2810002E22Rik; mONT3; AW550633; HNOEL-iso	1	-20.4652	3.36674e-05	0.00172323	-2.92088	0.132046	7.57309
BMP4	14	Bmp2b1; Bmp2b-1; Bmp2b	1	-14.5403	0.000130101	0.00219076	-2.8488	0.138812	7.20398
PTN	6	Osf-1; Osf1; OSF; HBGF-8; HBNF; HARP; HB-GAM; HBBN	1	-17.1499	6.78141e-05	0.00191743	-2.84469	0.139207	7.18354
LY6A	15	Ly-6A/E; Ly-6A.2; Sca-1; Sca1; TAP; Ly-6E.1	1	-16.7955	7.36526e-05	0.00193394	-2.83629	0.140021	7.14181
FGFR2	7	Fgfr-7; Bek; KGFRTr; AW556123; MGC102519; svs; Fgfr7; Fgfr-2; AU043015	1	-28.0542	9.60487e-06	0.00110281	-2.82225	0.141389	7.07267
CXCL12	N/A	N/A	1	-38.7425	2.6514e-06	0.000737918	-2.8203	0.141581	7.06307
COL12A1	9	AW743884	1	-29.5991	7.75784e-06	0.0010473	-2.78558	0.145029	6.89515
CDSN	17	AI747712	1	-14.6677	0.000125707	0.00216426	-2.74022	0.149662	6.68171
COL2A1	15	Col2a-1; MGC90638; Col2a; Del1; Dmm	1	-18.1514	5.41719e-05	0.00185419	-2.71167	0.152653	6.55079
LOC100048332	N/A	N/A	1	-18.5623	4.95755e-05	0.00182446	-2.58355	0.16683	5.99414
6330404C01RIK	N/A	N/A	1	-24.727	1.58761e-05	0.0013725	-2.56983	0.168425	5.93737
LXN	N/A	MGC144353; MGC144352	1	-17.213	6.68371e-05	0.00191743	-2.56906	0.168514	5.93422
ACSS2	2	AceCS1; 1110017C11Rik; ACAS; Acs1; Acas2; Acas1	1	-22.7935	2.19458e-05	0.00145729	-2.56725	0.168726	5.92677
FN1	1	E330027I09; MGC117493; Fn; Fn-1	1	-10.839	0.000411093	0.00333504	-2.47394	0.179998	5.5556
MARCKS	10	PKCSL; Macs	1	-38.8782	2.61464e-06	0.000737918	-2.46415	0.181224	5.51803
TNFRSF11B	15	OCIF; TR1; Opg	1	-14.7228	0.000123865	0.00216426	-2.45747	0.182066	5.49251
PTX3	N/A	N/A	1	-9.82436	0.000601889	0.00390797	-2.35634	0.195286	5.12069
WNT4	4	Wnt-4; MGC123964	1	-32.9239	5.07507e-06	0.000944389	-2.35287	0.195757	5.10838
PDGFRL	8	1110039P19Rik; AV013190	1	-21.0678	3.00039e-05	0.00155358	-2.33842	0.197727	5.05749
SLC24A3	2	NCKX3	1	-17.1791	6.73604e-05	0.00191743	-2.33323	0.198439	5.03933
GPR23	N/A	N/A	1	-13.9848	0.000151657	0.00233678	-2.3249	0.199589	5.0103
VDR	15	Nr1i1	1	-25.4108	1.42432e-05	0.00134918	-2.3105	0.20159	4.96056
IDH1	1	Idh-1; E030024J03Rik; MGC115782; AI788952; IDPc; AI314845; Id-1	1	-21.0735	2.99716e-05	0.00155358	-2.29878	0.203235	4.92041
SLC1A3	15	MGluT1; B430115D02Rik; Eaat1; GluT-1; GLAST; GLAST-1; AI504299; Gmt1; GLU-T	1	-18.1191	5.45552e-05	0.00185419	-2.2554	0.209438	4.77468
DPYSL3	N/A	Ulip; Ulip1; TUC4; CRMP-4	1	-10.2319	0.000514231	0.00368706	-2.19778	0.217973	4.58773
ADAMTS2	11	PCINP; ADAMTS-3; KIAA4060; mKIAA4060; 4732482M10; hPCPNI; A430089F14; ADAM-TS2	1	-10.4307	0.000477252	0.0035598	-2.19126	0.218961	4.56703
SCD2	19	Scd-2	1	-12.0677	0.000270417	0.00273674	-2.1209	0.229903	4.34966
IGSF10	N/A	N/A	1	-19.7798	3.85387e-05	0.00179419	-2.11303	0.231161	4.326
CCDC80	16	2610001E17Rik; Ssg1; Urb	1	-29.0815	8.32274e-06	0.0010473	-2.0835	0.235942	4.23833
COL8A2	N/A	N/A	1	-17.7678	5.89518e-05	0.00188079	-2.06675	0.238696	4.18943
GRB10	N/A	N/A	1	-19.2849	4.26127e-05	0.00179419	-2.06562	0.238883	4.18615
ITGA11	9	4732459H24Rik	1	-14.4508	0.000133304	0.00221279	-2.06239	0.239419	4.17678
HTRA3	N/A	N/A	1	-14.614	0.000127537	0.00217594	-2.02798	0.245199	4.07833
FAM13C	10	C030038O19Rik; KIAA1796; mKIAA1796	1	-23.3356	1.99884e-05	0.00141277	-2.01516	0.247386	4.04227
CD248	19	Cd164l1; 2610111G01Rik; Tem1; AI842296	1	-18.7997	4.71414e-05	0.00179419	-2.01427	0.247539	4.03977
IDB2	N/A	N/A	1	-16.3481	8.19465e-05	0.00194724	-2.0111	0.248084	4.0309
LOC666559	X	N/A	1	-30.3788	6.99423e-06	0.00100469	-1.99585	0.250721	3.98851
LOC670044	N/A	N/A	1	-16.6261	7.66628e-05	0.00193394	-1.97893	0.253678	3.942
SOBP	10	MGC67344; 2900009C16Rik; 5330439J01Rik	1	-10.2842	0.00050418	0.00363876	-1.97264	0.254786	3.92486
DKK3	7	AW061014; C87148	1	-17.585	6.14148e-05	0.00189917	-1.96853	0.255513	3.9137
HSD17B7	1	AI266814	1	-53.012	7.57922e-07	0.000533346	-1.96406	0.256306	3.90159
PALLD	N/A	N/A	1	-9.98217	0.000565901	0.00380887	-1.94528	0.259665	3.85112
1200015N20RIK	N/A	N/A	1	-23.4701	1.95367e-05	0.00141277	-1.94363	0.259962	3.84671
NPR3	15	stri; NPR-C; lgj; C81222; B430320C24Rik	1	-24.5249	1.6403e-05	0.00137816	-1.93875	0.260842	3.83374
ACTA2	N/A	N/A	1	-19.4225	4.14278e-05	0.00179419	-1.93498	0.261526	3.82372
COL6A1	10	AI747156; Col6a-1	1	-9.538	0.000674759	0.0040659	-1.9061	0.266812	3.74795
FMO1	1	N/A	1	-8.27708	0.00116284	0.00530665	-1.89252	0.269337	3.71282
KCTD12	14	AW538430; Pfetin; AU046135; Pfet1	1	-9.37733	0.000720454	0.00415998	-1.89087	0.269645	3.70858
ID2	12	C78922; Idb2; AI255428	1	-17.1716	6.74769e-05	0.00191743	-1.83435	0.280418	3.5661
ACAT2	N/A	AW742799; Tcp1-rs1; Tcp-1x	1	-19.813	3.82835e-05	0.00179419	-1.82868	0.281521	3.55213
CRYAB	9	Crya-2; Crya2	1	-14.9927	0.000115309	0.00212408	-1.81961	0.283298	3.52985
SP7	15	Osx; 6430578P22Rik; MGC130562; C22	1	-23.945	1.80408e-05	0.00141277	-1.81003	0.285185	3.5065
A730054J21RIK	N/A	N/A	1	-45.8467	1.35377e-06	0.00054803	-1.8088	0.285429	3.5035
HIST1H1C	13	MGC107646; His1a; H1.2; H1c; H1f2; 0610008C09Rik; H1var1	1	-22.2737	2.4053e-05	0.00150663	-1.80207	0.286762	3.48721
ADAMTSL1	N/A	N/A	1	-11.6546	0.000309847	0.00292528	-1.80006	0.287162	3.48235
COL6A2	10	Col6a-2; MGC36205	1	-8.75348	0.000938765	0.00475834	-1.79008	0.289157	3.45833
TUBA1A	15	MGC102098; Tuba1; MGC102097; Tuba-1; MGC102099	1	-9.13628	0.000796454	0.00435792	-1.78791	0.28959	3.45315
PRRX2	N/A	N/A	1	-13.7764	0.00016088	0.00237289	-1.78166	0.290848	3.43822
SCD1	19	Scd-1; AI265570; SCD; AA589638; ab	1	-27.3811	1.05803e-05	0.00112128	-1.78012	0.291158	3.43456
COL3A1	1	AW550625; KIAA4231; Ms10w; mKIAA4231; MMS10-W; Col3a-1	1	-11.6213	0.000313326	0.00294355	-1.75053	0.297193	3.36481
AI646023	10	MGC67483; MGC65625	1	-14.9746	0.000115859	0.00212408	-1.74017	0.299334	3.34075
RND3	2	AI661404; Rhoe; 2610017M01Rik; Arhe	1	-19.4341	4.13298e-05	0.00179419	-1.73923	0.299529	3.33857
FAS	19	CD95; AI196731; TNFR6; Tnfrsf6; APT1; lpr; APO-1	1	-13.0287	0.000200301	0.00249641	-1.73811	0.299762	3.33598
OLFML2B	1	1110018N05Rik; AI467542; 4832415H08Rik	1	-36.0984	3.51545e-06	0.000801157	-1.73526	0.300355	3.3294
PMP22	11	22kDa; Tr; HNPP; Gas-3; trembler	1	-9.4961	0.000686319	0.00409195	-1.72111	0.303315	3.2969
LOC637711	N/A	N/A	1	-11.5304	0.000323072	0.00298473	-1.70345	0.307052	3.25678
CBR2	11	MLCR	1	-13.697	0.000164576	0.00237289	-1.69329	0.309222	3.23393
SPARC	11	BM-40; AA517111	1	-14.1302	0.000145612	0.00228622	-1.67827	0.312457	3.20044
LY6C1	15	Ly6c; Ly-6C; AA959465; AA682074	1	-8.38384	0.00110731	0.00516918	-1.67414	0.313354	3.19128
SDC2	15	AA960457; Synd2; syndecan-2; 4833414L08Rik; Hspg1	1	-7.67805	0.00154727	0.00615726	-1.64481	0.319788	3.12707
RGS4	N/A	ESTM48; AA004315; AA597169; ESTM50	1	-22.6305	2.25809e-05	0.00145729	-1.64147	0.32053	3.11983
TMEM119	5	BC025600; AW208946; MGC38046	1	-28.9964	8.42049e-06	0.0010473	-1.60973	0.32766	3.05194
9130005N14RIK	5	1190001N04Rik; Noxp20; MGC117924	1	-11.32	0.000347141	0.00309164	-1.59521	0.330974	3.02138
CAR13	3	2310075C21Rik	1	-19.6824	3.93008e-05	0.00179419	-1.58373	0.333618	2.99744
NSDHL	X	H105E3; Bpa; AI747449; Str; XAP104	1	-14.5187	0.000130865	0.00219076	-1.58069	0.334322	2.99113
8030402P03RIK	N/A	N/A	1	-21.8077	2.61606e-05	0.00151337	-1.5686	0.337136	2.96616
LOX	18	TSC-160; AI893619	1	-8.86829	0.00089299	0.0046292	-1.5677	0.337345	2.96432
CDC42EP2	19	Cep2; 1110008C05Rik; AI845703; D19Bwg1013e; Borg1	1	-13.7028	0.000164303	0.00237289	-1.56737	0.337423	2.96364
SDC3	4	MGC65603; syn-3; Synd3; mKIAA0468; MGC69616	1	-13.0708	0.000197781	0.00248288	-1.56656	0.337613	2.96197
ADRB2	18	Badm; Gpcr7; Adrb-2	1	-15.8433	9.27524e-05	0.00201476	-1.56649	0.337629	2.96183
AEBP1	11	ACLP	1	-14.5245	0.000130659	0.00219076	-1.56421	0.338163	2.95716
TCFAP2B	N/A	N/A	1	-9.53264	0.000676222	0.00406612	-1.56164	0.338765	2.95189
FMOD	1	AU041740; SLRR2E; AI131919	1	-22.6812	2.23809e-05	0.00145729	-1.56091	0.338936	2.95041
LSS	10	2810025N20Rik; BC029082; MGC27893; D10Ertd116e	1	-12.9728	0.000203709	0.00249641	-1.55897	0.339394	2.94643
NID2	14	AW547149; Ly111; nidogen-2; NID-2; entactin-2	1	-13.846	0.000157727	0.00237289	-1.5434	0.343075	2.91481
FDPS	3	6030492I17Rik; AI256750; mKIAA1293; MGC107162; Fdpsl1	1	-13.1337	0.000194092	0.00246589	-1.53912	0.344096	2.90617
COPZ2	11	1110012D12Rik; zeta2-COP	1	-13.6399	0.000167303	0.00237289	-1.51914	0.348894	2.8662
2700060E02RIK	14	N/A	1	-7.40593	0.0017734	0.00661087	-1.51899	0.348929	2.86591
LOC100040592	13|NT_166323.1	N/A	1	-9.11931	0.00080217	0.00436149	-1.51505	0.349885	2.85808
DBP	7	N/A	1	-8.87561	0.000890166	0.00462104	-1.51095	0.350881	2.84997
BDNF	2	N/A	1	-15.9625	9.00469e-05	0.00197526	-1.50596	0.352096	2.84014
FOXQ1	13	Hfh1l; sa; Hfh1; HFH-1	1	-7.38015	0.00179688	0.00664024	-1.49827	0.353978	2.82503
RSPO3	10	Thsd2; Cristin1; 2810459H04Rik; MGC118442; AW742308	1	-16.8121	7.33656e-05	0.00193394	-1.49057	0.355872	2.81
NDRG1	15	CMT4D; Ndrl; Ndr1; RTP; PROXY1; NMSL; TDD5; CAP43; HMSNL; DRG1	1	-9.24744	0.000760228	0.00427891	-1.4833	0.35767	2.79587
HIST1H2BC	13	R74621; 2610022J01Rik; H2bfs	1	-6.12137	0.00360732	0.00977688	-1.47153	0.3606	2.77316
KLF4	4	Gklf; EZF; Zie	1	-9.78071	0.000612342	0.00391631	-1.46085	0.36328	2.7527
SQLE	15	AI323792	1	-10.5478	0.000456996	0.00352077	-1.4597	0.363568
PIK3R3	4	p55pik; AA414954	1	-18.9282	4.58855e-05	0.00179419	-1.45819	0.363948	2.74764
TGFB3	12	MGC118722; Tgfb-3	1	-23.2803	2.01778e-05	0.00141277	-1.45338	0.365164	2.73849
COL4A5	X	N/A	1	-8.86556	0.000894043	0.00462927	-1.44796	0.366539	2.72822
DLX1	2	Dlx; Dlx-1	1	-29.0206	8.39263e-06	0.0010473	-1.44455	0.367407	2.72178
CYP51	5	AI426508	1	-10.0894	0.000542958	0.00376563	-1.44222	0.368001	2.71739
PIK3R1	13	p55alpha; AA414921; PI3K; p50alpha; p85alpha; C530050K14	1	-21.273	2.8871e-05	0.00155358	-1.4387	0.368899	2.71077
TNC	4	TN; AI528729; tenascin-C; TN-C; Hxb; Ten; MGC144208; MGC144209; C130033P17Rik	1	-6.28496	0.00327327	0.00924864	-1.43799	0.36908	2.70944
EFNA5	17	AL-1; Epl7; AV158822; RAGS; EFL-5; LERK-7; Ephrin-A5	1	-10.9465	0.000395605	0.00327014	-1.42809	0.371623	2.6909
IL7	N/A	Il-7; MGC129342; hlb368; A630026I06Rik	1	-15.598	9.86445e-05	0.00208182	-1.4245	0.372549	2.68421
FCGRT	7	FcRn	1	-6.44346	0.00298516	0.00873626	-1.42339	0.372837	2.68214
SSBP2	13	AW558684; A830008M03Rik; 1500004K09Rik; Hspc116; 9330163K02Rik; AU067692; SSDP2; 2310079I02Rik	1	-20.2906	3.48314e-05	0.00176255	-1.41999	0.373715	2.67583
CDON	N/A	N/A	1	-12.0054	0.000275939	0.00276136	-1.41606	0.374734	2.66856
HSPB6	7	Gm479; AA387366; Hsp20; MGC107687	1	-21.9763	2.53726e-05	0.00151337	-1.40748	0.376969	2.65274
FADS2	N/A	N/A	1	-19.3243	4.22694e-05	0.00179419	-1.40318	0.378095	2.64484
PPAP2A	13	LPP-1; Hic53; LPP1; Hpic53; mPAP	1	-10.5292	0.000460153	0.00353258	-1.39989	0.378957	2.63882
MIC2L1	N/A	N/A	1	-8.91469	0.000875276	0.00457465	-1.39714	0.379681	2.63379
6330414G02RIK	N/A	N/A	1	-18.8813	4.63389e-05	0.00179419	-1.3915	0.381168	2.62352
FGF7	2	Kgf	1	-9.53119	0.000676622	0.00406612	-1.38759	0.382204	2.61641
SNTA1	2	Snt1; AW228934	1	-8.38104	0.00110873	0.00516981	-1.38309	0.383398	2.60826
ELMO1	13	6330578D22Rik; mKIAA0281; CED-12; KIAA0281; C230095H21Rik; AI173001	1	-12.1193	0.000265936	0.0027329	-1.37741	0.38491	2.59801
ARHGEF19	4	WGEF; 6430573B13Rik; 6030432F23	1	-18.312	5.23143e-05	0.00184931	-1.37711	0.384989	2.59747
NDRL	N/A	N/A	1	-11.4361	0.000333597	0.00303165	-1.37131	0.386541	2.58705
CYP1B1	17	P4501b1; CP1B	1	-25.1702	1.47927e-05	0.00134918	-1.36998	0.386897	2.58467
COL1A1	N/A	N/A	1	-13.645	0.000167058	0.00237289	-1.35964	0.38968	2.56621
WNT10B	15	Wnt12	1	-17.1432	6.792e-05	0.00191743	-1.35533	0.390846	2.55855
MRGPRF	7	BC019711; MGC18825; MrgF	1	-6.80359	0.00243839	0.00776702	-1.3491	0.392537	2.54753
MVD	8	C78718	1	-27.2227	1.08275e-05	0.00112128	-1.34791	0.39286	2.54543
RCN3	7	RLP49; 6030455P07Rik; MGC102610; D530026G20Rik; D7Ertd671e	1	-8.3912	0.00110361	0.00516757	-1.34729	0.393031	2.54433
COL5A2	1	D230017N05; 1110014L14Rik	1	-15.3619	0.00010476	0.00209331	-1.34538	0.393551	2.54097
SCARA3	N/A	APC7; MSLR1; MSRL1; CSR; CSR1; C130058N24Rik	1	-8.65929	0.000978504	0.00483618	-1.34222	0.394414	2.53541
ACSL3	1	PRO2194; 2610510B12Rik; ACS3; Facl3; C85929	1	-10.6016	0.000448056	0.00349421	-1.33566	0.39621	2.52392
NFIX	8	N/A	1	-8.60335	0.0010031	0.00488708	-1.33564	0.396217	2.52387
GADD45G	13	DDIT2; C86281; OIG37; AI327420; CR6	1	-8.18837	0.00121163	0.00538639	-1.33172	0.397293	2.51703
TSPAN7	X	TALLA; Mxs1; R74651; PE31; Tm4sf2; AI323365; A15; Cd231; 1200014P11Rik	1	-15.8705	9.21264e-05	0.00201098	-1.32722	0.398535	2.50919
PLCD1	N/A	N/A	1	-15.4808	0.000101623	0.00208789	-1.32452	0.399281	2.5045
TSPAN17	13	Tm4sf17; 2210021G21Rik; AI047581; Fbxo23	1	-11.4137	0.000336158	0.0030425	-1.32309	0.399679	2.50201
CTSA	2	PPCA; Ppgb; AU019505	1	-6.86925	0.00235243	0.00762344	-1.30932	0.403511	2.47825
PPP3CA	N/A	CnA; AW413465; Calna; AI841391; MGC106804; CN; Caln; 2900074D19Rik	1	-14.1673	0.000144115	0.00228622	-1.30874	0.403672	2.47726
SYTL2	7	Slp2-d; AI266830; Slp2-a; mKIAA1597; Slp2-c; Slp2; KIAA1597; Slp2-b	1	-24.0344	1.77755e-05	0.00141277	-1.29648	0.407118	2.45629
NRP1	8	Npn1; Nrp; NP-1; C530029I03; NPN-1	1	-15.5647	9.94776e-05	0.00208789	-1.29507	0.407516	2.45389
FZD5	1	MGC141642; AI427138; Fz5; 5330434N09Rik	1	-13.2257	0.000188841	0.00243742	-1.29359	0.407935	2.45137
GPER	5	GPCR-Br; Ceprl; Gpr30; 6330420K13Rik; CMKRL2; FEG-1	1	-6.59245	0.00274231	0.00835832	-1.29231	0.408297	2.4492
1110012O05RIK	N/A	N/A	1	-9.17847	0.000782456	0.00431222	-1.29101	0.408665	2.44699
MME	3	C85356; NEP; 6030454K05Rik; CD10; CALLA	1	-7.72222	0.001514	0.00607895	-1.2878	0.409575	2.44156
MVK	N/A	N/A	1	-9.62053	0.000652685	0.00400884	-1.28726	0.409729	2.44064
TLR2	3	Ly105	1	-10.0329	0.000554892	0.00377819	-1.28274	0.411015	2.433
COL1A2	6	oim; Cola2; Col1a-2; AA960264; Cola-2; AI325291	1	-12.8582	0.00021092	0.00249641	-1.27837	0.412261	2.42565
HLX	1	Hlx1; Hlx	1	-16.627	7.66469e-05	0.00193394	-1.27657	0.412774	2.42263
UNC5B	10	6330415E02Rik; Unc5h2; A630020F16; D10Bwg0792e	1	-9.88332	0.000588121	0.00385133	-1.27439	0.4134	2.41896
ZFP36L1	12	Berg36; cMG1; D530020L18Rik; AW742437; TIS11b; ERF1; Brf1; AW743212	1	-10.0722	0.000546567	0.00376759	-1.26824	0.415165	2.40868
MMP2	8	Clg4a; GelA; MMP-2	1	-9.93254	0.000576924	0.00381405	-1.26474	0.416175	2.40283
PRRX1	N/A	N/A	1	-6.35714	0.00313801	0.00902685	-1.26265	0.416776	2.39937
BC023892	9	N/A	1	-12.3861	0.000244214	0.00264595	-1.26018	0.417491	2.39526
SCL0001849.1_2273	N/A	N/A	1	-31.6081	5.97123e-06	0.000944389	-1.26004	0.417532	2.39503
LOC100048721	N/A	N/A	1	-11.3827	0.000339738	0.00305011	-1.25616	0.418657	2.38859
EPHX1	1	AI195553; Eph1; Eph-1	1	-12.2396	0.000255859	0.00271313	-1.25563	0.41881	2.38772
SSPN	6	Krag	1	-11.8985	0.000285765	0.00279059	-1.25226	0.419792	2.38213
D4BWG0951E	N/A	WI-13707; bM350F23.1; RP24-318C20.1; AV175137; AV077978; 1110029A09Rik	1	-13.3147	0.000183937	0.00243206	-1.25059	0.420277	2.37938
3110050N22RIK	N/A	N/A	1	-12.5265	0.000233668	0.00258639	-1.24932	0.420648	2.37729
SPNB2	11	AL033301; elf1; mKIAA4049; Spnb-2; elf3; SPTB2; SPTBN1; KIAA4049; 9930031C03Rik	1	-6.7643	0.00249168	0.00786369	-1.24373	0.42228	2.3681
6720426B09RIK	N/A	N/A	1	-12.1002	0.000267582	0.0027329	-1.24365	0.422303	2.36797
SC4MOL	8	C78600; ERG25; 1500001G16Rik; DESP4	1	-7.46288	0.00172286	0.00653482	-1.24306	0.422475	2.36701
THBS2	17	Thbs-2; TSP2	1	-16.5184	7.86573e-05	0.00194724	-1.2392	0.423608	2.36067
PLAT	N/A	N/A	1	-14.6822	0.000125221	0.00216426	-1.23892	0.423689	2.36022
SMAD6	9	Madh6	1	-8.30731	0.00114678	0.00526653	-1.23643	0.424422	2.35614
TMEM2	19	MGC102198; mKIAA1412; 3110012M15Rik	1	-7.71168	0.00152186	0.00608879	-1.23638	0.424437	2.35606
C130092E12	N/A	N/A	1	-9.1896	0.000778815	0.0043046	-1.22636	0.427394	2.33976
LOC100047419	N/A	N/A	1	-22.6747	2.24066e-05	0.00145729	-1.22417	0.428044	2.33621
PMVK	3	2900002L22Rik; 1110011E12Rik; PMK; PMKASE; PMKA; AV001327	1	-14.8419	0.000119995	0.00215077	-1.22237	0.428579	2.33329
RGS3	4	C2PA-RGS3; PDZ-RGS3; RGS3S; 4930506N09Rik; C2pa	1	-11.2027	0.00036152	0.00316984	-1.21844	0.429747	2.32695
AQP5	15	N/A	1	-9.9784	0.000566727	0.00380887	-1.2182	0.429819	2.32656
DLX2	2	Tes-1; Dlx-2; AW121999	1	-17.687	6.00255e-05	0.00189523	-1.21743	0.430047	2.32533
MRAS	N/A	AI326250	1	-19.1996	4.33681e-05	0.00179419	-1.20912	0.432533	2.31196
RNASE4	14	C730049F20Rik; RNase 4	1	-8.16313	0.00122596	0.00540481	-1.19906	0.435558	2.29591
TUBB2B	13	2410129E14Rik	1	-9.31828	0.000738207	0.00420901	-1.19534	0.436682	2.28999
SNX7	3	MGC107328; 2510028H01Rik	1	-9.73911	0.000622515	0.00393763	-1.19358	0.437217	2.2872
GSE1	8	MGC58013; 2210013I18Rik; mKIAA0182	1	-11.9984	0.00027657	0.00276136	-1.19354	0.437229	2.28713
UGP2	N/A	MGC38262	1	-12.9702	0.000203869	0.00249641	-1.18853	0.438749	2.27921
CDKN2C	4	INK4d; C77269; INK4c; p18INK4c; p18	1	-34.0512	4.43742e-06	0.000898174	-1.18801	0.438907	2.27839
GJA1	10	Npm1; Cx43; AU042049; AW546267; Cnx43; connexin43; Cx43alpha1; Gja-1	1	-9.40942	0.000711028	0.00415513	-1.18599	0.439524	2.27519
FAM164A	3	MGC90536; AU023959; AI790358	1	-16.6763	7.57551e-05	0.00193394	-1.18242	0.440613	2.26957
FSTL1	N/A	Fstl; AI316791; TSC-36; AW107808	1	-15.1655	0.000110216	0.0021159	-1.18217	0.440689	2.26918
SIRPA	2	AI835480; CD172a; SIRP; SHPS-1; P84; SHP-1; Ptpns1; Bit	1	-15.4142	0.000103367	0.00209331	-1.17779	0.442027	2.26231
TM7SF2	19	ANG1; 3110041O18Rik	1	-15.3761	0.000104379	0.00209331	-1.17748	0.442122	2.26182
SIX1	12	BB138287	1	-13.523	0.000173058	0.00237289	-1.1747	0.442975	2.25746
B3GNT9	8	MGC117964; C76565	1	-8.15692	0.00122952	0.00540481	-1.17189	0.44384	2.25306
TCEA3	N/A	N/A	1	-10.894	0.000403073	0.0033055	-1.17142	0.443983	2.25234
SYNPO	N/A	N/A	1	-14.631	0.000126955	0.00217435	-1.16985	0.444466	2.24989
CREB3L1	2	MGC25246; Oasis	1	-10.945	0.000395825	0.00327014	-1.1656	0.445779	2.24326
KDELR3	15	AI173274	1	-6.97641	0.00222003	0.0073885	-1.16463	0.446079	2.24176
TCF3	6	Tcf7l1; Tcf-3	1	-6.94669	0.00225581	0.00744634	-1.16397	0.446284	2.24073
PDGFRB	18	Pdgfr; AI528809; CD140b	1	-9.73587	0.000623315	0.00393763	-1.16042	0.447381	2.23523
ECH1	7	MGC107274; AA617331	1	-18.0151	5.58127e-05	0.00185473	-1.1557	0.448847	2.22793
LGALS9	11	AI194909; AI265545; galectin-9; AA407335	1	-10.7924	0.000418045	0.0033421	-1.15558	0.448887	2.22773
2310039E09RIK	4	MGC107637	1	-9.33775	0.000732294	0.00419674	-1.15449	0.449226	2.22605
DYSF	6	mFLJ00175; 2310004N10Rik; D6Pas3; AI604795	1	-11.5824	0.000317454	0.00297115	-1.15364	0.449489	2.22475
MEIS2	2	A430109D20Rik; Stra10; Meis2	1	-8.8832	0.00088725	0.00462096	-1.15178	0.450069	2.22188
EN1	1	Mo-en.1; En-1	1	-18.1178	5.45704e-05	0.00185419	-1.14929	0.450846	2.21805
FZD7	1	Fz7	1	-9.65683	0.00064326	0.00398868	-1.14321	0.45275	2.20872
TIMP2	11	Timp-2; D11Bwg1104e	1	-9.63869	0.000647948	0.00398906	-1.13551	0.455173	2.19697
ZFP608	18	4932417D18Rik; MGC116601	1	-11.0664	0.000379183	0.00322058	-1.12772	0.45764	2.18513
UBTD2	11	AI645720; 4930571L24; 9630054F20Rik	1	-12.17	0.000261634	0.00272576	-1.1156	0.4615	2.16685
TRPS1	N/A	N/A	1	-13.5259	0.000172909	0.00237289	-1.11402	0.462005	2.16448
MAGED2	X	Mage-d2; 4833439A22Rik; ORF1	1	-8.23942	0.00118325	0.0053427	-1.11002	0.463288	2.15848
DHCR24	N/A	N/A	1	-9.64917	0.000645233	0.00398906	-1.10455	0.465049	2.15031
LOC100046855	N/A	N/A	1	-6.9356	0.00226934	0.00746686	-1.10317	0.465492	2.14827
LAMB2	9	Lams; AW211941; Lamb-2	1	-8.18693	0.00121244	0.00538639	-1.10208	0.465846	2.14663
ABCD1	X	Ald; ALDP; Aldgh	1	-12.3213	0.000249279	0.00266309	-1.09984	0.46657	2.1433
IL11RA1	4	GP130; Il11ra2; NR1; Il11ra; AI314697	1	-6.14898	0.00354811	0.00968121	-1.09715	0.467438	2.13932
TMEM53	4	1500001P22Rik; 1110038M16Rik; 1700012A05Rik	1	-9.51064	0.000682281	0.00408909	-1.09606	0.467791	2.13771
IL18	9	Il-18; Igif	1	-8.65923	0.00097853	0.00483618	-1.09533	0.468028	2.13662
PDGFC	3	PDGF-C; AI647969; 1110064L01Rik	1	-6.93783	0.00226662	0.00746686	-1.09235	0.468997	2.13221
ANXA6	11	Camb; Anx6; Cabm; AW107198; AnxVI	1	-8.09566	0.00126534	0.00547046	-1.09136	0.469319	2.13075
STARD4	N/A	9030213J02Rik; AW324468; 4632419C16Rik; AA517649	1	-9.70098	0.000632023	0.00394921	-1.08322	0.471974	2.11876
MMP16	4	Mt3mmp; MT3-MMP	1	-23.6978	1.88009e-05	0.00141277	-1.07988	0.473069	2.11386
ADD3	19	AI463285; R75380	1	-6.15241	0.00354083	0.00966726	-1.07541	0.474535	2.10732
AIM1	N/A	N/A	1	-11.1627	0.000366599	0.00316984	-1.05763	0.480422	2.0815
BICC1	10	jcpk; MGC124370; Bic-C; bpk	1	-7.0819	0.00209855	0.00721941	-1.05628	0.48087	2.07956
4833414E09RIK	N/A	N/A	1	-8.51689	0.00104263	0.00499229	-1.05596	0.480978	2.0791
GPR177	3	5031439A09Rik; AI987742; AI173978	1	-8.69751	0.000962131	0.0048139	-1.05491	0.481327	2.07759
WISP1	15	Elm1; AW146261	1	-9.92585	0.000578428	0.00381405	-1.05313	0.481923	2.07502
SERTAD3	7	D1Mgi51; Sei3; AW124805; Rbt1	1	-8.45775	0.00107079	0.0050618	-1.05035	0.482851	2.07103
TLE2	10	Grg2; KIAA4188; mKIAA4188	1	-14.8078	0.000121088	0.00215077	-1.04662	0.484103	2.06568
ARHGAP29	3	C76601; A830014I19; Parg1; 6720461J18Rik; B130017I01Rik; AU040217	1	-17.1135	6.83873e-05	0.00191743	-1.04588	0.48435	2.06462
ECHS1	7	C80529	1	-6.83963	0.00239074	0.00769007	-1.04204	0.485639	2.05914
AKAP12	10	Srcs5; Tsga12; AI317366; SSeCKS	1	-10.3478	0.00049226	0.00361201	-1.04102	0.485985	2.05768
LOC100047749	N/A	N/A	1	-9.9602	0.000570746	0.00380988	-1.04092	0.486017	2.05754
SCL0002624.1_576	N/A	N/A	1	-10.179	0.000524679	0.00370269	-1.03902	0.486659	2.05483
ANGPT2	8	Agpt2; Ang-2; Ang2	1	-24.9842	1.52358e-05	0.0013569	-1.03854	0.486821	2.05414
NFATC4	14	3110041H08Rik; Nfat3; AW107667; AW546455	1	-9.09451	0.000810617	0.00437019	-1.03479	0.488087	2.04882
LOC100048436	N/A	N/A	1	-11.9033	0.000285315	0.00279059	-1.03322	0.488617	2.04659
NOTUM	11	5730593N15Rik	1	-16.0239	8.86923e-05	0.00196491	-1.03312	0.488653	2.04644
COL6A3	N/A	Col6a-3; AI507288	1	-6.49946	0.00289089	0.00857443	-1.03266	0.488808	2.04579
FIGF	X	Vegfd; VEGF-D; AI325264	1	-14.15	0.000144811	0.00228622	-1.03256	0.488843	2.04565
GSTM2	3	Gstb2; Gstb-2	1	-6.95844	0.00224158	0.00741593	-1.03222	0.488958	2.04516
KCTD15	7	MGC25497; BC031749	1	-18.9611	4.5571e-05	0.00179419	-1.02695	0.490748	2.03771
TMEM45A	16	p19.5; M32486; C630002M10Rik	1	-11.2576	0.000354703	0.00312771	-1.02563	0.491197	2.03584
FKBP10	11	Fkbp6; AI325255; Fkbp-rs1; FKBP65; Fkbp1-rs; 65kDa	1	-9.20803	0.000772832	0.00429746	-1.02375	0.491836	2.0332
PFN2	3	Pfn	1	-7.693	0.00153591	0.00612848	-1.02351	0.491919	2.03286
MAGED1	X	FLJ00163; 5430405L04Rik; Dlixin; 2810433C11Rik; DXBwg1492e; NRAGE; Dlxin1; mFLJ00163; Dlxin-1	1	-6.4502	0.00297362	0.00871726	-1.02186	0.492481	2.03054
PLEKHG4	8	AI448583; 4931414L13Rik; mFLJ00068	1	-13.3913	0.000179842	0.00240925	-1.01333	0.495403	2.01856
CLEC11A	7	Scgf; AW457320; Clecsf3	1	-6.98127	0.00221425	0.0073885	-1.01174	0.495947	2.01634
SC5D	N/A	N/A	1	-12.1776	0.000260992	0.00272576	-1.00822	0.497158	2.01143
LAMP2	X	Lamp-2c; CD107b; Lamp-2b; Lamp-2a; Lamp-2	1	-8.19876	0.00120578	0.00538551	-1.00005	0.499981	2.00007
PCYT2	11	ET; 1110033E03Rik	1	-8.02243	0.00130987	0.00559451	-0.999704	0.500102	1.99959
LOC100043822	14	N/A	1	-9.08148	0.000815099	0.00437019	-0.999158	0.500292	1.99883
INSIG1	N/A	1810013C12Rik; Insig-1	1	-96.9429	6.78857e-08	0.000151148	-0.998916	0.500376	1.9985
LOC245892	N/A	N/A	1	-8.72828	0.000949196	0.00477592	-0.996135	0.501341	1.99465
YIF1A	19	5330422J23Rik; Yif1p; 54TM; Yif1	1	-12.1817	0.000260653	0.00272576	-0.992143	0.50273	1.98914
INHBA	13	N/A	1	-7.04289	0.0021425	0.00726263	-0.991846	0.502834	1.98873
APP	16	appican; E030013M08Rik; Cvap; Adap; betaAPP; AL024401; Abeta	1	-7.06469	0.0021178	0.00723265	-0.985595	0.505017	1.98013
PAOX	7	AI118225; 2410012F02Rik; Pao	1	-17.0815	6.88948e-05	0.00191743	-0.984584	0.505371	1.97874
GREM1	N/A	N/A	1	-7.45429	0.00173037	0.00653986	-0.982287	0.506177	1.97559
LOC100046616	N/A	N/A	1	-10.9851	0.000390218	0.00324793	-0.981467	0.506464	1.97447
BCL2L11	2	1500006F24Rik; Bod; Bim	1	-6.37114	0.00311258	0.00898272	-0.98015	0.506927	1.97267
MPND	N/A	E130307M08Rik	1	-11.5159	0.000324668	0.00299327	-0.977218	0.507958	1.96867
LPCAT3	6	Oact5; C3f; Moact5; PTG; Grcc3f	1	-15.2292	0.000108409	0.0021159	-0.975479	0.508571	1.96629
GPSN2	N/A	D17Ertd178e; 2410016D23Rik; AI173355; A230102P12Rik; SC2	1	-7.98996	0.00133024	0.00565536	-0.97308	0.509417	1.96303
CP	N/A	N/A	1	-8.30648	0.00114721	0.00526653	-0.971966	0.509811	1.96151
1110036O03RIK	11	AI413214; Sc65; RP23-392I3.4	1	-8.11816	0.00125204	0.0054591	-0.97163	0.50993	1.96105
TMSB4X	X	Ptmb4	1	-7.81119	0.00144964	0.00592439	-0.969456	0.510698	1.9581
LOC677317	N/A	N/A	1	-8.7673	0.000933103	0.00475834	-0.96741	0.511423	1.95533
EMILIN2	17	FOAP-10	1	-8.31441	0.00114304	0.00526366	-0.966353	0.511798	1.95389
DHCR7	7	AA409147	1	-7.90749	0.00138375	0.00578818	-0.965424	0.512128	1.95264
ELOVL6	3	MGC107467; FAE; C77826; LCE	1	-9.33551	0.000732972	0.00419674	-0.963642	0.512761	1.95023
FBXO2	4	MGC54895; Fbs1; FBG1; Fbs2; FBX2; NFB42	1	-6.48524	0.00291448	0.00861425	-0.96182	0.513409	1.94777
VWA5A	9	E130119J22; AW552491; 5830475I06Rik; BCSC-1	1	-18.1286	5.44416e-05	0.00185419	-0.958792	0.514487	1.94368
AKP2	4	Akp-2; TNSALP; TNAP	1	-9.25754	0.000757039	0.00427628	-0.957802	0.514841	1.94235
OSMR	15	OSMRB	1	-10.7014	0.000432034	0.00341775	-0.952156	0.516859	1.93476
SLC40A1	1	MTP; IREG1; Slc39a1; Dusg; Fpn1; MTP1; Slc11a3; Ol5; Pcm	1	-9.42314	0.000707044	0.00413728	-0.950489	0.517457	1.93253
LY6F	15	N/A	1	-12.1142	0.000266381	0.0027329	-0.949526	0.517802	1.93124
LOC245350	N/A	N/A	1	-6.48586	0.00291345	0.00861425	-0.946995	0.518712	1.92785
PRKCDBP	7	MGC6598; 3110015B12Rik; SRBC; 6330514M23Rik	1	-6.56575	0.00278399	0.00840482	-0.946728	0.518808	1.9275
4930533K18RIK	N/A	N/A	1	-15.3593	0.00010483	0.00209331	-0.944833	0.51949	1.92497
EMILIN1	N/A	N/A	1	-6.80231	0.0024401	0.00776702	-0.943137	0.520101	1.9227
TIMP3	10	Timp-3	1	-7.32904	0.00184457	0.00668853	-0.94043	0.521078	1.9191
DAP	15	4921531N22Rik; AU040360; AI789753; MGC6998; MGC19154	1	-6.14406	0.00355858	0.00969788	-0.938919	0.521623	1.91709
GPNMB	6	ipd; Dchil	1	-26.4073	1.22212e-05	0.00118307	-0.937737	0.522051	1.91552
MXD4	5	Mad4; 2810410A03Rik	1	-14.2231	0.000141906	0.00227397	-0.935994	0.522682	1.91321
PTPRD	4	MGC113757; B230219D21Rik; MGC36851; 3000002J10Rik; 1110002J03Rik	1	-18.6946	4.82002e-05	0.00179929	-0.934056	0.523385	1.91064
PGCP	N/A	Hls2; 2610034C17Rik; Lal-1; 1190003P12Rik	1	-7.42188	0.00175906	0.00658773	-0.930981	0.524502	1.90657
ACLY	11	AW538652; A730098H14Rik	1	-8.42666	0.00108597	0.00511186	-0.929681	0.524974	1.90486
PCDHB22	N/A	PcdhbV; Pcdhb15	1	-13.6631	0.000166191	0.00237289	-0.928828	0.525285	1.90373
TCF4	N/A	SEF2; ITF2; SEF-2; Tcf-4; ASP-I2; ITF-2; MITF-2B; Hnf-4; E2.2; TFE; ME2; ITF-2b; SEF2-1; MITF-2A; 5730422P05Rik; E2-2	1	-6.35917	0.0031343	0.00902201	-0.928584	0.525374	1.90341
MYLK	16	MLCK108; AW489456; KRP; 9530072E15Rik; Mlck; MLCK210; A930019C19Rik	1	-7.03187	0.00215512	0.00728131	-0.925578	0.52647	1.89944
SNAI2	16	Snail2; Slug; Slugh	1	-6.64124	0.00266811	0.00821325	-0.924144	0.526993	1.89756
2810410A03RIK	N/A	N/A	1	-6.52826	0.00284384	0.00849569	-0.923887	0.527087	1.89722
MID1	X	MGC60591; DXHXS1141; 61B3-R; Fxy; Trim18	1	-8.10365	0.0012606	0.00546813	-0.920521	0.528318	1.8928
YPEL5	N/A	CGI-127; 2310076K21Rik	1	-8.98359	0.000849771	0.00448345	-0.91933	0.528755	1.89124
MYADM	7	D7Wsu62e	1	-9.39396	0.000715548	0.00415673	-0.918961	0.52889	1.89075
CD82	N/A	Kai1; AL023070; C33; Tspan27; AA682076	1	-6.24247	0.00335624	0.00939903	-0.917582	0.529396	1.88895
SCAMP5	9	Sc5; AI426171; AW558254	1	-17.8134	5.83566e-05	0.00188079	-0.909264	0.532457	1.87809
SNTB2	N/A	N/A	1	-7.25989	0.00191162	0.00680284	-0.904307	0.534289	1.87165
GP1BB	16	N/A	1	-9.19781	0.000776144	0.00430407	-0.902538	0.534945	1.86935
IRGM1	11	Ifi1; LRG-47; Iipg3; Iigp3	1	-10.7489	0.000424662	0.0033708	-0.902174	0.53508	1.86888
MAPRE2	18	RP1; EB1; C820009F03Rik; D18Abb1e; AI314113; EB2	1	-9.23749	0.000763386	0.00427891	-0.901663	0.535269	1.86822
DISP1	1|NT_165754.2	1190008H24Rik; DispA	1	-6.95759	0.00224261	0.00741593	-0.901608	0.53529	1.86815
4832420L08RIK	N/A	N/A	1	-6.22297	0.00339519	0.00944334	-0.900947	0.535535	1.86729
LMO7	14	N/A	1	-7.35298	0.00182204	0.00666344	-0.90069	0.53563	1.86696
9130004J05RIK	N/A	N/A	1	-12.8357	0.000212372	0.00249641	-0.900592	0.535667	1.86683
TBL1XR1	3	Ira1; 8030499H02Rik; A630076E03Rik; DC42; C230089I12Rik; TBLR1; AW539987; C21	1	-19.8982	3.7637e-05	0.00179419	-0.900268	0.535787	1.86641
KNSL5	N/A	N/A	1	-17.6565	6.04364e-05	0.00189523	-0.89958	0.536043	1.86552
SOX11	12	AI836553; 1110038H03Rik; end1; 6230403H02Rik	1	-10.6408	0.000441687	0.00346496	-0.897876	0.536676	1.86332
VCAM1	3	CD106; Vcam-1	1	-8.95276	0.000861068	0.00453231	-0.89699	0.537006	1.86218
EBP	X	Td; Pabp; AI255399; mSI	1	-16.9849	7.04576e-05	0.00193394	-0.892592	0.538645	1.85651
C030013C21RIK	N/A	N/A	1	-10.4507	0.000473709	0.00355122	-0.890174	0.539549	1.8534
1190002N15RIK	N/A	N/A	1	-11.4231	0.000335078	0.00303891	-0.889763	0.539703	1.85287
SEC16B	1	Rgpr-p117; Lztr2; Rgpr	1	-11.7188	0.000303266	0.00287329	-0.888794	0.540065	1.85163
PRKRA	2	RAX; Pact; AV120107	1	-6.79059	0.00245586	0.0077941	-0.887969	0.540374	1.85057
2017-09-05	16	Pnutl1; Cdcrel-1; Cdcrel1	1	-6.51693	0.00286224	0.00852545	-0.887549	0.540532	1.85003
2310009E04RIK	N/A	N/A	1	-17.4762	6.29424e-05	0.00191743	-0.88696	0.540752	1.84928
RRAS	7	MGC129444; MGC129445; AI573426	1	-9.36555	0.000723953	0.00416507	-0.886845	0.540796	1.84913
CD99L2	X	Mic2l1; AW548191; Xap89	1	-6.69971	0.00258242	0.00802855	-0.884881	0.541532	1.84661
9430029K10RIK	N/A	N/A	1	-6.70281	0.00257798	0.0080267	-0.883424	0.542079	1.84475
ATP6V0D1	8	Vma6; P39; Atp6d; AI267038; Ac39; VATX	1	-6.5118	0.00287062	0.00853414	-0.88254	0.542412	1.84362
PXMP4	2	Pmp24; 3010018P03Rik	1	-7.42929	0.00175245	0.00657603	-0.881301	0.542878	1.84204
LOC100046770	N/A	N/A	1	-8.22964	0.00118862	0.00535181	-0.876744	0.544595	1.83623
ALDH1L2	10	D330038I09Rik; MGC19039	1	-16.8176	7.32695e-05	0.00193394	-0.874181	0.545564	1.83297
EPB4.1L3	17	NBL3; Dal1; 4.1B	1	-8.94729	0.000863093	0.00453761	-0.873447	0.545841	1.83204
PRICKLE3	X	Sfc16	1	-6.23483	0.00337144	0.00940077	-0.869691	0.547264	1.82727
SH3KBP1	X	Ruk; AI447724; Seta; 1200007H22Rik; 5830464D22Rik; 1700125L08Rik	1	-9.07632	0.000816881	0.00437208	-0.868617	0.547672	1.82591
FADS1	19	MGC37858; DSD; 0710001O03Rik; AI317215; A930006B21Rik	1	-8.41737	0.00109056	0.00512804	-0.867934	0.547931	1.82505
0610007P14RIK	12	AU019315; C77855; 1190004E09Rik; ORF11	1	-10.0968	0.000541427	0.00376127	-0.863786	0.549509	1.81981
CABLES1	18	ik3-1; Cables	1	-15.1976	0.000109299	0.0021159	-0.861253	0.550474	1.81662
TGFB2	1	Tgf-beta2; BB105277; Tgfb-2	1	-6.76972	0.00248423	0.00785117	-0.858563	0.551502	1.81323
D030029J20RIK	N/A	N/A	1	-15.5017	0.000101084	0.00208789	-0.857957	0.551733	1.81247
LOC100044376	N/A	N/A	1	-8.02229	0.00130996	0.00559451	-0.850991	0.554404	1.80374
DDAH2	17	1110003M04Rik; Ddah; AW413173; AU019324; NG30; G6a	1	-10.0469	0.000551918	0.00377526	-0.850793	0.55448	1.80349
TBRG1	N/A	N/A	1	-6.85374	0.00237239	0.00765526	-0.846719	0.556048	1.79841
ADAMTS1	16	METH-1; C3-C5; METH1; ADAM-TS1; ADAMTS	1	-8.08285	0.001273	0.00549028	-0.845764	0.556416	1.79722
PPNR	19	mp41	1	-10.3472	0.000492363	0.00361201	-0.844681	0.556834	1.79587
DPYSL2	14	Crmp2; TOAD-64; Musunc33; DRP2; Ulip2; AI851130	1	-10.0019	0.000561595	0.00380636	-0.843565	0.557265	1.79448
VLDLR	19	AW047288; AI451093; AA408956	1	-6.81808	0.00241909	0.0077331	-0.843372	0.557339	1.79424
EPB4.1L4B	4	N/A	1	-7.30034	0.00187205	0.00672276	-0.841956	0.557887	1.79248
AK1	2	B430205N08Rik; Ak-1	1	-6.77954	0.00247084	0.00781994	-0.841774	0.557957	1.79225
H1F0	15	H1(0); MGC98218; MGC117919; H1fv; MGC19309; D130017D06Rik	1	-7.46076	0.0017247	0.00653557	-0.839288	0.558919	1.78917
2017-09-05	N/A	N/A	1	-7.27961	0.00189219	0.00676523	-0.83798	0.559426	1.78755
CD81	7	Tapa1; Tapa-1; Tspan28	1	-7.7427	0.00149887	0.0060622	-0.836961	0.559822	1.78628
INSC	7	C730020D23; MGC107593; 3830422K02Rik	1	-7.88341	0.00139987	0.00583665	-0.833219	0.561275	1.78166
CUGBP2	2	B230345P09Rik; Napor; Napor-2; C88023; ETR-3; B230218O03	1	-11.2629	0.000354053	0.00312771	-0.833083	0.561328	1.78149
SLC35A2	X	Ugalt; UGT; Sfc8; Had1; Had-1; AI327289	1	-7.264	0.00190755	0.0068009	-0.832712	0.561473	1.78103
2310047M10RIK	11	RP23-19I2.4	1	-14.6664	0.000125754	0.00216426	-0.83121	0.562058	1.77918
PCOLCE	5	N/A	1	-6.06482	0.00373247	0.00998239	-0.831174	0.562072	1.77913
A130010C12RIK	N/A	N/A	1	-9.29836	0.00074432	0.00423595	-0.821376	0.565902	1.76709
MAML2	9	N/A	1	-7.31951	0.00185364	0.00669445	-0.819328	0.566706	1.76458
TRIP12	1	6720416K24Rik; 1110036I07Rik; AA410158; MGC31615; Gtl6	1	-9.80708	0.000606001	0.00390797	-0.816574	0.567789	1.76122
PLXND1	N/A	6230425C21Rik	1	-7.69706	0.00153284	0.00612723	-0.815314	0.568285	1.75968
MID2	X	Trim1; FXY2	1	-8.069	0.00128133	0.00550751	-0.814618	0.568559	1.75883
2900062L11RIK	N/A	N/A	1	-8.21239	0.00119817	0.00536226	-0.814381	0.568652	1.75854
ADAMTS12	N/A	N/A	1	-13.8173	0.000159018	0.00237289	-0.812152	0.569532	1.75583
MSX1	5	Hox7.1; Hox-7; msh; AA675338; AI324650; Hox7	1	-7.14718	0.00202748	0.0070424	-0.808037	0.571158	1.75083
SLC25A1	16	MGC47055; Dgsj; 1300019P08Rik; AI194714; Slc20a3; Ctp; 2610100G11Rik	1	-10.0735	0.000546294	0.00376759	-0.807028	0.571558	1.7496
MOD1	9	Mod-1; MGC91072; Mdh-1; D9Ertd267e	1	-8.14893	0.00123413	0.00541805	-0.806896	0.57161	1.74944
RFTN2	1	3222401M22Rik; KIAA0084; 2700010E02Rik	1	-6.15955	0.00352575	0.00964558	-0.806711	0.571684	1.74922
PBX1	N/A	N/A	1	-13.2336	0.000188404	0.00243742	-0.80649	0.571771	1.74895
TLE4	19	ESTM13; ESTM14; X83332; 5730411M05Rik; Bce1; AA792082; X83333; Grg4; Bce-1	1	-6.40122	0.00305879	0.00889667	-0.806052	0.571945	1.74842
SMPDL3A	10	AI529588; 0610010C24Rik; ASML3A; ASM3A; ASML3	1	-11.1691	0.000365776	0.00316984	-0.804543	0.572543	1.74659
PTCH1	N/A	N/A	1	-8.57537	0.00101569	0.00492149	-0.804037	0.572744	1.74598
2310033F14RIK	N/A	N/A	1	-9.79798	0.00060818	0.00390797	-0.803249	0.573057	1.74503
KLF7	N/A	N/A	1	-11.7619	0.000298951	0.00284451	-0.803061	0.573132	1.7448
LONP2	8	1300002A08Rik; AU015403; Lonp	1	-10.2424	0.000512195	0.00367872	-0.800767	0.574044	1.74203
PAK3	X	mPAK-3; PAK-3; Stk4; Pak65beta; Pak65alpha	1	-7.11366	0.0020636	0.00714558	-0.798489	0.574951	1.73928
MEGF6	N/A	N/A	1	-7.85213	0.00142116	0.00587598	-0.794263	0.576638	1.73419
AI597468	10	N/A	1	-7.85796	0.00141716	0.00587033	-0.79254	0.577327	1.73212
SEMA3A	5	SEMA1; SemD; Semad; Hsema-I; coll-1	1	-6.7605	0.0024969	0.00787443	-0.791587	0.577708	1.73098
PRNP	2	CD230; AI325101; Prn-i; PrP<C>; PrPSc; Prn-p; Sinc; PrPC; PrP; AA960666	1	-6.20844	0.00342457	0.00948359	-0.791482	0.57775	1.73085
SH3PXD2B	11	G431001E03Rik; RP23-375M9.7	1	-10.2237	0.000515841	0.00368706	-0.790394	0.578186	1.72955
RAB4B	7	1500031G17Rik	1	-15.4273	0.00010302	0.00209331	-0.789147	0.578686	1.72805
GBP2	3	N/A	1	-12.8344	0.000212457	0.00249641	-0.787499	0.579348	1.72608
FZD6	15	Fz6	1	-12.6505	0.000224822	0.00252174	-0.787117	0.579501	1.72562
LOC98434	N/A	N/A	1	-8.93834	0.000866418	0.00454971	-0.786991	0.579552	1.72547
NUAK1	10	B230104P22Rik; MGC90816; AW494241; AU014801	1	-10.6681	0.000437308	0.00344052	-0.786759	0.579645	1.72519
TSEN34	7	0610027F08Rik; Leng5	1	-12.5701	0.00023051	0.00257541	-0.78646	0.579765	1.72484
SCL0003799.1_2	N/A	N/A	1	-13.5213	0.000173144	0.00237289	-0.784445	0.580575	1.72243
9630015D15RIK	N/A	N/A	1	-6.46458	0.00294917	0.00866271	-0.784407	0.58059	1.72238
MICAL1	10	Nical; MGC27831; MGC38321; MICAL	1	-19.3312	4.22091e-05	0.00179419	-0.784135	0.5807	1.72206
5930429A15RIK	N/A	N/A	1	-12.8428	0.000211916	0.00249641	-0.784084	0.580721	1.722
MMP11	10	ST3; Stmy3	1	-6.13573	0.00357638	0.0097345	-0.78395	0.580775	1.72184
KLF3	N/A	N/A	1	-7.97563	0.00133935	0.00568011	-0.783594	0.580918	1.72141
NCAM1	9	CD56; NCAM-140; NCAM-1; NCAM-180; Ncam; NCAM-120; E-NCAM	1	-8.55352	0.00102565	0.00492535	-0.777686	0.583302	1.71438
LGALS3BP	11	MAC-2BP; 90K; CyCAP; Ppicap	1	-6.5837	0.00275589	0.00838157	-0.777168	0.583511	1.71376
LOC230628	N/A	N/A	1	-11.1667	0.000366084	0.00316984	-0.774307	0.584669	1.71037
NIBAN	N/A	N/A	1	-9.16503	0.000786884	0.00432592	-0.772475	0.585412	1.7082
STX7	10|NT_114865.1	AW107239; AI317144; AI315064; Syn7	1	-7.83189	0.00143515	0.00590847	-0.772212	0.585519	1.70789
ARFGAP3	N/A	Arfgap1; 1810035F16Rik; 1810004P07Rik; 0610009H19Rik; 9130416J18Rik	1	-12.3585	0.000246359	0.00265626	-0.771084	0.585977	1.70655
WWP2	8	AA690238; 1300010O06Rik; AIP2; AW554328	1	-16.1768	8.54272e-05	0.00195491	-0.766907	0.587676	1.70162
UGT1A10	N/A	Ugt1a13; MGC107546; A13	1	-6.28999	0.00326361	0.0092272	-0.766709	0.587757	1.70138
RIN2	2	AW821980; RASSF4; 2010003K16Rik; 4632403N06Rik	1	-10.3476	0.000492289	0.00361201	-0.7664	0.587883	1.70102
PDLIM2	14	MGC37634; mystique; Slim	1	-7.37252	0.0018039	0.00664886	-0.765689	0.588173	1.70018
BBC3	7	PUMA; PUMA/JFY1	1	-8.57069	0.00101781	0.0049223	-0.763993	0.588864	1.69818
D930005D10RIK	5	AI536456	1	-7.53707	0.00165966	0.00643147	-0.763838	0.588928	1.698
TRIB2	N/A	N/A	1	-9.38525	0.000718113	0.00415998	-0.762948	0.589291	1.69695
FZD2	11	Fz10; AW456835; AL033370; Fzd10; Mfz10a; Mfz10	1	-6.0613	0.00374044	0.00999771	-0.762825	0.589341	1.69681
LOC100045981	N/A	N/A	1	-7.45929	0.00172599	0.00653557	-0.759461	0.590717	1.69286
LARP6	N/A	5430431G03Rik; MGC115805; AI552438	1	-9.70027	0.000632203	0.00394921	-0.759353	0.590761	1.69273
CXX1A	X	Mart8b; Mar8.2A/B; 1110012O05Rik	1	-6.20173	0.00343824	0.00949782	-0.757603	0.591478	1.69068
LOC100039514	6	N/A	1	-8.38361	0.00110743	0.00516918	-0.753771	0.593051	1.68619
MYL9	N/A	N/A	1	-7.11107	0.00206642	0.00714583	-0.752562	0.593549	1.68478
E030040P03RIK	N/A	N/A	1	-15.6897	9.63887e-05	0.00207309	-0.746481	0.596056	1.6777
4933421G18RIK	N/A	N/A	1	-7.24413	0.00192733	0.00682224	-0.746364	0.596104	1.67756
OGN	N/A	OG; SLRR3A; mimecan; 3110079A16Rik; mimican; OIF	1	-7.47188	0.00171503	0.00651927	-0.742265	0.5978	1.6728
OSTF1	19	C78236; SH3P2; Sh3d3	1	-9.53975	0.00067428	0.0040659	-0.741253	0.598219	1.67163
FAM129A	1	AI256368	1	-8.17868	0.0012171	0.0053928	-0.741023	0.598315	1.67136
MCF2L	8	mKIAA0362; Ost; C130040G20Rik; Ost gamma; Dbs	1	-6.44889	0.00297587	0.00871811	-0.738739	0.599263	1.66872
SERTAD4	1	C130018M11Rik; 4833404A09	1	-10.5884	0.000450226	0.00350281	-0.738626	0.59931	1.66859
LHX1	N/A	N/A	1	-10.5511	0.000456452	0.00352077	-0.738135	0.599514	1.66802
AOC3	11	VAP1; SSAO	1	-12.1158	0.000266235	0.0027329	-0.73803	0.599558	1.6679
ATOH8	6	okadin; Hath6; 4933425C05Rik; Math6	1	-18.2902	5.25619e-05	0.00184931	-0.737694	0.599697	1.66751
COL5A1	2	N/A	1	-7.81306	0.00144832	0.00592439	-0.737104	0.599943	1.66683
4833426J09RIK	8	Pdp2; KIAA1348; Gm1705; mKIAA1348	1	-9.8176	0.000603495	0.00390797	-0.735838	0.600469	1.66536
MXRA8	4	AI131686; MGC3047; 1700095D18Rik; 1200013A08Rik	1	-8.073	0.00127892	0.00550244	-0.732564	0.601834	1.66159
PLTP	2	OD107	1	-13.5572	0.00017135	0.00237289	-0.731524	0.602267	1.66039
PTER	2	AI790318; Mpr56-1	1	-16.6453	7.63148e-05	0.00193394	-0.731486	0.602283	1.66035
RPL22	4	2700038K18Rik	1	-10.499	0.000465307	0.00353767	-0.730256	0.602797	1.65893
SORD	2	Sodh-1; MGC31355; Sdh-1; Sdh1	1	-19.1357	4.39445e-05	0.00179419	-0.730129	0.60285	1.65879
TEAD2	7	ETF; Etdf; TEF-4; TEAD-2; TEF4	1	-7.07442	0.00210689	0.00722247	-0.729186	0.603244	1.6577
H2-DMB1	17	H-2Mb1; H2-Mb1; AI385589	1	-9.26098	0.000755959	0.00427628	-0.728628	0.603477	1.65706
RASL11B	5	1190017B18Rik; MGC103217	1	-6.97991	0.00221586	0.0073885	-0.727493	0.603953	1.65576
GULP1	N/A	3110030A04Rik; CED-6; Gulp-2; GULP; Ced6; 5730529O06Rik	1	-7.2788	0.00189299	0.00676523	-0.725809	0.604658	1.65383
TSHZ3	7	Tsh3; A630038G13Rik; Zfp537; mKIAA1474; teashirt3; KIAA1474	1	-7.66063	0.00156063	0.00618281	-0.724539	0.605191	1.65237
LOC100047856	N/A	N/A	1	-13.2469	0.000187662	0.00243742	-0.722502	0.606046	1.65004
SIX2	17	N/A	1	-7.02756	0.00216007	0.00728145	-0.720547	0.606867	1.64781
RDH11	N/A	N/A	1	-6.26898	0.00330418	0.00932416	-0.720341	0.606954	1.64757
PDGFRA	5	AI115593; CD140a; Pdgfr-2	1	-7.60074	0.00160769	0.00629562	-0.719178	0.607443	1.64624
SWAP70	7	AV235546; 70kDa	1	-9.47515	0.000692191	0.00412076	-0.718299	0.607814	1.64524
MEGF8	7	N/A	1	-7.82381	0.00144079	0.00591866	-0.717473	0.608162	1.6443
DYNLT3	N/A	AU042796; Tcte1l; 2310075M16Rik	1	-6.1696	0.00350466	0.00959913	-0.71735	0.608214	1.64416
CASK	X	mLin-2; DXPri1; MGC7449; LIN-2; DXRib1; Pals3	1	-9.18625	0.00077991	0.0043046	-0.717075	0.60833	1.64385
THRA	N/A	N/A	1	-6.6043	0.00272406	0.00834099	-0.715778	0.608877	1.64237
NAGK	6	Gnk	1	-8.83112	0.000907501	0.00467179	-0.715566	0.608966	1.64213
TCEAL8	X	3930402F23Rik	1	-8.7545	0.000938346	0.00475834	-0.714455	0.609435	1.64086
ZFP365	10	AI839779; AV340892; talanin; Su48	1	-21.1645	2.94635e-05	0.00155358	-0.712861	0.610109	1.63905
LPIN1	N/A	N/A	1	-10.8629	0.00040759	0.00332418	-0.712859	0.61011	1.63905
IL13RA1	X	AI882074; IL-13r[a]; CD213a1; Il13ra; NR4	1	-7.35265	0.00182235	0.00666344	-0.711423	0.610717	1.63742
EFEMP2	19	0610011K11Rik; MBP1	1	-7.18214	0.00199063	0.00696879	-0.711329	0.610757	1.63731
IDS	X	AW214631	1	-12.9157	0.000207261	0.00249641	-0.709889	0.611367	1.63568
EYA1	1	bor	1	-9.97035	0.000568502	0.00380887	-0.706193	0.612935	1.63149
LOC100046056	N/A	N/A	1	-11.1001	0.000374713	0.00320211	-0.705735	0.61313	1.63098
LOC380706	N/A	N/A	1	-16.0542	8.80333e-05	0.00196006	-0.704113	0.61382	1.62914
LRPAP1	5	AA617339; AU042172; RAP; HBP44; C77774; AI790446	1	-6.07022	0.0037203	0.0099618	-0.702345	0.614572	1.62715
AW548124	17	AI115348; X83346; MGC99930; ESTM17	1	-9.64399	0.000646573	0.00398906	-0.701911	0.614757	1.62666
RPO2TC1	N/A	N/A	1	-11.2642	0.00035389	0.00312771	-0.701468	0.614946	1.62616
TSC22D3	X	DIP; Gilz; Dsip1; Tilz3; TSC-22R	1	-6.23782	0.00336548	0.00939903	-0.700767	0.615245	1.62537
CC2D2A	5	N/A	1	-8.25786	0.0011732	0.00532002	-0.700025	0.615562	1.62453
STAT5A	11	STAT5; AA959963	1	-12.8293	0.000212788	0.00249641	-0.698716	0.61612	1.62306
AACS	5	SUR5; 2210408B16Rik	1	-15.2731	0.000107184	0.00211331	-0.697289	0.61673	1.62146
FSTL	N/A	N/A	1	-12.8736	0.000209933	0.00249641	-0.692995	0.618568	1.61664
CHST2	9	AW121776; Gn6st; Chts2; C130041E03Rik; GlcNAc6ST; AI428561; GST-2	1	-9.73227	0.000624208	0.00393763	-0.69261	0.618733	1.61621
FAT1	8	2310038E12Rik; mFat1; AU023433; Fath	1	-7.72136	0.00151464	0.00607895	-0.692029	0.618983	1.61555
FST	13	AL033346	1	-8.26806	0.00116769	0.00530665	-0.690397	0.619683	1.61373
1700023M03RIK	N/A	N/A	1	-6.33752	0.00317409	0.00909537	-0.689069	0.620254	1.61224
NXN	11	N/A	1	-28.8619	8.57792e-06	0.0010473	-0.688336	0.620569	1.61142
PKD2	5	C030034P18Rik; TRPP2	1	-7.47872	0.00170912	0.00651044	-0.68415	0.622372	1.60676
MYO6	9	BC029719; sv	1	-6.35401	0.00314374	0.00903749	-0.683091	0.622829	1.60558
D0KIST3	N/A	N/A	1	-10.7687	0.00042164	0.00335879	-0.681622	0.623464	1.60394
ACTG2	6	SMGA; Act4; ACTA3; Act-4	1	-7.05776	0.00212562	0.00725317	-0.681256	0.623622	1.60354
RAB3IL1	19	Rab3ail1; 1200014K04Rik; AI115013; C76746	1	-8.68307	0.000968279	0.00482106	-0.68094	0.623759	1.60318
ADAMTSL3	7	N/A	1	-11.4438	0.000332716	0.00303165	-0.680911	0.623771	1.60315
AI464131	N/A	AI604836; Gm762; AA408153; RP23-100C7.2	1	-7.25055	0.00192091	0.00681842	-0.679716	0.624288	1.60182
SNN	16	MGC107297; AW547286; AI848521; 2810407J07Rik	1	-8.12609	0.00124739	0.00544573	-0.67838	0.624866	1.60034
TPM2	4	Trop-2; Tpm-2	1	-8.49473	0.00105307	0.00502608	-0.678078	0.624997	1.60001
FUNDC1	X	1810033P05Rik; 1500005J14Rik	1	-7.67121	0.0015525	0.00616706	-0.67797	0.625044	1.59989
CHD3	N/A	N/A	1	-10.8725	0.000406184	0.00332167	-0.675823	0.625975	1.59751
ACAA1A	9	D9Ertd25e; PTL; Acaa1; MGC7090; Acaa	1	-7.22258	0.00194905	0.00687727	-0.675276	0.626212	1.5969
4833409N03RIK	N/A	N/A	1	-6.56381	0.00278706	0.00840837	-0.674634	0.626491	1.59619
CD34	1	AU040960	1	-8.35819	0.00112035	0.0051968	-0.67389	0.626814	1.59537
NRP	N/A	N/A	1	-14.4229	0.000134323	0.00221534	-0.673747	0.626876	1.59521
SMAD3	9	Madh3; AU022421	1	-7.12607	0.00205013	0.00710447	-0.673395	0.627029	1.59482
RAB1	11	mKIAA3012; Gtbp; Rab-1; Ypt1; Rab1A	1	-8.73296	0.000947249	0.00477592	-0.673134	0.627143	1.59453
2010309L07RIK	N/A	N/A	1	-15.089	0.000112435	0.0021159	-0.671551	0.627831	1.59278
1700012H17RIK	N/A	N/A	1	-18.9865	4.53297e-05	0.00179419	-0.670315	0.628369	1.59142
ARHGEF3	14	1200004I24Rik; 9830169H03Rik; C76747	1	-8.29497	0.0011533	0.00527815	-0.670255	0.628396	1.59135
H2-DMA	17	H-2Ma; H2-Ma	1	-6.31255	0.00322074	0.00914665	-0.669403	0.628767	1.59041
GM484	7	N/A	1	-6.33194	0.00318444	0.00910746	-0.669394	0.628771	1.5904
RASSF2	2	AI852669; 9030412M04Rik; AW495050; 3830431H01Rik	1	-7.31093	0.00186185	0.0067132	-0.669232	0.628841	1.59023
ST5	7	2010004M01Rik; 2610305K15Rik	1	-7.06577	0.00211659	0.00723265	-0.668991	0.628947	1.58996
TLN2	9	5730421P04Rik; MGC100340; AI787438; AL118320; AI507121; mKIAA0320	1	-10.1819	0.000524092	0.00370269	-0.668148	0.629314	1.58903
SSBP3	4	2610021L12Rik; 5730488C10Rik; AI854733; LAST; SSDP1; 2610200M23Rik; AW551939	1	-7.77429	0.00147591	0.00598094	-0.668083	0.629343	1.58896
4930564D15RIK	N/A	N/A	1	-6.91919	0.00228955	0.00750892	-0.667751	0.629487	1.58859
GLT8D2	10	1110021D20Rik; MGC100315	1	-11.1302	0.000370787	0.00318748	-0.667597	0.629555	1.58842
GGA2	7	1200007E24Rik; mKIAA1080	1	-19.5183	4.06279e-05	0.00179419	-0.667091	0.629775	1.58787
CD47	16	AW108519; Itgp; IAP; AA407862; AI848868; 9130415E20Rik; B430305P08Rik	1	-6.62007	0.0027	0.00829178	-0.667039	0.629798	1.58781
LOC100043671	11	N/A	1	-9.12551	0.000800076	0.00435792	-0.665243	0.630582	1.58584
4933428G20RIK	11	A330041B18Rik; Arhgap23	1	-9.3728	0.000721797	0.00415998	-0.665134	0.63063	1.58572
B430110C06RIK	N/A	N/A	1	-9.45881	0.000696816	0.00413598	-0.663492	0.631348	1.58391
REEP5	18	TB2/DP1; AI324241; AU022809; Dp1; DP1/TB2; AW495741; R74856	1	-10.809	0.000415555	0.00333504	-0.662612	0.631733	1.58295
NME7	1	Nm23-M7; D530024H21Rik; Nm23-r7	1	-7.34967	0.00182513	0.0066672	-0.66235	0.631848	1.58266
RAB32	10	2810011A17Rik; AU022057	1	-17.8687	5.76456e-05	0.00188079	-0.660148	0.632814	1.58024
ENG	2	CD105; AI528660; S-endoglin	1	-10.4544	0.000473064	0.00355122	-0.65983	0.632953	1.5799
H2-DMB2	N/A	H2-Mb2; H-2Mb2	1	-6.83259	0.00239996	0.00769404	-0.659011	0.633312	1.579
SESN1	10	SEST1; AU044290; MGC118148; 1110002G11Rik; PA26	1	-6.8164	0.00242132	0.00773469	-0.657786	0.63385	1.57766
ARAF	X	Araf1; AW495444; 1200013E08Rik; A-Raf	1	-6.48014	0.002923	0.00861425	-0.656555	0.634391	1.57631
ZFP288	N/A	N/A	1	-8.12609	0.00124739	0.00544573	-0.656127	0.634579	1.57585
NSG1	5	Neep21; m234; p21	1	-10.1102	0.000538649	0.00376127	-0.656004	0.634634	1.57571
LOC100040085	13	N/A	1	-8.56887	0.00101864	0.0049223	-0.655222	0.634978	1.57486
LOC100047268	N/A	N/A	1	-8.9313	0.000869041	0.00455812	-0.654868	0.635133	1.57447
SLIT2	5	mKIAA4141; E030015M03Rik; Slil3; E130320P19Rik; Drad-1; KIAA4141	1	-6.49397	0.00289997	0.00858616	-0.649144	0.637658	1.56824
PTPRM	N/A	N/A	1	-10.8033	0.000416412	0.00333504	-0.64868	0.637864	1.56773
5830427D02RIK	N/A	N/A	1	-7.48594	0.0017029	0.00650903	-0.64483	0.639568	1.56356
OBRGRP	N/A	N/A	1	-7.39263	0.00178546	0.00661633	-0.644759	0.639599	1.56348
CHST12	5	C4S-2; C4ST2; C4ST-2; AI595374	1	-10.3009	0.000501006	0.00363876	-0.643977	0.639946	1.56263
0610007N19RIK	N/A	N/A	1	-12.4915	0.000236248	0.00258917	-0.642075	0.640791	1.56057
GNG10	4	AV006524	1	-7.52003	0.00167392	0.00645365	-0.641807	0.64091	1.56028
ITM2A	X	AW108051; E25; Itm2	1	-6.2489	0.00334353	0.00938168	-0.641279	0.641144	1.55971
TSPAN4	7	AI325509; AI746565; NAG-2; MGC102386; D130042I01Rik; Tm4sf7; Tspan-4	1	-12.0061	0.000275882	0.00276136	-0.640583	0.641454	1.55896
PALM	10	mKIAA0270	1	-6.129	0.00359084	0.00976789	-0.637092	0.643008	1.55519
MAGEE1	X	AI847422; DAMAGE; mMage-e1	1	-8.11456	0.00125416	0.0054592	-0.63616	0.643423	1.55419
TOMM40L	1	N/A	1	-14.03	0.000149745	0.00231532	-0.635503	0.643717	1.55348
NEURL	N/A	N/A	1	-8.60564	0.00100207	0.00488708	-0.634863	0.644002	1.55279
7030401E22RIK	N/A	N/A	1	-6.58268	0.00275747	0.00838157	-0.633087	0.644795	1.55088
PTPRK	N/A	AI853699	1	-23.5899	1.91451e-05	0.00141277	-0.632825	0.644912	1.5506
PAPSS2	19	AI159688; 1810018P12Rik; bm; code642; AtpsU2; Atpsk2; Sk2	1	-17.089	6.87764e-05	0.00191743	-0.632431	0.645088	1.55017
MTCH1	17	AU018396; C77849; AI255158; 2310034O17Rik; PSAP	1	-8.04048	0.00129872	0.00557148	-0.629692	0.646314	1.54723
ST3GAL5	6	Siat9; 3S-T; [a]2	1	-18.2744	5.27426e-05	0.00184931	-0.629516	0.646393	1.54705
ERCC5	1	Xpg	1	-8.23595	0.00118515	0.0053427	-0.628842	0.646695	1.54632
UBE2N	10	BB101821; AL022654; 1500026J17Rik; UBC13	1	-9.60334	0.000657207	0.00401792	-0.628527	0.646837	1.54599
LRIG3	10	9030421L11Rik; 9430095K15Rik; 9130004I02Rik; mKIAA3016	1	-10.2258	0.000515429	0.00368706	-0.62848	0.646857	1.54594
C230075M21RIK	N/A	N/A	1	-6.31863	0.0032093	0.00913928	-0.627672	0.64722	1.54507
FERT2	17	C330004K01Rik; AV082135; Fer; Fert	1	-8.59385	0.00100735	0.00489732	-0.627632	0.647238	1.54503
GATA3	2	Gata-3	1	-9.20306	0.00077444	0.00429997	-0.626755	0.647631	1.54409
BCKDK	7	AI327402	1	-8.55323	0.00102578	0.00492535	-0.625427	0.648228	1.54267
B130038B15RIK	N/A	N/A	1	-10.5094	0.000463527	0.00353767	-0.623755	0.648979	1.54088
LOC676704	N/A	N/A	1	-13.4727	0.000175608	0.00238143	-0.623048	0.649298	1.54013
LOC383154	N/A	N/A	1	-9.39548	0.000715101	0.00415673	-0.622438	0.649572	1.53947
MAN2A1	17	Mana2; Mana-2; Map-2	1	-13.2984	0.000184823	0.00243206	-0.620606	0.650398	1.53752
KAZALD1	19	IGFBP-rP10; Bono1; AI842353	1	-10.8044	0.000416234	0.00333504	-0.620088	0.650631	1.53697
NQO1	N/A	Dia4; Ox-1; Nmo-1; Nmor1; NMO1; Ox1; AV001255; QR1	1	-6.86911	0.00235262	0.00762344	-0.618866	0.651183	1.53567
C130085D15RIK	N/A	N/A	1	-11.3209	0.00034703	0.00309164	-0.618016	0.651566	1.53476
SNX13	N/A	N/A	1	-8.40603	0.00109619	0.00513823	-0.617793	0.651667	1.53453
ARNT	N/A	N/A	1	-8.30142	0.00114988	0.00526912	-0.617224	0.651924	1.53392
STAT1	1	AA408197; 2010005J02Rik	1	-24.6681	1.60274e-05	0.0013725	-0.617166	0.651951	1.53386
ASPH	4	BAH; AI848629; cI-37; 2310005F16Rik; 3110001L23Rik; AW561901; C79816; AW261690	1	-7.87161	0.00140785	0.00585903	-0.61663	0.652193	1.53329
ALDH16A1	7	mFLJ00209; FLJ00209; 2410004H02Rik; AI452234; MGC19339	1	-6.67613	0.00261656	0.00808014	-0.615149	0.652862	1.53172
MAPK3	7	p44; p44erk1; Erk-1; Erk1; Esrk1; Prkm3; p44mapk	1	-6.30461	0.00323575	0.00916589	-0.615066	0.6529	1.53163
A730096C04RIK	N/A	N/A	1	-6.18931	0.00346373	0.00953013	-0.61486	0.652993	1.53141
EDG2	N/A	N/A	1	-13.6294	0.00016781	0.00237289	-0.614605	0.653109	1.53114
RELL1	5	AA536743	1	-14.9418	0.000116865	0.00212408	-0.612864	0.653897	1.52929
RAF1	N/A	N/A	1	-6.97247	0.00222474	0.00739863	-0.612407	0.654105	1.52881
MPST	15	Mst	1	-10.0818	0.000544543	0.00376563	-0.611221	0.654642	1.52755
MTAP7D1	4	MGC28498; AV028413; MGC27585; Rprc1; BC019977; mKIAA1187; Parcc1	1	-8.78333	0.000926589	0.00473282	-0.610894	0.654791	1.52721
EVC	5	N/A	1	-6.72748	0.00254291	0.00797333	-0.608385	0.655931	1.52455
ATP6V0A1	N/A	N/A	1	-7.16058	0.00201326	0.00702632	-0.606264	0.656896	1.52231
ARHGEF6	X	4930592P22Rik; 1700038J06Rik; 1600028C08Rik	1	-7.4657	0.0017204	0.00653106	-0.605733	0.657137	1.52175
PHXR4	N/A	N/A	1	-7.81768	0.00144507	0.00592439	-0.602889	0.658434	1.51876
TMCO3	8	B230339H12Rik; C87304	1	-10.5354	0.000459087	0.00353077	-0.602889	0.658434	1.51875
GABARAP	11	N/A	1	-7.06453	0.00211798	0.00723265	-0.602515	0.658605	1.51836
NISCH	N/A	N/A	1	-7.63658	0.00157932	0.00622916	-0.602143	0.658775	1.51797
LOC100047870	N/A	N/A	1	-6.10289	0.00364765	0.00982637	-0.601338	0.659142	1.51712
CST3	2	CysC	1	-10.696	0.00043288	0.00341775	-0.601299	0.65916	1.51708
9830166G06RIK	N/A	N/A	1	-6.87184	0.00234913	0.00762344	-0.600813	0.659382	1.51657
RENBP	X	N/A	1	-12.3404	0.000247776	0.00265866	-0.599261	0.660092	1.51494
GALE	4	AI323962; 2310002A12Rik	1	-6.49715	0.00289471	0.00857629	-0.59915	0.660143	1.51482
FOSL2	5	Fra-2	1	-9.49569	0.000686434	0.00409195	-0.598571	0.660408	1.51422
SVEP1	4	4833413O10Rik; Polydom; RP23-332H16.3; D430029O09Rik; 1110021D17Rik; AA387071	1	-13.2871	0.000185444	0.00243206	-0.59843	0.660472	1.51407
ANK2	3	AW491075; Ankyrin-B; Ank-2; ankyrin>B<; AI835472; ankyrin B; Ankyrin-2	1	-8.60892	0.00100061	0.00488708	-0.59707	0.661095	1.51264
B230339H12RIK	N/A	N/A	1	-12.769	0.000216758	0.00249641	-0.596188	0.661499	1.51172
TGFBR2	9	1110020H15Rik; AU042018; TbetaRII; RIIDN; TbetaR-II; DNIIR	1	-14.2823	0.000139604	0.00225238	-0.594968	0.662059	1.51044
9530064J02	N/A	N/A	1	-7.00938	0.00218116	0.00731721	-0.593679	0.662651	1.50909
PRDX2	N/A	Band-8; TPx-B; PrxII; TR; TSA; PRP; NkefB; TDX1; Tdpx1; Torin; AL022839; TPx	1	-32.1333	5.59152e-06	0.000944389	-0.592591	0.663151	1.50795
PLCD3	11	mKIAA1964; 2610205J15Rik	1	-6.30665	0.00323189	0.00916078	-0.591059	0.663855	1.50635
MRG1	N/A	N/A	1	-10.3803	0.000486304	0.00359265	-0.589407	0.664616	1.50463
LYNX1	N/A	AI838844	1	-7.11065	0.00206688	0.00714583	-0.589017	0.664796	1.50422
CCNG1	11	AI314029	1	-10.454	0.000473128	0.00355122	-0.587961	0.665282	1.50312
RAB3A	N/A	N/A	1	-7.5142	0.00167883	0.00645619	-0.587961	0.665283	1.50312
SPG20	N/A	N/A	1	-12.6595	0.000224197	0.00252108	-0.587732	0.665388	1.50288
ANTXR1	6	2310008J16Rik; Antrx1; 2810405N18Rik; Tem8	1	-6.41445	0.00303549	0.00884045	-0.58711	0.665675	1.50223
CDCA3	6	2410005A12Rik; Grcc8; C8; Tome-1	1	-6.52136	0.00285504	0.00850969	-0.585909	0.666229	1.50098
ATP1B1	N/A	Atpb; Atpb-1	1	-11.2929	0.000350401	0.00311409	-0.585461	0.666436	1.50052
MAF	8	c-maf; 2810401A20Rik; AW047063; A230108G15Rik	1	-14.0566	0.000148633	0.00231421	-0.585205	0.666555	1.50025
6720477C19RIK	N/A	N/A	1	-7.45201	0.00173236	0.00653986	-0.584998	0.66665	1.50004

## Sheet: downregulated
gene name		symbol	Num. matches	t-statistic	p-value	q-value	Difference	Fold repression
C030034I22RIK	N/A	N/A	1	19.7321	3.89095e-05	0.00179419	0.587833	1.50299
ISY1	6	5830446M03Rik; AI181014; AU020769	1	7.07694	0.00210408	0.00721941	0.588121	1.50329
9430072I10RIK	N/A	N/A	1	7.00512	0.00218613	0.00731941	0.589036	1.50424
PELO	13	AA409897; AI852218	1	11.6487	0.000310453	0.00292528	0.589886	1.50513
CTDP1	18	AW553592; 4930563P03Rik	1	13.2273	0.000188757	0.00243742	0.590243	1.5055
BC004012	N/A	N/A	1	9.25548	0.000757689	0.00427628	0.590693	1.50597
TTC39B	4	AW215585; 9130422G05Rik; AI450603; RP23-17O21.2; AV103077	1	6.15379	0.00353791	0.00966523	0.591229	1.50653
GPR137B	13	C80741; D13Abb1e; C730041E01; AW546472; 2310041G17Rik; Tm7sf1; AU016435; C80550	1	13.8231	0.000158754	0.00237289	0.592318	1.50767
AHSA1	12	MGC36589; p38; MGC36618; BC023857	1	6.85399	0.00237208	0.00765526	0.593559	1.50896
FEZ2	N/A	N/A	1	9.89614	0.000585176	0.00383769	0.595286	1.51077
CDC14B	13	CDC14B3; A530086E13Rik; Cdc14B1; AA472821; 2810432N10Rik	1	8.16904	0.00122259	0.00540097	0.595289	1.51078
AI847670	5	4631428I10	1	10.4989	0.000465325	0.00353767	0.595862	1.51138
PTPN21	12	MGC107492; PTPD1; PTPRL10	1	6.21605	0.00340915	0.00946298	0.59603	1.51155
RBM19	5	NPO; AV302714; KIAA0682; 1200009A02Rik	1	14.3351	0.000137591	0.0022424	0.596113	1.51164
MGEA6	N/A	N/A	1	12.2169	0.000257726	0.00271313	0.597163	1.51274
PDIA6	N/A	C77895; CaBP5; AL023058; Txndc7; P5; 1700015E05Rik	1	6.16939	0.00350509	0.00959913	0.597908	1.51352
LMTK2	5	A330101P12Rik; cprk; 2900041G10Rik; aatyk2; KPI-2; BREK; KPI2	1	7.72351	0.00151304	0.00607895	0.597929	1.51354
E130309D02RIK	5	A630028N22	1	18.0718	5.51234e-05	0.00185419	0.599203	1.51488
SRPK1	17	AU017960	1	9.58646	0.000661688	0.00403629	0.600516	1.51626
4933424A20RIK	N/A	N/A	1	9.10946	0.000805513	0.00436588	0.600861	1.51662
FLNB	N/A	AL024016	1	6.60344	0.00272539	0.00834099	0.602139	1.51796
CDC42SE1	3	SCIP1; Cdcse1; AW558204; 1300002M12Rik; Spec1	1	14.1543	0.000144636	0.00228622	0.603046	1.51892
2810003C17RIK	2	C87647; AI043124; MGC30545; Iba2	1	8.3487	0.00112522	0.00521397	0.603665	1.51957
THAP1	8	4833431A01Rik	1	6.24099	0.00335918	0.00939903	0.603956	1.51988
NRARP	2	2700054M22Rik	1	7.15792	0.00201608	0.00703023	0.607402	1.52351
PCGF1	6	2010002K04Rik; AU024121; Nspc1	1	7.07753	0.00210342	0.00721941	0.608981	1.52518
2700078E11RIK	19	D130033C15Rik; AI450346; 9830127L17Rik; 2810417M16Rik	1	7.83001	0.00143646	0.00590847	0.609848	1.5261
TMEM201	4	9430091K04; AV028368	1	6.20379	0.00343404	0.00949209	0.613282	1.52973
BC027231	16	MGC27931	1	7.21672	0.00195501	0.00689284	0.616911	1.53359
4933424B01RIK	6	MGC28965	1	9.4326	0.000704312	0.00413728	0.617148	1.53384
EGR3	N/A	N/A	1	7.14351	0.0020314	0.00705052	0.617634	1.53436
BC025546	8	MGC38131; AU022703; C730036L12Rik	1	6.12281	0.00360421	0.00977439	0.620904	1.53784
NOC4L	5	AI326906; MGC28606	1	6.17182	0.00350002	0.00959704	0.624353	1.54152
RAB31	17	AI415285; Rab22B; 1700093E07Rik	1	17.1733	6.74507e-05	0.00191743	0.624948	1.54215
ISG20	7	20kDa; HEM45; DnaQL; 1600023I01Rik; 2010107M23Rik	1	7.71291	0.00152094	0.00608879	0.625262	1.54249
DGKD	N/A	N/A	1	13.2825	0.000185695	0.00243206	0.625354	1.54259
DTX2	5	AU022494; Deltex2; AA408415; 2610524D08Rik	1	6.69097	0.00259502	0.00804148	0.625665	1.54292
PRR8	N/A	AA386890; 6430512A10Rik; 3200001K10Rik	1	7.92046	0.00137516	0.00577695	0.62597	1.54325
ZNRF2	6	MGC129275; 1190002C14Rik; AU044205; MGC129274; D6Ertd365e	1	6.13719	0.00357324	0.00973189	0.626471	1.54378
C330006P03RIK	N/A	N/A	1	7.81528	0.00144677	0.00592439	0.628076	1.5455
CTTNBP2NL	3	BC003236; AA552995; MGC7720; AU018624; mKIAA1433; AA589392	1	7.91512	0.00137868	0.00578631	0.62883	1.54631
TM2D3	7	1110025I09Rik; 5930422O05Rik; Blp2	1	10.3578	0.000490413	0.00361201	0.629387	1.54691
9430008C03RIK	2	N/A	1	6.88855	0.00232789	0.00759977	0.630365	1.54796
GDPD5	7	MGC37148; Gde2; BC024955; MGC31332	1	11.8399	0.00029133	0.00280799	0.630527	1.54813
6530401D06RIK	N/A	N/A	1	7.53038	0.00166524	0.00643147	0.633025	1.55081
PPAT	N/A	N/A	1	6.70889	0.00256929	0.00800632	0.633355	1.55117
LOC384382	N/A	N/A	1	6.62218	0.00269681	0.0082877	0.633694	1.55153
WNK1	6	Prkwnk1; mKIAA0344; 6430573H23Rik	1	7.73739	0.00150278	0.00607249	0.638353	1.55655
GRASP	N/A	N/A	1	11.9177	0.000283965	0.00278733	0.638824	1.55706
ZFP57	17	G19; Zfp-57	1	6.74879	0.0025131	0.00790313	0.639427	1.55771
CIRH1A	8	TEG-292; Tex292	1	7.3051	0.00186745	0.00671615	0.639779	1.55809
GCS1	6	1810017N02Rik; AI181835	1	6.82886	0.00240486	0.00769866	0.640433	1.5588
IFNZ	4	6030405N23Rik; Lmtn; BGIF	1	6.41965	0.0030264	0.00883374	0.64145	1.5599
NIN	12	AI385615; 3110068G20Rik; AU024711; mKIAA1565	1	6.91751	0.00229163	0.00750892	0.643002	1.56158
ITPRIP	19	KIAA1754; mKIAA1754; DANGER	1	13.8975	0.000155439	0.00236235	0.643511	1.56213
BTBD11	10	6330404E16Rik	1	8.90903	0.000877415	0.00458045	0.64395	1.5626
AW555464	N/A	N/A	1	9.17111	0.000784876	0.00432021	0.646821	1.56571
DDX27	N/A	C86129	1	9.08018	0.000815547	0.00437019	0.647174	1.5661
2310036D04RIK	N/A	N/A	1	12.5556	0.000231554	0.00257777	0.647388	1.56633
SRFBP1	18	p49/STRAP; 2810036K01Rik	1	8.75749	0.000937119	0.00475834	0.647924	1.56691
TRAF1	N/A	N/A	1	11.1936	0.000362675	0.00316984	0.651906	1.57124
FLCN	11	B430214A04Rik; MGC37841; FLCL; Bhd; AU014660	1	10.8057	0.000416045	0.00333504	0.652705	1.57211
GHR	15	GHBP; AA986417; GHR/BP	1	8.79475	0.000921981	0.00472278	0.653545	1.57303
REEP4	14	2700029E10Rik	1	8.1851	0.00121347	0.00538639	0.653839	1.57335
ATG2B	12	C630028L02Rik; AI503411; AI047755; AW558123; mKIAA4067; KIAA4067; 2410024A21Rik; C030004M05Rik	1	16.2407	8.41079e-05	0.00195196	0.654092	1.57363
HSPBAP1	16	3830421G21Rik	1	11.8851	0.000287019	0.00279669	0.654785	1.57438
CMTM4	8	D19397; MGC30490; Cklfsf4	1	9.77801	0.000612995	0.00391631	0.655204	1.57484
H2AFJ	N/A	E130307C13; MGC118637	1	7.69423	0.00153497	0.00612848	0.656448	1.5762
HSP105	N/A	N/A	1	7.36731	0.00180872	0.00664886	0.657707	1.57757
MYBL2	2	Bmyb	1	6.87268	0.00234805	0.00762344	0.659182	1.57919
MTDNA_ND4L	N/A	N/A	1	8.096	0.00126514	0.00547046	0.660941	1.58111
ERLIN1	19	C80197; Keo4; Spfh1; 2810439N09Rik	1	8.58772	0.0010101	0.00490449	0.662882	1.58324
NSUN5	N/A	Wbscr20; AI326939; Nol1r; 9830109N13Rik; Wbscr20a	1	14.8033	0.000121231	0.00215077	0.663388	1.5838
POLI	18	Rad30b	1	6.21004	0.00342132	0.00948049	0.66373	1.58417
IMP3	9	AI256594; 1190002L16Rik	1	7.3921	0.00178595	0.00661633	0.664014	1.58449
4931433E08RIK	N/A	N/A	1	18.8612	4.65344e-05	0.00179419	0.664302	1.5848
PLK2	13	Snk	1	11.4389	0.000333278	0.00303165	0.667066	1.58784
C130027E04RIK	N/A	N/A	1	8.62948	0.000991517	0.00486794	0.668886	1.58984
SMN1	N/A	Smn; Gemin1; AI849087	1	9.87754	0.000589452	0.00385437	0.669249	1.59025
TPRA40	N/A	N/A	1	7.51674	0.00167668	0.00645619	0.669468	1.59049
4930455F23RIK	N/A	N/A	1	7.5053	0.00168637	0.00646248	0.670093	1.59118
DOCK9	14	AW538057; mKIAA1058; Zizimin1; B230309H04Rik; AA959601; D14Wsu89e	1	15.9921	8.939e-05	0.00197056	0.670827	1.59199
NKD2	13	AW212591; 2210403L10Rik	1	9.1437	0.000793967	0.00435411	0.671682	1.59293
NANOS1	19	N/A	1	9.10308	0.000807685	0.00437014	0.672924	1.5943
A030007L17RIK	6	AA673177	1	6.89584	0.0023187	0.00757531	0.675014	1.59661
LRRC8C	5	AD158; E430036I04Rik; AI326115; fad158	1	9.5064	0.000683455	0.00409062	0.676024	1.59773
RNF44	13	AI854545; mKIAA1100	1	7.40517	0.00177408	0.00661087	0.676723	1.59851
A430106B04RIK	N/A	N/A	1	8.61997	0.000995711	0.0048736	0.677207	1.59904
FHL2	1	SLIM3; C76204	1	8.54048	0.00103166	0.00494507	0.677776	1.59967
INTS3	3	C77668	1	10.5247	0.00046091	0.00353258	0.67897	1.601
4933427G23RIK	N/A	N/A	1	7.67428	0.00155015	0.00616321	0.682162	1.60454
COL4A3BP	13	2810404O15Rik; GPBP; AU016711; 9230101K08Rik; CERT	1	10.3792	0.000486496	0.00359265	0.682633	1.60507
CAPG	6	mbh1; gCap39	1	16.3867	8.11861e-05	0.00194724	0.683404	1.60592
TNFRSF21	17	R74815; AA959878; TR7; DR6	1	9.04045	0.000829411	0.0044285	0.684513	1.60716
SCL0002507.1_236	N/A	N/A	1	10.0983	0.000541114	0.00376127	0.687563	1.61056
GLS2	10	A330074B06Rik; AI195532; GLS; mKIAA4146; KIAA4146; GA; Lga	1	16.238	8.41627e-05	0.00195196	0.68763	1.61064
6820406G21RIK	N/A	N/A	1	12.8986	0.000208341	0.00249641	0.687815	1.61084
A630034I12RIK	N/A	N/A	1	12.9951	0.000202337	0.00249641	0.68848	1.61158
TBX10	19	Tbx13; MGC129317; MGC129316; Tbx7; Dc	1	8.15779	0.00122902	0.00540481	0.68922	1.61241
PIGH	12	A930028P05Rik; MGC102258; 2210416H01Rik	1	6.69387	0.00259082	0.00803408	0.690877	1.61426
CRK	N/A	Crk-II; Crk-III; Crko; Crkol; Crk-I; CrkIII; Crk3	1	7.26783	0.00190377	0.00679285	0.691438	1.61489
UBE2F	1	2510010F15Rik; AI851109	1	12.7284	0.000219477	0.00249957	0.69215	1.61569
OSBPL3	6	6720421I08Rik; ORP3; 1200014M06Rik; MGC102333; OSBP3; A530055M08	1	11.9179	0.000283944	0.00278733	0.69244	1.61601
H13	N/A	N/A	1	14.1253	0.000145808	0.00228622	0.696315	1.62036
ENSMUSG00000074822	2	N/A	1	17.1688	6.75196e-05	0.00191743	0.696902	1.62102
SLC25A19	11	TPC; 2900089E13Rik; DNC; MUP1	1	16.3628	8.16546e-05	0.00194724	0.698711	1.62305
1810015A11RIK	16	4930521M19Rik; MGC144470	1	6.20525	0.00343106	0.00949209	0.699172	1.62357
KCNN4	7	IK1; SK4; KCA4; IKCA1; mIKCa1	1	7.04826	0.00213638	0.00726263	0.700755	1.62535
IBRDC3	N/A	N/A	1	7.59923	0.0016089	0.00629562	0.701648	1.62636
GM347	2	MGC99945; mKIAA0649	1	38.105	2.8329e-06	0.000742053	0.701702	1.62642
2310044G17RIK	12	AI842544; AI853744; mKIAA1737	1	31.7215	5.88659e-06	0.000944389	0.702278	1.62707
PIGA	X	AI194334; Pig-a	1	11.0343	0.000383494	0.00322058	0.70265	1.62749
UMPS	16	1700095D23Rik; AA408257; BB164745; AL033308	1	7.90956	0.00138237	0.00578818	0.70639	1.63172
PDXP	15	1600027H05Rik; AB041662; PLPP	1	8.55181	0.00102644	0.00492535	0.706399	1.63173
BC037034	5	MGC47434	1	7.25799	0.00191351	0.00680284	0.708198	1.63376
MTHFD1	12	E430024A07Rik; DCS; NEUT2; Mthfd	1	13.5395	0.000172228	0.00237289	0.709322	1.63504
ABCC4	14	MOATB; D630049P08Rik; MRP4; MOAT-B	1	11.875	0.000287978	0.00279669	0.709916	1.63571
EIF5	12	D12Ertd549e; MGC36509; MGC36374; 2810011H21Rik	1	6.56243	0.00278923	0.00840922	0.710336	1.63619
ITGB7	15	Ly69	1	14.5539	0.000129625	0.00219076	0.713033	1.63925
CCDC84	9	Gm1114; MGC106805; D630044F24Rik	1	7.49378	0.00169618	0.00649447	0.714254	1.64063
RPP25	9	MGC102363; AI851155	1	27.627	1.02102e-05	0.00110893	0.717919	1.64481
DUSP2	2	PAC1	1	17.15	6.78135e-05	0.00191743	0.719784	1.64694
RCL1	19	AI789745; 2310040A02Rik; RPCL1; C76567; Rnac	1	9.79801	0.000608173	0.00390797	0.720151	1.64735
NOLA1	3	AA409823; GAR1; AI326794; C430047J18Rik	1	7.06676	0.00211547	0.00723265	0.720257	1.64748
NEDD4L	18	1300012C07Rik; Nedd4-2; Nedd4b	1	8.3872	0.00110562	0.00516918	0.722533	1.65008
SIPA1L1	12	AW213287; 4931426N11Rik; mKIAA0440	1	16.6239	7.67032e-05	0.00193394	0.724911	1.6528
2610103J23RIK	N/A	N/A	1	7.88426	0.0013993	0.00583665	0.725681	1.65368
IVNS1ABP	1	1700126I16Rik; Nd1-L; 1190004M08Rik; Nd1-S; NS1-BP; NS-1; ND1; HSPC068; AA960440; mKIAA0850	1	10.4739	0.000469645	0.00355122	0.726279	1.65437
SEH1L	18	Seh1; SEH1A; SEH1B; 2610007A16Rik; SEC13L; AW540070	1	6.30983	0.00322587	0.00915537	0.728152	1.65652
CUGBP1	2	CUGBP; NAB50; HNAB50; D2Wsu101e; Brunol2; CUG-BP; 1600010O03Rik; AA407467; CUG-BP1	1	6.53425	0.00283417	0.00848156	0.728476	1.65689
LOC227393	N/A	N/A	1	7.94997	0.00135586	0.00573373	0.730449	1.65916
EG432879	14	N/A	1	9.33091	0.000734364	0.00419674	0.731654	1.66054
NFKBIE	17	IKBE	1	7.5305	0.00166514	0.00643147	0.733183	1.6623
ENDOD1	9	2210414F18Rik; 2310067E08Rik; C85344	1	18.6666	4.84874e-05	0.00179929	0.733989	1.66323
UBE2CBP	9	MGC144619	1	6.80226	0.00244017	0.00776702	0.734892	1.66427
CAD	5	Cpad; 2410008J01Rik; AU018859	1	8.61943	0.000995952	0.0048736	0.735697	1.6652
BC050254	N/A	N/A	1	6.19417	0.00345372	0.00952077	0.73712	1.66684
FAM102A	N/A	AI426465; MGC38572; Eeig1	1	16.8331	7.30034e-05	0.00193394	0.74011	1.6703
1110007M04RIK	4	AW214064; RP23-372J10.1; 3000003G13Rik	1	6.57794	0.00276487	0.00838587	0.740947	1.67127
ARHGAP18	10	AI314906; 4833419J07Rik; AI843501	1	12.1214	0.000265762	0.0027329	0.741446	1.67185
E2F3	13	E2F3b; E2f3a; mKIAA0075	1	6.59488	0.00273855	0.00835258	0.742627	1.67322
ETS2	16	AU022856; Ets-2	1	7.80765	0.00145213	0.00592698	0.743597	1.67435
RELB	7	MGC143683; MGC143684	1	15.0668	0.000113089	0.0021159	0.748221	1.67972
GARNL4	11	AU067654; mKIAA1039; MGC130388; RP23-20M18.15; Gm1561	1	13.3577	0.000181621	0.0024142	0.750007	1.6818
2610029K11RIK	N/A	N/A	1	8.42746	0.00108557	0.00511186	0.752513	1.68472
LOC100047611	N/A	N/A	1	12.818	0.000213524	0.00249641	0.753137	1.68545
FAM13B	18	AW546153; AW060714; MGC37079	1	15.4828	0.00010157	0.00208789	0.754658	1.68723
E2F6	12	AI462434; E2F6b; EMA	1	7.04096	0.0021447	0.00726263	0.756238	1.68908
HIPK2	N/A	N/A	1	13.1099	0.000195477	0.00246589	0.759427	1.69282
GCH1	14	GTP-CH; GTPCH; Gch	1	12.878	0.000209654	0.00249641	0.760344	1.69389
MAP3K1	13	Mekk; MAPKKK1; MEKK1	1	8.75224	0.000939272	0.00475834	0.760849	1.69449
SEC11C	18	1810029G24Rik; Sec11l3	1	16.6668	7.59262e-05	0.00193394	0.761697	1.69548
1700034H14RIK	18	2700002I20Rik	1	14.7089	0.000124326	0.00216426	0.764971	1.69934
2610028A01RIK	14	Pinx1; AU024023; LPTS; MGC144540; LPTS1; 2210403I16Rik; 67-11-3	1	6.12421	0.00360119	0.00977439	0.765745	1.70025
ADARB1	10	1700057H01Rik; D10Bwg0447e; AW558573; ADAR2; AW124433; BB220382; RED1	1	9.44805	0.000699882	0.00413598	0.767203	1.70197
DFNA5H	N/A	4932441K13Rik; 2310037D07Rik; DFNA5; Fin15	1	7.24523	0.00192622	0.00682224	0.769085	1.70419
PPTC7	5	AA672638; AI848390; TA-PP2C; 9130017A15Rik	1	7.58407	0.0016211	0.00631011	0.769132	1.70424
CCDC137	N/A	3110023B02Rik; RP23-82I5.10	1	7.10655	0.00207136	0.00715575	0.770478	1.70583
TEAD4	6	ETFR-2a; TEF-3; TEAD-4; ETFR-2; Tefr1; Tefr1a; FR-19; Tcf13r1	1	10.9349	0.000397241	0.00327577	0.773762	1.70972
RIN1	19	N/A	1	10.8346	0.000411742	0.00333504	0.77389	1.70987
ZFP219	N/A	N/A	1	7.32438	0.001849	0.00668853	0.776256	1.71268
B430105G09RIK	N/A	N/A	1	8.30882	0.00114598	0.00526653	0.776845	1.71338
GM129	3	N/A	1	12.047	0.000272234	0.00274267	0.777559	1.71423
ESD	14	Es10; Es-10; sid478	1	7.90042	0.00138846	0.0058	0.778248	1.71505
NOL1	6	A530002O17; 120kDa	1	6.25017	0.00334101	0.00938168	0.77881	1.71571
KLF2	8	Lklf	1	9.02468	0.000834999	0.00443706	0.780669	1.71793
MRPS25	N/A	N/A	1	13.4502	0.000176767	0.00238529	0.785698	1.72393
POLR2H	16	MGC8248; MGC103049	1	6.37985	0.00309688	0.00895706	0.786475	1.72485
CCL2	11	Scya2; SMC-CF; MCP1; JE; MCAF; AI323594; HC11; Sigje; MCP-1	1	8.0989	0.00126342	0.00547046	0.788622	1.72742
5830409B07RIK	N/A	N/A	1	7.36629	0.00180966	0.00664886	0.78938	1.72833
MYBBP1A	N/A	N/A	1	6.07269	0.00371473	0.0099529	0.78978	1.72881
WDR43	N/A	N/A	1	7.6071	0.00160261	0.00628708	0.791147	1.73045
6430590I03RIK	N/A	N/A	1	7.993	0.00132831	0.00565485	0.793378	1.73313
RRP9	9	U3-55k; Rnu3ip2; 55kDa; MGC25949; D9Wsu10e; D19435	1	8.84536	0.000901904	0.00465374	0.794996	1.73507
GPRK6	13	GRK6	1	9.98086	0.000566187	0.00380887	0.795582	1.73578
CEP78	19	D030027P05; 5730599I05Rik	1	6.57351	0.0027718	0.00838587	0.795989	1.73627
RBM15	3	KIAA1438; C230088J01Rik; mKIAA1438	1	8.47939	0.00106038	0.00503694	0.798107	1.73882
STAG3	5	SA-2	1	8.62071	0.000995384	0.0048736	0.798993	1.73989
ZFHX2	14	ZFH-5	1	7.33525	0.0018387	0.00668449	0.803912	1.74583
RCC1	4	Chc1; AI326872; 4931417M11Rik	1	6.10401	0.00364519	0.00982568	0.805768	1.74808
TIRAP	9	C130027E04Rik; Tlr4ap; AA407980; wyatt; Mal	1	8.47954	0.0010603	0.00503694	0.806352	1.74878
B3GALNT2	13	D230016N13Rik; MGC103263; A930105D20Rik; C80633	1	10.4609	0.000471927	0.00355122	0.810338	1.75362
BBS12	3	Gm407; MGC102209; Gm721; Gm1805	1	14.5901	0.000128361	0.00218165	0.810545	1.75387
WHSC1	N/A	N/A	1	6.27475	0.00329298	0.00929844	0.812353	1.75607
ECHDC2	4	2610009M20Rik; D4Ertd765e; 1300017C12Rik	1	19.6032	3.99345e-05	0.00179419	0.813156	1.75705
MAST4	N/A	N/A	1	15.6421	9.7551e-05	0.00207309	0.81411	1.75821
TOP2A	N/A	N/A	1	11.577	0.000318033	0.00297115	0.814542	1.75874
ANTXR2	5	CMG-2; 2310046B19Rik; AW561899; cI-35; CMG2	1	10.8065	0.00041592	0.00333504	0.815193	1.75953
SOX4	13	AA682046; Sox-4	1	9.22093	0.000768679	0.00428401	0.816172	1.76073
KLHL21	N/A	mKIAA0469; 1810045K06Rik; D330008A20	1	7.98448	0.00133371	0.00566159	0.817516	1.76237
CCDC92	5	MGC38387; D5Bwg0834e; AW050178	1	6.53937	0.00282594	0.0084683	0.81819	1.76319
TJP2	19	ZO-2	1	12.3952	0.000243515	0.00264481	0.819004	1.76419
UFSP1	5	D5Ertd655e; Ufsp1; MGC107633	1	13.6097	0.000168765	0.00237289	0.819472	1.76476
COL4A1	8	Del(8)44H; Raw; Svc; Col4a-1; Bru	1	11.8265	0.000292617	0.00281431	0.821446	1.76718
1700015E05RIK	N/A	N/A	1	12.0893	0.00026853	0.0027363	0.821769	1.76757
APOL9B	15	N/A	1	7.4027	0.00177632	0.00661368	0.822898	1.76896
TRAF3	12	CD40bp; CAP-1; AI528849; amn; LAP1; CRAF1; T-BAM	1	12.7796	0.000216055	0.00249641	0.83058	1.7784
SLC5A6	5	E430023I20; MGC109689	1	8.46383	0.00106785	0.00505328	0.833594	1.78212
ANKRD10	8	4833425P12Rik; AW549277	1	8.84758	0.000901037	0.00465374	0.836892	1.7862
DBNDD2	2	2900022J10Rik; R74724; AU041050; AW048677; D2Bwg0891e; RP23-140D14.3; 1110017A21Rik	1	6.91878	0.00229006	0.00750892	0.841841	1.79234
ERO1LB	13	MGC77955; 1300013B24Rik; 1700065B09Rik; ero1-beta	1	7.82926	0.00143698	0.00590847	0.843207	1.79403
UPP1	11	UdRPase; Upp; UPase; AI325217; Up	1	10.3055	0.000500147	0.00363876	0.843845	1.79483
DDAH1	N/A	N/A	1	7.43935	0.00174352	0.00655734	0.84543	1.7968
PRDM16	4	mel1; 5730557K01Rik; mKIAA1675; KIAA1675; C130091E20	1	19.7401	3.88471e-05	0.00179419	0.846605	1.79826
GTLF3A	N/A	N/A	1	12.3731	0.000245219	0.00265039	0.85046	1.80308
PPIF	14	AW457192; PPIase	1	12.0726	0.000269983	0.00273674	0.862118	1.81771
EPS8	6	AW261790	1	6.52665	0.00284645	0.00849569	0.863405	1.81933
ANKRD1	19	Crap; CARP; Alrp	1	7.39655	0.0017819	0.00661633	0.866351	1.82305
F8A	X	AI852759; DXUcsf1	1	21.6679	2.68374e-05	0.00151337	0.867854	1.82495
NCL	1	Nucl; B530004O11Rik; D1Nds28; D0Nds28; C23	1	6.70952	0.00256838	0.00800632	0.867981	1.82511
SLC25A33	4	5730438N18Rik; MGC4399	1	9.76444	0.000616297	0.00392652	0.870372	1.82813
PTPN22	3	PEP; 70zpep; Ptpn8	1	9.65384	0.000644029	0.00398868	0.872371	1.83067
PDIA4	6	Erp72; AI987846; Cai	1	9.0895	0.000812336	0.00437019	0.873941	1.83266
POGK	N/A	N/A	1	7.91301	0.00138008	0.0057867	0.874021	1.83276
ETV5	N/A	N/A	1	8.18986	0.00121079	0.00538639	0.878772	1.83881
RPL3L	N/A	1110057H16Rik	1	16.5412	7.82295e-05	0.00194724	0.881834	1.84272
EPHA2	4	AW545284; Sek-2; Eck; Myk2; Sek2	1	8.27192	0.00116561	0.00530665	0.887136	1.8495
SKIV2L2	13	2610528A15Rik; mKIAA0052	1	10.1636	0.000527757	0.00371264	0.893479	1.85765
KLRG2	6	2310020F24Rik	1	35.8883	3.59828e-06	0.000801157	0.894576	1.85906
TIMM9	12	Timm10; 2810011L15Rik; Tim10a	1	6.25264	0.00333615	0.00938168	0.896347	1.86135
SLK	19	SMAK; 9A2; AV021402; mSLK; Stk2; mKIAA0204; Etk4; AW411554	1	8.27085	0.00116619	0.00530665	0.898076	1.86358
OTUD4	8	4930431L18Rik; AI449692; D8Ertd69e; mKIAA1046	1	7.35657	0.00181869	0.00666344	0.900213	1.86634
NOC3L	19	AF233884; Fad24	1	12.5278	0.000233572	0.00258639	0.901676	1.86823
TUFT1	3	N/A	1	14.8042	0.000121203	0.00215077	0.901866	1.86848
VPS37B	N/A	2300007F24Rik; FLJ12750; AI415429; BC026744; MGC25614	1	6.73227	0.00253618	0.00796447	0.907414	1.87568
ASB13	13	2210015B19Rik; Asb-13; 6430573K02Rik; C85285	1	17.7542	5.9131e-05	0.00188079	0.90938	1.87824
D930048N14RIK	11	N/A	1	9.93362	0.000576681	0.00381405	0.909447	1.87833
9430081H08RIK	N/A	N/A	1	9.20745	0.000773021	0.00429746	0.914594	1.88504
PLK3	N/A	N/A	1	8.10277	0.00126112	0.00546813	0.918841	1.8906
TNFAIP2	12	Tnfip2; tnfb94	1	15.049	0.000113618	0.0021169	0.919364	1.89128
2610528E23RIK	16	AV122629; AV099812; 4930572F24Rik; 1110001A06Rik	1	12.8033	0.000214491	0.00249641	0.919951	1.89205
JAM2	N/A	VE-JAM; 1110002N23Rik; JAM-2; AU016127; 2410167M24Rik; JAM-B; 2410030G21Rik; Jcam2	1	13.5369	0.00017236	0.00237289	0.921478	1.89405
SOAT1	1	Acact; 8430426K15Rik; ACAT-1; ald	1	10.6129	0.000446213	0.00349207	0.925832	1.89978
AXUD1	9	4931429D10Rik; taip-3; URAX1	1	14.8616	0.000119368	0.00215077	0.928579	1.9034
ZSWIM4	8	E130119J17Rik; D330002I24	1	10.0371	0.000554008	0.00377794	0.930199	1.90554
FBLN1	15	N/A	1	11.7911	0.000296067	0.00283125	0.93383	1.91034
TFRC	16	Mtvr1; AU015758; AI195355; TFR; Trfr; p90; Mtvr-1; TFR1; E430033M20Rik; CD71; 2610028K12Rik; AI426448	1	7.24519	0.00192626	0.00682224	0.937932	1.91578
SLC2A1	4	Glut-1; Glut1	1	8.11221	0.00125554	0.00545988	0.939381	1.91771
CRYBA4	5	N/A	1	13.0588	0.000198496	0.00248288	0.939658	1.91807
VEGFC	8	VEGF-C; AW228853	1	6.66908	0.00262688	0.00810447	0.945805	1.92626
HEATR1	13	B130016L12Rik; BC019693; MGC30806; AA517551	1	12.6686	0.000223567	0.00252108	0.947456	1.92847
ARL4C	1	LAK; Arl7; A630084M22Rik	1	11.0516	0.000381168	0.00322058	0.955477	1.93922
AGGF1	13	VG5Q; AW112072; 2310029P06Rik; 2010009L17Rik; Peg3	1	9.50218	0.000684626	0.00409195	0.956339	1.94038
SPHK1	11	1110006G24Rik; SK1	1	21.7991	2.62016e-05	0.00151337	0.964721	1.95169
RGS17	N/A	N/A	1	11.5488	0.000321069	0.00297859	0.965244	1.95239
GCNT2	13	IGnT; IGnTC; IGnTB; IGnTA; 5330430K10Rik	1	16.4259	8.04228e-05	0.00194724	0.967953	1.95606
RHOBTB2	14	Dbc2; MGC28699; E130206H14Rik; mKIAA0717	1	13.5401	0.000172201	0.00237289	0.982258	1.97555
LOC100038894	6	N/A	1	6.43729	0.00299578	0.00875916	0.987555	1.98282
LOC100047934	N/A	N/A	1	6.87737	0.00234206	0.00761812	0.989556	1.98557
SH3BP2	5	3BP2	1	28.7581	8.70202e-06	0.0010473	0.993806	1.99143
GDPD1	11	2610020H15Rik; RP23-352L3.1	1	12.2281	0.000256799	0.00271313	0.995376	1.9936
PCSK4	10	AI647044; SPC5; L21221; 0710008O07; MGC63195; PC4	1	7.4271	0.0017544	0.00657603	0.995824	1.99422
BC037704	N/A	N/A	1	10.7549	0.000423744	0.00336952	0.996013	1.99448
COL7A1	9	AW209154	1	10.3121	0.000498902	0.00363876	0.996684	1.99541
ARHGEF5	N/A	N/A	1	22.2026	2.43604e-05	0.00150663	0.997152	1.99606
D230010H24RIK	N/A	N/A	1	12.0014	0.0002763	0.00276136	0.99897	1.99857
AK5	3	N/A	1	11.1703	0.000365626	0.00316984	1.00366	2.00509
DDX41	13	2900024F02Rik; AI324246; AA958953; ABS	1	11.0933	0.000375609	0.00320211	1.00562	2.00781
ZCWPW1	5	Gm1053; MGC76794	1	14.9517	0.000116559	0.00212408	1.00896	2.01247
LLGL2	11	Llglh2; MGC27928; 9130006H11Rik	1	13.4916	0.000174645	0.00238143	1.01597	2.02227
PHLDA1	10	TDAG51; Tdag; DT1P1B11	1	7.73134	0.00150725	0.0060762	1.0259	2.03623
TES	6	testin2; D6Ertd352e; Tes1; Tes2; TESS	1	9.424	0.000706795	0.00413728	1.03065	2.04294
GPRC5A	6	Raig1; Rai3	1	9.16196	0.000787897	0.00432615	1.04839	2.06823
C230043G09RIK	N/A	N/A	1	9.32972	0.000734726	0.00419674	1.05144	2.0726
E2F2	4	E130207A07	1	59.1528	4.89128e-07	0.000496197	1.05153	2.07273
6720458F09RIK	12	AI606093	1	9.52174	0.000679216	0.00407621	1.08844	2.12645
PHC2	N/A	D4Ertd810e; Mph2; D130050K19Rik; AA415044; Edr2	1	9.02079	0.000836383	0.00443911	1.09021	2.12906
RRP12	19	AA408556; AA536972; mKIAA0690	1	6.14733	0.00355161	0.00968483	1.11256	2.16229
4930442M18RIK	N/A	N/A	1	10.9885	0.000389759	0.00324793	1.11406	2.16454
ANK	15	mKIAA1581; D15Ertd221e	1	17.1602	6.76533e-05	0.00191743	1.12561	2.18194
CD14	18	N/A	1	11.0268	0.000384515	0.00322058	1.12924	2.18743
5031436O03RIK	N/A	N/A	1	21.5972	2.71883e-05	0.00151337	1.13056	2.18943
4833438C02RIK	N/A	N/A	1	9.76419	0.000616357	0.00392652	1.14663	2.21396
LOC386405	N/A	N/A	1	9.92428	0.000578783	0.00381405	1.14766	2.21554
1810047K05RIK	N/A	N/A	1	12.8459	0.000211714	0.00249641	1.16055	2.23543
PIM3	N/A	N/A	1	10.2855	0.000503931	0.00363876	1.17825	2.26303
LRRIQ2	N/A	N/A	1	11.5338	0.000322707	0.00298473	1.18007	2.26587
LOC240672	N/A	N/A	1	10.1024	0.000540255	0.00376127	1.18669	2.2763
5033413D16RIK	N/A	N/A	1	9.01265	0.000839291	0.00444395	1.20874	2.31136
CARD10	15	AI449026; CARMA3; Bimp1	1	12.4861	0.000236648	0.00258917	1.21801	2.32626
GFOD1	13	AI850995; 9630032O13	1	10.4134	0.000480335	0.00357521	1.22299	2.3343
ACSBG1	9	R75185; BG1; E230019G03Rik; mKIAA0631; Lpd; Bgm	1	35.4376	3.78436e-06	0.000802464	1.23751	2.35792
MMP13	9	MMP-13; Mmp1; Clg	1	27.725	1.00671e-05	0.00110893	1.25428	2.38549
CXADR	16	AU016810; CAR; MCAR; AW553441; 2610206D03Rik; MCVADR	1	13.7842	0.000160526	0.00237289	1.27552	2.42085
E130012A19RIK	11	AW539173; AI413509; AA409164; RP23-94N18.3	1	15.3666	0.000104635	0.00209331	1.28774	2.44145
LOC100047579	N/A	N/A	1	50.2748	9.36707e-07	0.000533346	1.32943	2.51303
C77080	N/A	N/A	1	16.9829	7.04905e-05	0.00193394	1.33244	2.51829
CRELD2	15	C85758; 5730592L21Rik	1	12.7409	0.000218639	0.00249641	1.35201	2.55267
HAP1	11	MGC31449; HAP-1	1	23.2436	2.03048e-05	0.00141277	1.50251	2.83336
2810017I02RIK	N/A	N/A	1	15.3116	0.000106124	0.00210969	1.50923	2.84658
PACRG	17	1700008H23Rik	1	12.9405	0.000205711	0.00249641	1.51354	2.85509
LRIG1	6	LIG-1; D6Bwg0781e; Img	1	39.9109	2.35488e-06	0.000737918	1.51977	2.86746
MSLN	17	MPF	1	13.6815	0.000165313	0.00237289	1.52676	2.88137
HBEGF	18	DTS; MGC107656; Dtr; HB-EGF; Hegfl; AW047313	1	9.78	0.000612514	0.00391631	1.55633	2.94106
DDX25	9	AW047046; GRTH	1	17.5242	6.22626e-05	0.00191211	1.56493	2.95863
TMEM49	11	ni-2; 4930579A11Rik; 3110098I04Rik; AI787464	1	13.1485	0.000193233	0.00246552	1.57909	2.9878
SEMA7A	9	M-Sema-L; 2900057C09Rik; H-Sema-L; CDw108; Semal	1	14.4407	0.000133672	0.00221279	1.59462	3.02016
EGR1	18	egr; Zenk; NGFIA; TIS8; Krox-1; Krox-24; Zif268; Krox24; NGF1-A; A530045N19Rik; Egr-1; ETR103; Zfp-6; NGFI-A	1	18.8425	4.67178e-05	0.00179419	1.62386	3.08198
RBM38	2	Rnpc1; Seb4l; Seb4	1	15.0935	0.000112301	0.0021159	1.62574	3.086
MMP10	9	AV377895	1	16.1473	8.60461e-05	0.00195491	1.65161	3.14184
PLAUR	N/A	uPAR; u-PAR; Cd87	1	9.81601	0.000603871	0.00390797	1.67647	3.19645
DUSP4	N/A	N/A	1	12.514	0.000234587	0.00258639	1.75753	3.38118
NGFB	3	N/A	1	9.43268	0.000704291	0.00413728	1.78237	3.43992
CCDC85B	N/A	MGC67311; AI842788	1	9.082	0.000814917	0.00437019	1.80059	3.48362
RNU6	N/A	N/A	1	6.63305	0.00268039	0.00824294	1.8055	3.49549
DYRK3	1	BC006704	1	11.0376	0.000383044	0.00322058	1.80819	3.50202
AI850995	N/A	N/A	1	24.208	1.72738e-05	0.00141277	1.82515	3.54343
IER3	17	AI663993; cI-3; gly96; IEX-1	1	12.4598	0.000238608	0.00260422	1.8737	3.66471
KLF5	N/A	4930520J07Rik; CKLF; IKLF; Bteb2	1	9.69689	0.000633055	0.00394921	1.89967	3.73129
IL1RL1	1	T1/ST2; Fit-1; St2-rs1; St2; Ly84; DER4; T1; ST2L	1	12.32	0.000249384	0.00266309	1.96682	3.90906
ODZ4	7	Ten-m4; R75022; mKIAA1302; l7Rn3; l(7)-3Rn; Doc4; ELM2	1	16.6147	7.68711e-05	0.00193394	1.97613	3.93436
SEMA5A	15	Semaf; semF; 5930434A13; 9130201M22Rik; AI464145	1	26.4934	1.20639e-05	0.00118307	2.11696	4.3378
DUSP6	10	MGC98540; MKP3; PYST1; MKP-3; 1300019I03Rik	1	9.9651	0.000569662	0.00380887	2.11789	4.34059
SDF2L1	16	N/A	1	25.1474	1.48461e-05	0.00134918	2.13814	4.40193
ERRFI1	4	Mig-6; 1300002F13Rik; Mig6; AI788755; RALT	1	31.5518	6.01385e-06	0.000944389	2.14365	4.41879
ETV4	11	Pea-3; Pea3; AW414408	1	10.1973	0.000521041	0.00370047	2.15517	4.4542
A630084D02RIK	N/A	N/A	1	6.60618	0.00272117	0.00834099	2.23557	4.70947
HMGA1	17	Hmgiy; MGC102580; AL023995; HMGY; HMGI(Y); Hmga1a; HMG-I(Y); Hmgi; Hmga1b	1	11.8719	0.000288273	0.00279669	2.29514	4.90802
CHRNB1	11	Acrb; Achr-2	1	18.9208	4.5957e-05	0.00179419	2.42722	5.37855
ARHGAP22	14	MGC47316; p68RacGAP; B230341L19Rik; RHOGAP2	1	12.1256	0.000265398	0.0027329	2.43001	5.38895
SLCO4A1	2	MGC28799; Slc21a12; MGC28824; OATP-E	1	13.5205	0.000173184	0.00237289	3.00924	8.05139
CTSW	19	lymphopain	1	21.9404	2.55376e-05	0.00151337	3.0586	8.33163
PRL2C2	13	PLF-1; Plf; MRP-1	1	16.2568	8.37782e-05	0.00195196	3.39193	10.4972
PRL2C4	13	mrp/plf3; MRP-3; Mrpplf3; PLF-3	1	11.4496	0.000332062	0.00303165	3.41472	10.6643
PRL2C3	13	PLF-2; MRP-2; Plf2	1	12.1658	0.000261986	0.00272576	3.4627	11.025

## Sheet: only flox upregulated
gene name		symbol	Num. matches	t-statistic	p-value	q-value	Difference		Fold induced
CDSN	17	AI747712	1	-14.6677	0.000125707	0.00216426	-2.74022	0.149662	6.68171
COL2A1	15	Col2a-1; MGC90638; Col2a; Del1; Dmm	1	-18.1514	5.41719e-05	0.00185419	-2.71167	0.152653	6.55079
6330404C01RIK	N/A	N/A	1	-24.727	1.58761e-05	0.0013725	-2.56983	0.168425	5.93737
LXN	N/A	MGC144353; MGC144352	1	-17.213	6.68371e-05	0.00191743	-2.56906	0.168514	5.93422
PTX3	N/A	N/A	1	-9.82436	0.000601889	0.00390797	-2.35634	0.195286	5.12069
WNT4	4	Wnt-4; MGC123964	1	-32.9239	5.07507e-06	0.000944389	-2.35287	0.195757	5.10838
IGSF10	N/A	N/A	1	-19.7798	3.85387e-05	0.00179419	-2.11303	0.231161	4.326
COL8A2	N/A	N/A	1	-17.7678	5.89518e-05	0.00188079	-2.06675	0.238696	4.18943
GRB10	N/A	N/A	1	-19.2849	4.26127e-05	0.00179419	-2.06562	0.238883	4.18615
ITGA11	9	4732459H24Rik	1	-14.4508	0.000133304	0.00221279	-2.06239	0.239419	4.17678
LOC670044	N/A	N/A	1	-16.6261	7.66628e-05	0.00193394	-1.97893	0.253678	3.942
DKK3	7	AW061014; C87148	1	-17.585	6.14148e-05	0.00189917	-1.96853	0.255513	3.9137
NPR3	15	stri; NPR-C; lgj; C81222; B430320C24Rik	1	-24.5249	1.6403e-05	0.00137816	-1.93875	0.260842	3.83374
FMO1	1	N/A	1	-8.27708	0.00116284	0.00530665	-1.89252	0.269337	3.71282
SP7	15	Osx; 6430578P22Rik; MGC130562; C22	1	-23.945	1.80408e-05	0.00141277	-1.81003	0.285185	3.5065
ADAMTSL1	N/A	N/A	1	-11.6546	0.000309847	0.00292528	-1.80006	0.287162	3.48235
AI646023	10	MGC67483; MGC65625	1	-14.9746	0.000115859	0.00212408	-1.74017	0.299334	3.34075
RND3	2	AI661404; Rhoe; 2610017M01Rik; Arhe	1	-19.4341	4.13298e-05	0.00179419	-1.73923	0.299529	3.33857
FAS	19	CD95; AI196731; TNFR6; Tnfrsf6; APT1; lpr; APO-1	1	-13.0287	0.000200301	0.00249641	-1.73811	0.299762	3.33598
PMP22	11	22kDa; Tr; HNPP; Gas-3; trembler	1	-9.4961	0.000686319	0.00409195	-1.72111	0.303315	3.2969
SDC2	15	AA960457; Synd2; syndecan-2; 4833414L08Rik; Hspg1	1	-7.67805	0.00154727	0.00615726	-1.64481	0.319788	3.12707
RGS4	N/A	ESTM48; AA004315; AA597169; ESTM50	1	-22.6305	2.25809e-05	0.00145729	-1.64147	0.32053	3.11983
LOX	18	TSC-160; AI893619	1	-8.86829	0.00089299	0.0046292	-1.5677	0.337345	2.96432
SDC3	4	MGC65603; syn-3; Synd3; mKIAA0468; MGC69616	1	-13.0708	0.000197781	0.00248288	-1.56656	0.337613	2.96197
ADRB2	18	Badm; Gpcr7; Adrb-2	1	-15.8433	9.27524e-05	0.00201476	-1.56649	0.337629	2.96183
AEBP1	11	ACLP	1	-14.5245	0.000130659	0.00219076	-1.56421	0.338163	2.95716
FMOD	1	AU041740; SLRR2E; AI131919	1	-22.6812	2.23809e-05	0.00145729	-1.56091	0.338936	2.95041
LOC100040592	13|NT_166323.1	N/A	1	-9.11931	0.00080217	0.00436149	-1.51505	0.349885	2.85808
FOXQ1	13	Hfh1l; sa; Hfh1; HFH-1	1	-7.38015	0.00179688	0.00664024	-1.49827	0.353978	2.82503
RSPO3	10	Thsd2; Cristin1; 2810459H04Rik; MGC118442; AW742308	1	-16.8121	7.33656e-05	0.00193394	-1.49057	0.355872	2.81
NDRG1	15	CMT4D; Ndrl; Ndr1; RTP; PROXY1; NMSL; TDD5; CAP43; HMSNL; DRG1	1	-9.24744	0.000760228	0.00427891	-1.4833	0.35767	2.79587
KLF4	4	Gklf; EZF; Zie	1	-9.78071	0.000612342	0.00391631	-1.46085	0.36328	2.7527
SQLE	15	AI323792	1	-10.5478	0.000456996	0.00352077	-1.4597	0.363568
PIK3R3	4	p55pik; AA414954	1	-18.9282	4.58855e-05	0.00179419	-1.45819	0.363948	2.74764
TGFB3	12	MGC118722; Tgfb-3	1	-23.2803	2.01778e-05	0.00141277	-1.45338	0.365164	2.73849
CYP51	5	AI426508	1	-10.0894	0.000542958	0.00376563	-1.44222	0.368001	2.71739
TNC	4	TN; AI528729; tenascin-C; TN-C; Hxb; Ten; MGC144208; MGC144209; C130033P17Rik	1	-6.28496	0.00327327	0.00924864	-1.43799	0.36908	2.70944
IL7	N/A	Il-7; MGC129342; hlb368; A630026I06Rik	1	-15.598	9.86445e-05	0.00208182	-1.4245	0.372549	2.68421
CDON	N/A	N/A	1	-12.0054	0.000275939	0.00276136	-1.41606	0.374734	2.66856
PPAP2A	13	LPP-1; Hic53; LPP1; Hpic53; mPAP	1	-10.5292	0.000460153	0.00353258	-1.39989	0.378957	2.63882
6330414G02RIK	N/A	N/A	1	-18.8813	4.63389e-05	0.00179419	-1.3915	0.381168	2.62352
SNTA1	2	Snt1; AW228934	1	-8.38104	0.00110873	0.00516981	-1.38309	0.383398	2.60826
ELMO1	13	6330578D22Rik; mKIAA0281; CED-12; KIAA0281; C230095H21Rik; AI173001	1	-12.1193	0.000265936	0.0027329	-1.37741	0.38491	2.59801
NDRL	N/A	N/A	1	-11.4361	0.000333597	0.00303165	-1.37131	0.386541	2.58705
CYP1B1	17	P4501b1; CP1B	1	-25.1702	1.47927e-05	0.00134918	-1.36998	0.386897	2.58467
COL5A2	1	D230017N05; 1110014L14Rik	1	-15.3619	0.00010476	0.00209331	-1.34538	0.393551	2.54097
SCARA3	N/A	APC7; MSLR1; MSRL1; CSR; CSR1; C130058N24Rik	1	-8.65929	0.000978504	0.00483618	-1.34222	0.394414	2.53541
GADD45G	13	DDIT2; C86281; OIG37; AI327420; CR6	1	-8.18837	0.00121163	0.00538639	-1.33172	0.397293	2.51703
PLCD1	N/A	N/A	1	-15.4808	0.000101623	0.00208789	-1.32452	0.399281	2.5045
SYTL2	7	Slp2-d; AI266830; Slp2-a; mKIAA1597; Slp2-c; Slp2; KIAA1597; Slp2-b	1	-24.0344	1.77755e-05	0.00141277	-1.29648	0.407118	2.45629
1110012O05RIK	N/A	N/A	1	-9.17847	0.000782456	0.00431222	-1.29101	0.408665	2.44699
TLR2	3	Ly105	1	-10.0329	0.000554892	0.00377819	-1.28274	0.411015	2.433
HLX	1	Hlx1; Hlx	1	-16.627	7.66469e-05	0.00193394	-1.27657	0.412774	2.42263
UNC5B	10	6330415E02Rik; Unc5h2; A630020F16; D10Bwg0792e	1	-9.88332	0.000588121	0.00385133	-1.27439	0.4134	2.41896
ZFP36L1	12	Berg36; cMG1; D530020L18Rik; AW742437; TIS11b; ERF1; Brf1; AW743212	1	-10.0722	0.000546567	0.00376759	-1.26824	0.415165	2.40868
D4BWG0951E	N/A	WI-13707; bM350F23.1; RP24-318C20.1; AV175137; AV077978; 1110029A09Rik	1	-13.3147	0.000183937	0.00243206	-1.25059	0.420277	2.37938
SPNB2	11	AL033301; elf1; mKIAA4049; Spnb-2; elf3; SPTB2; SPTBN1; KIAA4049; 9930031C03Rik	1	-6.7643	0.00249168	0.00786369	-1.24373	0.42228	2.3681
6720426B09RIK	N/A	N/A	1	-12.1002	0.000267582	0.0027329	-1.24365	0.422303	2.36797
SC4MOL	8	C78600; ERG25; 1500001G16Rik; DESP4	1	-7.46288	0.00172286	0.00653482	-1.24306	0.422475	2.36701
PLAT	N/A	N/A	1	-14.6822	0.000125221	0.00216426	-1.23892	0.423689	2.36022
SMAD6	9	Madh6	1	-8.30731	0.00114678	0.00526653	-1.23643	0.424422	2.35614
TMEM2	19	MGC102198; mKIAA1412; 3110012M15Rik	1	-7.71168	0.00152186	0.00608879	-1.23638	0.424437	2.35606
C130092E12	N/A	N/A	1	-9.1896	0.000778815	0.0043046	-1.22636	0.427394	2.33976
LOC100047419	N/A	N/A	1	-22.6747	2.24066e-05	0.00145729	-1.22417	0.428044	2.33621
RGS3	4	C2PA-RGS3; PDZ-RGS3; RGS3S; 4930506N09Rik; C2pa	1	-11.2027	0.00036152	0.00316984	-1.21844	0.429747	2.32695
SNX7	3	MGC107328; 2510028H01Rik	1	-9.73911	0.000622515	0.00393763	-1.19358	0.437217	2.2872
GSE1	8	MGC58013; 2210013I18Rik; mKIAA0182	1	-11.9984	0.00027657	0.00276136	-1.19354	0.437229	2.28713
UGP2	N/A	MGC38262	1	-12.9702	0.000203869	0.00249641	-1.18853	0.438749	2.27921
FAM164A	3	MGC90536; AU023959; AI790358	1	-16.6763	7.57551e-05	0.00193394	-1.18242	0.440613	2.26957
SIRPA	2	AI835480; CD172a; SIRP; SHPS-1; P84; SHP-1; Ptpns1; Bit	1	-15.4142	0.000103367	0.00209331	-1.17779	0.442027	2.26231
SYNPO	N/A	N/A	1	-14.631	0.000126955	0.00217435	-1.16985	0.444466	2.24989
CREB3L1	2	MGC25246; Oasis	1	-10.945	0.000395825	0.00327014	-1.1656	0.445779	2.24326
KDELR3	15	AI173274	1	-6.97641	0.00222003	0.0073885	-1.16463	0.446079	2.24176
2310039E09RIK	4	MGC107637	1	-9.33775	0.000732294	0.00419674	-1.15449	0.449226	2.22605
MEIS2	2	A430109D20Rik; Stra10; Meis2	1	-8.8832	0.00088725	0.00462096	-1.15178	0.450069	2.22188
FZD7	1	Fz7	1	-9.65683	0.00064326	0.00398868	-1.14321	0.45275	2.20872
TIMP2	11	Timp-2; D11Bwg1104e	1	-9.63869	0.000647948	0.00398906	-1.13551	0.455173	2.19697
UBTD2	11	AI645720; 4930571L24; 9630054F20Rik	1	-12.17	0.000261634	0.00272576	-1.1156	0.4615	2.16685
TRPS1	N/A	N/A	1	-13.5259	0.000172909	0.00237289	-1.11402	0.462005	2.16448
MAGED2	X	Mage-d2; 4833439A22Rik; ORF1	1	-8.23942	0.00118325	0.0053427	-1.11002	0.463288	2.15848
LOC100046855	N/A	N/A	1	-6.9356	0.00226934	0.00746686	-1.10317	0.465492	2.14827
LAMB2	9	Lams; AW211941; Lamb-2	1	-8.18693	0.00121244	0.00538639	-1.10208	0.465846	2.14663
ABCD1	X	Ald; ALDP; Aldgh	1	-12.3213	0.000249279	0.00266309	-1.09984	0.46657	2.1433
IL11RA1	4	GP130; Il11ra2; NR1; Il11ra; AI314697	1	-6.14898	0.00354811	0.00968121	-1.09715	0.467438	2.13932
PDGFC	3	PDGF-C; AI647969; 1110064L01Rik	1	-6.93783	0.00226662	0.00746686	-1.09235	0.468997	2.13221
ADD3	19	AI463285; R75380	1	-6.15241	0.00354083	0.00966726	-1.07541	0.474535	2.10732
AIM1	N/A	N/A	1	-11.1627	0.000366599	0.00316984	-1.05763	0.480422	2.0815
4833414E09RIK	N/A	N/A	1	-8.51689	0.00104263	0.00499229	-1.05596	0.480978	2.0791
GPR177	3	5031439A09Rik; AI987742; AI173978	1	-8.69751	0.000962131	0.0048139	-1.05491	0.481327	2.07759
ECHS1	7	C80529	1	-6.83963	0.00239074	0.00769007	-1.04204	0.485639	2.05914
AKAP12	10	Srcs5; Tsga12; AI317366; SSeCKS	1	-10.3478	0.00049226	0.00361201	-1.04102	0.485985	2.05768
SCL0002624.1_576	N/A	N/A	1	-10.179	0.000524679	0.00370269	-1.03902	0.486659	2.05483
ANGPT2	8	Agpt2; Ang-2; Ang2	1	-24.9842	1.52358e-05	0.0013569	-1.03854	0.486821	2.05414
LOC100048436	N/A	N/A	1	-11.9033	0.000285315	0.00279059	-1.03322	0.488617	2.04659
COL6A3	N/A	Col6a-3; AI507288	1	-6.49946	0.00289089	0.00857443	-1.03266	0.488808	2.04579
TMEM45A	16	p19.5; M32486; C630002M10Rik	1	-11.2576	0.000354703	0.00312771	-1.02563	0.491197	2.03584
FKBP10	11	Fkbp6; AI325255; Fkbp-rs1; FKBP65; Fkbp1-rs; 65kDa	1	-9.20803	0.000772832	0.00429746	-1.02375	0.491836	2.0332
PFN2	3	Pfn	1	-7.693	0.00153591	0.00612848	-1.02351	0.491919	2.03286
MAGED1	X	FLJ00163; 5430405L04Rik; Dlixin; 2810433C11Rik; DXBwg1492e; NRAGE; Dlxin1; mFLJ00163; Dlxin-1	1	-6.4502	0.00297362	0.00871726	-1.02186	0.492481	2.03054
PLEKHG4	8	AI448583; 4931414L13Rik; mFLJ00068	1	-13.3913	0.000179842	0.00240925	-1.01333	0.495403	2.01856
CLEC11A	7	Scgf; AW457320; Clecsf3	1	-6.98127	0.00221425	0.0073885	-1.01174	0.495947	2.01634
SC5D	N/A	N/A	1	-12.1776	0.000260992	0.00272576	-1.00822	0.497158	2.01143
LAMP2	X	Lamp-2c; CD107b; Lamp-2b; Lamp-2a; Lamp-2	1	-8.19876	0.00120578	0.00538551	-1.00005	0.499981	2.00007
LOC245892	N/A	N/A	1	-8.72828	0.000949196	0.00477592	-0.996135	0.501341	1.99465
YIF1A	19	5330422J23Rik; Yif1p; 54TM; Yif1	1	-12.1817	0.000260653	0.00272576	-0.992143	0.50273	1.98914
INHBA	13	N/A	1	-7.04289	0.0021425	0.00726263	-0.991846	0.502834	1.98873
APP	16	appican; E030013M08Rik; Cvap; Adap; betaAPP; AL024401; Abeta	1	-7.06469	0.0021178	0.00723265	-0.985595	0.505017	1.98013
BCL2L11	2	1500006F24Rik; Bod; Bim	1	-6.37114	0.00311258	0.00898272	-0.98015	0.506927	1.97267
CP	N/A	N/A	1	-8.30648	0.00114721	0.00526653	-0.971966	0.509811	1.96151
1110036O03RIK	11	AI413214; Sc65; RP23-392I3.4	1	-8.11816	0.00125204	0.0054591	-0.97163	0.50993	1.96105
TMSB4X	X	Ptmb4	1	-7.81119	0.00144964	0.00592439	-0.969456	0.510698	1.9581
LOC677317	N/A	N/A	1	-8.7673	0.000933103	0.00475834	-0.96741	0.511423	1.95533
AKP2	4	Akp-2; TNSALP; TNAP	1	-9.25754	0.000757039	0.00427628	-0.957802	0.514841	1.94235
OSMR	15	OSMRB	1	-10.7014	0.000432034	0.00341775	-0.952156	0.516859	1.93476
SLC40A1	1	MTP; IREG1; Slc39a1; Dusg; Fpn1; MTP1; Slc11a3; Ol5; Pcm	1	-9.42314	0.000707044	0.00413728	-0.950489	0.517457	1.93253
LY6F	15	N/A	1	-12.1142	0.000266381	0.0027329	-0.949526	0.517802	1.93124
LOC245350	N/A	N/A	1	-6.48586	0.00291345	0.00861425	-0.946995	0.518712	1.92785
EMILIN1	N/A	N/A	1	-6.80231	0.0024401	0.00776702	-0.943137	0.520101	1.9227
TIMP3	10	Timp-3	1	-7.32904	0.00184457	0.00668853	-0.94043	0.521078	1.9191
PTPRD	4	MGC113757; B230219D21Rik; MGC36851; 3000002J10Rik; 1110002J03Rik	1	-18.6946	4.82002e-05	0.00179929	-0.934056	0.523385	1.91064
PGCP	N/A	Hls2; 2610034C17Rik; Lal-1; 1190003P12Rik	1	-7.42188	0.00175906	0.00658773	-0.930981	0.524502	1.90657
ACLY	11	AW538652; A730098H14Rik	1	-8.42666	0.00108597	0.00511186	-0.929681	0.524974	1.90486
PCDHB22	N/A	PcdhbV; Pcdhb15	1	-13.6631	0.000166191	0.00237289	-0.928828	0.525285	1.90373
TCF4	N/A	SEF2; ITF2; SEF-2; Tcf-4; ASP-I2; ITF-2; MITF-2B; Hnf-4; E2.2; TFE; ME2; ITF-2b; SEF2-1; MITF-2A; 5730422P05Rik; E2-2	1	-6.35917	0.0031343	0.00902201	-0.928584	0.525374	1.90341
2810410A03RIK	N/A	N/A	1	-6.52826	0.00284384	0.00849569	-0.923887	0.527087	1.89722
MID1	X	MGC60591; DXHXS1141; 61B3-R; Fxy; Trim18	1	-8.10365	0.0012606	0.00546813	-0.920521	0.528318	1.8928
YPEL5	N/A	CGI-127; 2310076K21Rik	1	-8.98359	0.000849771	0.00448345	-0.91933	0.528755	1.89124
CD82	N/A	Kai1; AL023070; C33; Tspan27; AA682076	1	-6.24247	0.00335624	0.00939903	-0.917582	0.529396	1.88895
SCAMP5	9	Sc5; AI426171; AW558254	1	-17.8134	5.83566e-05	0.00188079	-0.909264	0.532457	1.87809
SNTB2	N/A	N/A	1	-7.25989	0.00191162	0.00680284	-0.904307	0.534289	1.87165
GP1BB	16	N/A	1	-9.19781	0.000776144	0.00430407	-0.902538	0.534945	1.86935
DISP1	1|NT_165754.2	1190008H24Rik; DispA	1	-6.95759	0.00224261	0.00741593	-0.901608	0.53529	1.86815
4832420L08RIK	N/A	N/A	1	-6.22297	0.00339519	0.00944334	-0.900947	0.535535	1.86729
9130004J05RIK	N/A	N/A	1	-12.8357	0.000212372	0.00249641	-0.900592	0.535667	1.86683
TBL1XR1	3	Ira1; 8030499H02Rik; A630076E03Rik; DC42; C230089I12Rik; TBLR1; AW539987; C21	1	-19.8982	3.7637e-05	0.00179419	-0.900268	0.535787	1.86641
KNSL5	N/A	N/A	1	-17.6565	6.04364e-05	0.00189523	-0.89958	0.536043	1.86552
SOX11	12	AI836553; 1110038H03Rik; end1; 6230403H02Rik	1	-10.6408	0.000441687	0.00346496	-0.897876	0.536676	1.86332
VCAM1	3	CD106; Vcam-1	1	-8.95276	0.000861068	0.00453231	-0.89699	0.537006	1.86218
EBP	X	Td; Pabp; AI255399; mSI	1	-16.9849	7.04576e-05	0.00193394	-0.892592	0.538645	1.85651
C030013C21RIK	N/A	N/A	1	-10.4507	0.000473709	0.00355122	-0.890174	0.539549	1.8534
1190002N15RIK	N/A	N/A	1	-11.4231	0.000335078	0.00303891	-0.889763	0.539703	1.85287
SEC16B	1	Rgpr-p117; Lztr2; Rgpr	1	-11.7188	0.000303266	0.00287329	-0.888794	0.540065	1.85163
PRKRA	2	RAX; Pact; AV120107	1	-6.79059	0.00245586	0.0077941	-0.887969	0.540374	1.85057
2017-09-05	16	Pnutl1; Cdcrel-1; Cdcrel1	1	-6.51693	0.00286224	0.00852545	-0.887549	0.540532	1.85003
CD99L2	X	Mic2l1; AW548191; Xap89	1	-6.69971	0.00258242	0.00802855	-0.884881	0.541532	1.84661
ATP6V0D1	8	Vma6; P39; Atp6d; AI267038; Ac39; VATX	1	-6.5118	0.00287062	0.00853414	-0.88254	0.542412	1.84362
LOC100046770	N/A	N/A	1	-8.22964	0.00118862	0.00535181	-0.876744	0.544595	1.83623
ALDH1L2	10	D330038I09Rik; MGC19039	1	-16.8176	7.32695e-05	0.00193394	-0.874181	0.545564	1.83297
PRICKLE3	X	Sfc16	1	-6.23483	0.00337144	0.00940077	-0.869691	0.547264	1.82727
FADS1	19	MGC37858; DSD; 0710001O03Rik; AI317215; A930006B21Rik	1	-8.41737	0.00109056	0.00512804	-0.867934	0.547931	1.82505
CABLES1	18	ik3-1; Cables	1	-15.1976	0.000109299	0.0021159	-0.861253	0.550474	1.81662
TGFB2	1	Tgf-beta2; BB105277; Tgfb-2	1	-6.76972	0.00248423	0.00785117	-0.858563	0.551502	1.81323
D030029J20RIK	N/A	N/A	1	-15.5017	0.000101084	0.00208789	-0.857957	0.551733	1.81247
LOC100044376	N/A	N/A	1	-8.02229	0.00130996	0.00559451	-0.850991	0.554404	1.80374
TBRG1	N/A	N/A	1	-6.85374	0.00237239	0.00765526	-0.846719	0.556048	1.79841
ADAMTS1	16	METH-1; C3-C5; METH1; ADAM-TS1; ADAMTS	1	-8.08285	0.001273	0.00549028	-0.845764	0.556416	1.79722
PPNR	19	mp41	1	-10.3472	0.000492363	0.00361201	-0.844681	0.556834	1.79587
VLDLR	19	AW047288; AI451093; AA408956	1	-6.81808	0.00241909	0.0077331	-0.843372	0.557339	1.79424
EPB4.1L4B	4	N/A	1	-7.30034	0.00187205	0.00672276	-0.841956	0.557887	1.79248
AK1	2	B430205N08Rik; Ak-1	1	-6.77954	0.00247084	0.00781994	-0.841774	0.557957	1.79225
2017-09-05	N/A	N/A	1	-7.27961	0.00189219	0.00676523	-0.83798	0.559426	1.78755
INSC	7	C730020D23; MGC107593; 3830422K02Rik	1	-7.88341	0.00139987	0.00583665	-0.833219	0.561275	1.78166
SLC35A2	X	Ugalt; UGT; Sfc8; Had1; Had-1; AI327289	1	-7.264	0.00190755	0.0068009	-0.832712	0.561473	1.78103
2310047M10RIK	11	RP23-19I2.4	1	-14.6664	0.000125754	0.00216426	-0.83121	0.562058	1.77918
PCOLCE	5	N/A	1	-6.06482	0.00373247	0.00998239	-0.831174	0.562072	1.77913
A130010C12RIK	N/A	N/A	1	-9.29836	0.00074432	0.00423595	-0.821376	0.565902	1.76709
MAML2	9	N/A	1	-7.31951	0.00185364	0.00669445	-0.819328	0.566706	1.76458
TRIP12	1	6720416K24Rik; 1110036I07Rik; AA410158; MGC31615; Gtl6	1	-9.80708	0.000606001	0.00390797	-0.816574	0.567789	1.76122
PLXND1	N/A	6230425C21Rik	1	-7.69706	0.00153284	0.00612723	-0.815314	0.568285	1.75968
MID2	X	Trim1; FXY2	1	-8.069	0.00128133	0.00550751	-0.814618	0.568559	1.75883
MSX1	5	Hox7.1; Hox-7; msh; AA675338; AI324650; Hox7	1	-7.14718	0.00202748	0.0070424	-0.808037	0.571158	1.75083
MOD1	9	Mod-1; MGC91072; Mdh-1; D9Ertd267e	1	-8.14893	0.00123413	0.00541805	-0.806896	0.57161	1.74944
RFTN2	1	3222401M22Rik; KIAA0084; 2700010E02Rik	1	-6.15955	0.00352575	0.00964558	-0.806711	0.571684	1.74922
SMPDL3A	10	AI529588; 0610010C24Rik; ASML3A; ASM3A; ASML3	1	-11.1691	0.000365776	0.00316984	-0.804543	0.572543	1.74659
PTCH1	N/A	N/A	1	-8.57537	0.00101569	0.00492149	-0.804037	0.572744	1.74598
LONP2	8	1300002A08Rik; AU015403; Lonp	1	-10.2424	0.000512195	0.00367872	-0.800767	0.574044	1.74203
PAK3	X	mPAK-3; PAK-3; Stk4; Pak65beta; Pak65alpha	1	-7.11366	0.0020636	0.00714558	-0.798489	0.574951	1.73928
MEGF6	N/A	N/A	1	-7.85213	0.00142116	0.00587598	-0.794263	0.576638	1.73419
AI597468	10	N/A	1	-7.85796	0.00141716	0.00587033	-0.79254	0.577327	1.73212
PRNP	2	CD230; AI325101; Prn-i; PrP<C>; PrPSc; Prn-p; Sinc; PrPC; PrP; AA960666	1	-6.20844	0.00342457	0.00948359	-0.791482	0.57775	1.73085
SH3PXD2B	11	G431001E03Rik; RP23-375M9.7	1	-10.2237	0.000515841	0.00368706	-0.790394	0.578186	1.72955
FZD6	15	Fz6	1	-12.6505	0.000224822	0.00252174	-0.787117	0.579501	1.72562
LOC98434	N/A	N/A	1	-8.93834	0.000866418	0.00454971	-0.786991	0.579552	1.72547
NUAK1	10	B230104P22Rik; MGC90816; AW494241; AU014801	1	-10.6681	0.000437308	0.00344052	-0.786759	0.579645	1.72519
9630015D15RIK	N/A	N/A	1	-6.46458	0.00294917	0.00866271	-0.784407	0.58059	1.72238
MICAL1	10	Nical; MGC27831; MGC38321; MICAL	1	-19.3312	4.22091e-05	0.00179419	-0.784135	0.5807	1.72206
MMP11	10	ST3; Stmy3	1	-6.13573	0.00357638	0.0097345	-0.78395	0.580775	1.72184
KLF3	N/A	N/A	1	-7.97563	0.00133935	0.00568011	-0.783594	0.580918	1.72141
NCAM1	9	CD56; NCAM-140; NCAM-1; NCAM-180; Ncam; NCAM-120; E-NCAM	1	-8.55352	0.00102565	0.00492535	-0.777686	0.583302	1.71438
LOC230628	N/A	N/A	1	-11.1667	0.000366084	0.00316984	-0.774307	0.584669	1.71037
NIBAN	N/A	N/A	1	-9.16503	0.000786884	0.00432592	-0.772475	0.585412	1.7082
STX7	10|NT_114865.1	AW107239; AI317144; AI315064; Syn7	1	-7.83189	0.00143515	0.00590847	-0.772212	0.585519	1.70789
ARFGAP3	N/A	Arfgap1; 1810035F16Rik; 1810004P07Rik; 0610009H19Rik; 9130416J18Rik	1	-12.3585	0.000246359	0.00265626	-0.771084	0.585977	1.70655
WWP2	8	AA690238; 1300010O06Rik; AIP2; AW554328	1	-16.1768	8.54272e-05	0.00195491	-0.766907	0.587676	1.70162
D930005D10RIK	5	AI536456	1	-7.53707	0.00165966	0.00643147	-0.763838	0.588928	1.698
FZD2	11	Fz10; AW456835; AL033370; Fzd10; Mfz10a; Mfz10	1	-6.0613	0.00374044	0.00999771	-0.762825	0.589341	1.69681
LOC100045981	N/A	N/A	1	-7.45929	0.00172599	0.00653557	-0.759461	0.590717	1.69286
LARP6	N/A	5430431G03Rik; MGC115805; AI552438	1	-9.70027	0.000632203	0.00394921	-0.759353	0.590761	1.69273
CXX1A	X	Mart8b; Mar8.2A/B; 1110012O05Rik	1	-6.20173	0.00343824	0.00949782	-0.757603	0.591478	1.69068
LOC100039514	6	N/A	1	-8.38361	0.00110743	0.00516918	-0.753771	0.593051	1.68619
E030040P03RIK	N/A	N/A	1	-15.6897	9.63887e-05	0.00207309	-0.746481	0.596056	1.6777
4933421G18RIK	N/A	N/A	1	-7.24413	0.00192733	0.00682224	-0.746364	0.596104	1.67756
OSTF1	19	C78236; SH3P2; Sh3d3	1	-9.53975	0.00067428	0.0040659	-0.741253	0.598219	1.67163
FAM129A	1	AI256368	1	-8.17868	0.0012171	0.0053928	-0.741023	0.598315	1.67136
MCF2L	8	mKIAA0362; Ost; C130040G20Rik; Ost gamma; Dbs	1	-6.44889	0.00297587	0.00871811	-0.738739	0.599263	1.66872
SERTAD4	1	C130018M11Rik; 4833404A09	1	-10.5884	0.000450226	0.00350281	-0.738626	0.59931	1.66859
LHX1	N/A	N/A	1	-10.5511	0.000456452	0.00352077	-0.738135	0.599514	1.66802
COL5A1	2	N/A	1	-7.81306	0.00144832	0.00592439	-0.737104	0.599943	1.66683
4833426J09RIK	8	Pdp2; KIAA1348; Gm1705; mKIAA1348	1	-9.8176	0.000603495	0.00390797	-0.735838	0.600469	1.66536
MXRA8	4	AI131686; MGC3047; 1700095D18Rik; 1200013A08Rik	1	-8.073	0.00127892	0.00550244	-0.732564	0.601834	1.66159
PTER	2	AI790318; Mpr56-1	1	-16.6453	7.63148e-05	0.00193394	-0.731486	0.602283	1.66035
RPL22	4	2700038K18Rik	1	-10.499	0.000465307	0.00353767	-0.730256	0.602797	1.65893
SORD	2	Sodh-1; MGC31355; Sdh-1; Sdh1	1	-19.1357	4.39445e-05	0.00179419	-0.730129	0.60285	1.65879
TEAD2	7	ETF; Etdf; TEF-4; TEAD-2; TEF4	1	-7.07442	0.00210689	0.00722247	-0.729186	0.603244	1.6577
H2-DMB1	17	H-2Mb1; H2-Mb1; AI385589	1	-9.26098	0.000755959	0.00427628	-0.728628	0.603477	1.65706
RASL11B	5	1190017B18Rik; MGC103217	1	-6.97991	0.00221586	0.0073885	-0.727493	0.603953	1.65576
GULP1	N/A	3110030A04Rik; CED-6; Gulp-2; GULP; Ced6; 5730529O06Rik	1	-7.2788	0.00189299	0.00676523	-0.725809	0.604658	1.65383
LOC100047856	N/A	N/A	1	-13.2469	0.000187662	0.00243742	-0.722502	0.606046	1.65004
SIX2	17	N/A	1	-7.02756	0.00216007	0.00728145	-0.720547	0.606867	1.64781
PDGFRA	5	AI115593; CD140a; Pdgfr-2	1	-7.60074	0.00160769	0.00629562	-0.719178	0.607443	1.64624
DYNLT3	N/A	AU042796; Tcte1l; 2310075M16Rik	1	-6.1696	0.00350466	0.00959913	-0.71735	0.608214	1.64416
CASK	X	mLin-2; DXPri1; MGC7449; LIN-2; DXRib1; Pals3	1	-9.18625	0.00077991	0.0043046	-0.717075	0.60833	1.64385
THRA	N/A	N/A	1	-6.6043	0.00272406	0.00834099	-0.715778	0.608877	1.64237
TCEAL8	X	3930402F23Rik	1	-8.7545	0.000938346	0.00475834	-0.714455	0.609435	1.64086
ZFP365	10	AI839779; AV340892; talanin; Su48	1	-21.1645	2.94635e-05	0.00155358	-0.712861	0.610109	1.63905
IL13RA1	X	AI882074; IL-13r[a]; CD213a1; Il13ra; NR4	1	-7.35265	0.00182235	0.00666344	-0.711423	0.610717	1.63742
EFEMP2	19	0610011K11Rik; MBP1	1	-7.18214	0.00199063	0.00696879	-0.711329	0.610757	1.63731
IDS	X	AW214631	1	-12.9157	0.000207261	0.00249641	-0.709889	0.611367	1.63568
EYA1	1	bor	1	-9.97035	0.000568502	0.00380887	-0.706193	0.612935	1.63149
LOC100046056	N/A	N/A	1	-11.1001	0.000374713	0.00320211	-0.705735	0.61313	1.63098
LRPAP1	5	AA617339; AU042172; RAP; HBP44; C77774; AI790446	1	-6.07022	0.0037203	0.0099618	-0.702345	0.614572	1.62715
AW548124	17	AI115348; X83346; MGC99930; ESTM17	1	-9.64399	0.000646573	0.00398906	-0.701911	0.614757	1.62666
RPO2TC1	N/A	N/A	1	-11.2642	0.00035389	0.00312771	-0.701468	0.614946	1.62616
CC2D2A	5	N/A	1	-8.25786	0.0011732	0.00532002	-0.700025	0.615562	1.62453
STAT5A	11	STAT5; AA959963	1	-12.8293	0.000212788	0.00249641	-0.698716	0.61612	1.62306
AACS	5	SUR5; 2210408B16Rik	1	-15.2731	0.000107184	0.00211331	-0.697289	0.61673	1.62146
FSTL	N/A	N/A	1	-12.8736	0.000209933	0.00249641	-0.692995	0.618568	1.61664
CHST2	9	AW121776; Gn6st; Chts2; C130041E03Rik; GlcNAc6ST; AI428561; GST-2	1	-9.73227	0.000624208	0.00393763	-0.69261	0.618733	1.61621
FAT1	8	2310038E12Rik; mFat1; AU023433; Fath	1	-7.72136	0.00151464	0.00607895	-0.692029	0.618983	1.61555
FST	13	AL033346	1	-8.26806	0.00116769	0.00530665	-0.690397	0.619683	1.61373
NXN	11	N/A	1	-28.8619	8.57792e-06	0.0010473	-0.688336	0.620569	1.61142
PKD2	5	C030034P18Rik; TRPP2	1	-7.47872	0.00170912	0.00651044	-0.68415	0.622372	1.60676
MYO6	9	BC029719; sv	1	-6.35401	0.00314374	0.00903749	-0.683091	0.622829	1.60558
D0KIST3	N/A	N/A	1	-10.7687	0.00042164	0.00335879	-0.681622	0.623464	1.60394
RAB3IL1	19	Rab3ail1; 1200014K04Rik; AI115013; C76746	1	-8.68307	0.000968279	0.00482106	-0.68094	0.623759	1.60318
AI464131	N/A	AI604836; Gm762; AA408153; RP23-100C7.2	1	-7.25055	0.00192091	0.00681842	-0.679716	0.624288	1.60182
FUNDC1	X	1810033P05Rik; 1500005J14Rik	1	-7.67121	0.0015525	0.00616706	-0.67797	0.625044	1.59989
CHD3	N/A	N/A	1	-10.8725	0.000406184	0.00332167	-0.675823	0.625975	1.59751
ACAA1A	9	D9Ertd25e; PTL; Acaa1; MGC7090; Acaa	1	-7.22258	0.00194905	0.00687727	-0.675276	0.626212	1.5969
4833409N03RIK	N/A	N/A	1	-6.56381	0.00278706	0.00840837	-0.674634	0.626491	1.59619
CD34	1	AU040960	1	-8.35819	0.00112035	0.0051968	-0.67389	0.626814	1.59537
NRP	N/A	N/A	1	-14.4229	0.000134323	0.00221534	-0.673747	0.626876	1.59521
RAB1	11	mKIAA3012; Gtbp; Rab-1; Ypt1; Rab1A	1	-8.73296	0.000947249	0.00477592	-0.673134	0.627143	1.59453
2010309L07RIK	N/A	N/A	1	-15.089	0.000112435	0.0021159	-0.671551	0.627831	1.59278
ARHGEF3	14	1200004I24Rik; 9830169H03Rik; C76747	1	-8.29497	0.0011533	0.00527815	-0.670255	0.628396	1.59135
H2-DMA	17	H-2Ma; H2-Ma	1	-6.31255	0.00322074	0.00914665	-0.669403	0.628767	1.59041
GM484	7	N/A	1	-6.33194	0.00318444	0.00910746	-0.669394	0.628771	1.5904
RASSF2	2	AI852669; 9030412M04Rik; AW495050; 3830431H01Rik	1	-7.31093	0.00186185	0.0067132	-0.669232	0.628841	1.59023
TLN2	9	5730421P04Rik; MGC100340; AI787438; AL118320; AI507121; mKIAA0320	1	-10.1819	0.000524092	0.00370269	-0.668148	0.629314	1.58903
SSBP3	4	2610021L12Rik; 5730488C10Rik; AI854733; LAST; SSDP1; 2610200M23Rik; AW551939	1	-7.77429	0.00147591	0.00598094	-0.668083	0.629343	1.58896
4930564D15RIK	N/A	N/A	1	-6.91919	0.00228955	0.00750892	-0.667751	0.629487	1.58859
GLT8D2	10	1110021D20Rik; MGC100315	1	-11.1302	0.000370787	0.00318748	-0.667597	0.629555	1.58842
CD47	16	AW108519; Itgp; IAP; AA407862; AI848868; 9130415E20Rik; B430305P08Rik	1	-6.62007	0.0027	0.00829178	-0.667039	0.629798	1.58781
LOC100043671	11	N/A	1	-9.12551	0.000800076	0.00435792	-0.665243	0.630582	1.58584
4933428G20RIK	11	A330041B18Rik; Arhgap23	1	-9.3728	0.000721797	0.00415998	-0.665134	0.63063	1.58572
REEP5	18	TB2/DP1; AI324241; AU022809; Dp1; DP1/TB2; AW495741; R74856	1	-10.809	0.000415555	0.00333504	-0.662612	0.631733	1.58295
ENG	2	CD105; AI528660; S-endoglin	1	-10.4544	0.000473064	0.00355122	-0.65983	0.632953	1.5799
H2-DMB2	N/A	H2-Mb2; H-2Mb2	1	-6.83259	0.00239996	0.00769404	-0.659011	0.633312	1.579
SESN1	10	SEST1; AU044290; MGC118148; 1110002G11Rik; PA26	1	-6.8164	0.00242132	0.00773469	-0.657786	0.63385	1.57766
ARAF	X	Araf1; AW495444; 1200013E08Rik; A-Raf	1	-6.48014	0.002923	0.00861425	-0.656555	0.634391	1.57631
ZFP288	N/A	N/A	1	-8.12609	0.00124739	0.00544573	-0.656127	0.634579	1.57585
NSG1	5	Neep21; m234; p21	1	-10.1102	0.000538649	0.00376127	-0.656004	0.634634	1.57571
LOC100040085	13	N/A	1	-8.56887	0.00101864	0.0049223	-0.655222	0.634978	1.57486
PTPRM	N/A	N/A	1	-10.8033	0.000416412	0.00333504	-0.64868	0.637864	1.56773
5830427D02RIK	N/A	N/A	1	-7.48594	0.0017029	0.00650903	-0.64483	0.639568	1.56356
OBRGRP	N/A	N/A	1	-7.39263	0.00178546	0.00661633	-0.644759	0.639599	1.56348
CHST12	5	C4S-2; C4ST2; C4ST-2; AI595374	1	-10.3009	0.000501006	0.00363876	-0.643977	0.639946	1.56263
0610007N19RIK	N/A	N/A	1	-12.4915	0.000236248	0.00258917	-0.642075	0.640791	1.56057
GNG10	4	AV006524	1	-7.52003	0.00167392	0.00645365	-0.641807	0.64091	1.56028
ITM2A	X	AW108051; E25; Itm2	1	-6.2489	0.00334353	0.00938168	-0.641279	0.641144	1.55971
PALM	10	mKIAA0270	1	-6.129	0.00359084	0.00976789	-0.637092	0.643008	1.55519
MAGEE1	X	AI847422; DAMAGE; mMage-e1	1	-8.11456	0.00125416	0.0054592	-0.63616	0.643423	1.55419
TOMM40L	1	N/A	1	-14.03	0.000149745	0.00231532	-0.635503	0.643717	1.55348
NEURL	N/A	N/A	1	-8.60564	0.00100207	0.00488708	-0.634863	0.644002	1.55279
7030401E22RIK	N/A	N/A	1	-6.58268	0.00275747	0.00838157	-0.633087	0.644795	1.55088
PTPRK	N/A	AI853699	1	-23.5899	1.91451e-05	0.00141277	-0.632825	0.644912	1.5506
PAPSS2	19	AI159688; 1810018P12Rik; bm; code642; AtpsU2; Atpsk2; Sk2	1	-17.089	6.87764e-05	0.00191743	-0.632431	0.645088	1.55017
MTCH1	17	AU018396; C77849; AI255158; 2310034O17Rik; PSAP	1	-8.04048	0.00129872	0.00557148	-0.629692	0.646314	1.54723
ST3GAL5	6	Siat9; 3S-T; [a]2	1	-18.2744	5.27426e-05	0.00184931	-0.629516	0.646393	1.54705
ERCC5	1	Xpg	1	-8.23595	0.00118515	0.0053427	-0.628842	0.646695	1.54632
UBE2N	10	BB101821; AL022654; 1500026J17Rik; UBC13	1	-9.60334	0.000657207	0.00401792	-0.628527	0.646837	1.54599
LRIG3	10	9030421L11Rik; 9430095K15Rik; 9130004I02Rik; mKIAA3016	1	-10.2258	0.000515429	0.00368706	-0.62848	0.646857	1.54594
C230075M21RIK	N/A	N/A	1	-6.31863	0.0032093	0.00913928	-0.627672	0.64722	1.54507
FERT2	17	C330004K01Rik; AV082135; Fer; Fert	1	-8.59385	0.00100735	0.00489732	-0.627632	0.647238	1.54503
B130038B15RIK	N/A	N/A	1	-10.5094	0.000463527	0.00353767	-0.623755	0.648979	1.54088
LOC676704	N/A	N/A	1	-13.4727	0.000175608	0.00238143	-0.623048	0.649298	1.54013
LOC383154	N/A	N/A	1	-9.39548	0.000715101	0.00415673	-0.622438	0.649572	1.53947
MAN2A1	17	Mana2; Mana-2; Map-2	1	-13.2984	0.000184823	0.00243206	-0.620606	0.650398	1.53752
KAZALD1	19	IGFBP-rP10; Bono1; AI842353	1	-10.8044	0.000416234	0.00333504	-0.620088	0.650631	1.53697
NQO1	N/A	Dia4; Ox-1; Nmo-1; Nmor1; NMO1; Ox1; AV001255; QR1	1	-6.86911	0.00235262	0.00762344	-0.618866	0.651183	1.53567
C130085D15RIK	N/A	N/A	1	-11.3209	0.00034703	0.00309164	-0.618016	0.651566	1.53476
SNX13	N/A	N/A	1	-8.40603	0.00109619	0.00513823	-0.617793	0.651667	1.53453
ARNT	N/A	N/A	1	-8.30142	0.00114988	0.00526912	-0.617224	0.651924	1.53392
STAT1	1	AA408197; 2010005J02Rik	1	-24.6681	1.60274e-05	0.0013725	-0.617166	0.651951	1.53386
ASPH	4	BAH; AI848629; cI-37; 2310005F16Rik; 3110001L23Rik; AW561901; C79816; AW261690	1	-7.87161	0.00140785	0.00585903	-0.61663	0.652193	1.53329
A730096C04RIK	N/A	N/A	1	-6.18931	0.00346373	0.00953013	-0.61486	0.652993	1.53141
EDG2	N/A	N/A	1	-13.6294	0.00016781	0.00237289	-0.614605	0.653109	1.53114
RELL1	5	AA536743	1	-14.9418	0.000116865	0.00212408	-0.612864	0.653897	1.52929
RAF1	N/A	N/A	1	-6.97247	0.00222474	0.00739863	-0.612407	0.654105	1.52881
MPST	15	Mst	1	-10.0818	0.000544543	0.00376563	-0.611221	0.654642	1.52755
MTAP7D1	4	MGC28498; AV028413; MGC27585; Rprc1; BC019977; mKIAA1187; Parcc1	1	-8.78333	0.000926589	0.00473282	-0.610894	0.654791	1.52721
EVC	5	N/A	1	-6.72748	0.00254291	0.00797333	-0.608385	0.655931	1.52455
ATP6V0A1	N/A	N/A	1	-7.16058	0.00201326	0.00702632	-0.606264	0.656896	1.52231
ARHGEF6	X	4930592P22Rik; 1700038J06Rik; 1600028C08Rik	1	-7.4657	0.0017204	0.00653106	-0.605733	0.657137	1.52175
PHXR4	N/A	N/A	1	-7.81768	0.00144507	0.00592439	-0.602889	0.658434	1.51876
TMCO3	8	B230339H12Rik; C87304	1	-10.5354	0.000459087	0.00353077	-0.602889	0.658434	1.51875
GABARAP	11	N/A	1	-7.06453	0.00211798	0.00723265	-0.602515	0.658605	1.51836
NISCH	N/A	N/A	1	-7.63658	0.00157932	0.00622916	-0.602143	0.658775	1.51797
LOC100047870	N/A	N/A	1	-6.10289	0.00364765	0.00982637	-0.601338	0.659142	1.51712
CST3	2	CysC	1	-10.696	0.00043288	0.00341775	-0.601299	0.65916	1.51708
9830166G06RIK	N/A	N/A	1	-6.87184	0.00234913	0.00762344	-0.600813	0.659382	1.51657
RENBP	X	N/A	1	-12.3404	0.000247776	0.00265866	-0.599261	0.660092	1.51494
GALE	4	AI323962; 2310002A12Rik	1	-6.49715	0.00289471	0.00857629	-0.59915	0.660143	1.51482
FOSL2	5	Fra-2	1	-9.49569	0.000686434	0.00409195	-0.598571	0.660408	1.51422
SVEP1	4	4833413O10Rik; Polydom; RP23-332H16.3; D430029O09Rik; 1110021D17Rik; AA387071	1	-13.2871	0.000185444	0.00243206	-0.59843	0.660472	1.51407
ANK2	3	AW491075; Ankyrin-B; Ank-2; ankyrin>B<; AI835472; ankyrin B; Ankyrin-2	1	-8.60892	0.00100061	0.00488708	-0.59707	0.661095	1.51264
B230339H12RIK	N/A	N/A	1	-12.769	0.000216758	0.00249641	-0.596188	0.661499	1.51172
TGFBR2	9	1110020H15Rik; AU042018; TbetaRII; RIIDN; TbetaR-II; DNIIR	1	-14.2823	0.000139604	0.00225238	-0.594968	0.662059	1.51044
PRDX2	N/A	Band-8; TPx-B; PrxII; TR; TSA; PRP; NkefB; TDX1; Tdpx1; Torin; AL022839; TPx	1	-32.1333	5.59152e-06	0.000944389	-0.592591	0.663151	1.50795
MRG1	N/A	N/A	1	-10.3803	0.000486304	0.00359265	-0.589407	0.664616	1.50463
LYNX1	N/A	AI838844	1	-7.11065	0.00206688	0.00714583	-0.589017	0.664796	1.50422
CCNG1	11	AI314029	1	-10.454	0.000473128	0.00355122	-0.587961	0.665282	1.50312
RAB3A	N/A	N/A	1	-7.5142	0.00167883	0.00645619	-0.587961	0.665283	1.50312
SPG20	N/A	N/A	1	-12.6595	0.000224197	0.00252108	-0.587732	0.665388	1.50288
ANTXR1	6	2310008J16Rik; Antrx1; 2810405N18Rik; Tem8	1	-6.41445	0.00303549	0.00884045	-0.58711	0.665675	1.50223
CDCA3	6	2410005A12Rik; Grcc8; C8; Tome-1	1	-6.52136	0.00285504	0.00850969	-0.585909	0.666229	1.50098
MAF	8	c-maf; 2810401A20Rik; AW047063; A230108G15Rik	1	-14.0566	0.000148633	0.00231421	-0.585205	0.666555	1.50025
6720477C19RIK	N/A	N/A	1	-7.45201	0.00173236	0.00653986	-0.584998	0.66665	1.50004
MAF	8	c-maf; 2810401A20Rik; AW047063; A230108G15Rik	1	-14.0566	0.000148633	0.00231421	-0.585205	0.666555	1.50025
6720477C19RIK	N/A	N/A	1	-7.45201	0.00173236	0.00653986	-0.584998	0.66665	1.50004

## Sheet: only flox downregulated
gene name		symbol	Num. matches	t-statistic	p-value	q-value	Difference	Fold repression
C030034I22RIK	N/A	N/A	1	19.7321	3.89095e-05	0.00179419	0.587833	1.50299
ISY1	6	5830446M03Rik; AI181014; AU020769	1	7.07694	0.00210408	0.00721941	0.588121	1.50329
9430072I10RIK	N/A	N/A	1	7.00512	0.00218613	0.00731941	0.589036	1.50424
PELO	13	AA409897; AI852218	1	11.6487	0.000310453	0.00292528	0.589886	1.50513
CTDP1	18	AW553592; 4930563P03Rik	1	13.2273	0.000188757	0.00243742	0.590243	1.5055
BC004012	N/A	N/A	1	9.25548	0.000757689	0.00427628	0.590693	1.50597
TTC39B	4	AW215585; 9130422G05Rik; AI450603; RP23-17O21.2; AV103077	1	6.15379	0.00353791	0.00966523	0.591229	1.50653
GPR137B	13	C80741; D13Abb1e; C730041E01; AW546472; 2310041G17Rik; Tm7sf1; AU016435; C80550	1	13.8231	0.000158754	0.00237289	0.592318	1.50767
AHSA1	12	MGC36589; p38; MGC36618; BC023857	1	6.85399	0.00237208	0.00765526	0.593559	1.50896
FEZ2	N/A	N/A	1	9.89614	0.000585176	0.00383769	0.595286	1.51077
CDC14B	13	CDC14B3; A530086E13Rik; Cdc14B1; AA472821; 2810432N10Rik	1	8.16904	0.00122259	0.00540097	0.595289	1.51078
AI847670	5	4631428I10	1	10.4989	0.000465325	0.00353767	0.595862	1.51138
PTPN21	12	MGC107492; PTPD1; PTPRL10	1	6.21605	0.00340915	0.00946298	0.59603	1.51155
MGEA6	N/A	N/A	1	12.2169	0.000257726	0.00271313	0.597163	1.51274
PDIA6	N/A	C77895; CaBP5; AL023058; Txndc7; P5; 1700015E05Rik	1	6.16939	0.00350509	0.00959913	0.597908	1.51352
E130309D02RIK	5	A630028N22	1	18.0718	5.51234e-05	0.00185419	0.599203	1.51488
SRPK1	17	AU017960	1	9.58646	0.000661688	0.00403629	0.600516	1.51626
4933424A20RIK	N/A	N/A	1	9.10946	0.000805513	0.00436588	0.600861	1.51662
FLNB	N/A	AL024016	1	6.60344	0.00272539	0.00834099	0.602139	1.51796
CDC42SE1	3	SCIP1; Cdcse1; AW558204; 1300002M12Rik; Spec1	1	14.1543	0.000144636	0.00228622	0.603046	1.51892
THAP1	8	4833431A01Rik	1	6.24099	0.00335918	0.00939903	0.603956	1.51988
NRARP	2	2700054M22Rik	1	7.15792	0.00201608	0.00703023	0.607402	1.52351
PCGF1	6	2010002K04Rik; AU024121; Nspc1	1	7.07753	0.00210342	0.00721941	0.608981	1.52518
2700078E11RIK	19	D130033C15Rik; AI450346; 9830127L17Rik; 2810417M16Rik	1	7.83001	0.00143646	0.00590847	0.609848	1.5261
TMEM201	4	9430091K04; AV028368	1	6.20379	0.00343404	0.00949209	0.613282	1.52973
BC027231	16	MGC27931	1	7.21672	0.00195501	0.00689284	0.616911	1.53359
EGR3	N/A	N/A	1	7.14351	0.0020314	0.00705052	0.617634	1.53436
NOC4L	5	AI326906; MGC28606	1	6.17182	0.00350002	0.00959704	0.624353	1.54152
RAB31	17	AI415285; Rab22B; 1700093E07Rik	1	17.1733	6.74507e-05	0.00191743	0.624948	1.54215
ISG20	7	20kDa; HEM45; DnaQL; 1600023I01Rik; 2010107M23Rik	1	7.71291	0.00152094	0.00608879	0.625262	1.54249
DGKD	N/A	N/A	1	13.2825	0.000185695	0.00243206	0.625354	1.54259
DTX2	5	AU022494; Deltex2; AA408415; 2610524D08Rik	1	6.69097	0.00259502	0.00804148	0.625665	1.54292
PRR8	N/A	AA386890; 6430512A10Rik; 3200001K10Rik	1	7.92046	0.00137516	0.00577695	0.62597	1.54325
ZNRF2	6	MGC129275; 1190002C14Rik; AU044205; MGC129274; D6Ertd365e	1	6.13719	0.00357324	0.00973189	0.626471	1.54378
C330006P03RIK	N/A	N/A	1	7.81528	0.00144677	0.00592439	0.628076	1.5455
CTTNBP2NL	3	BC003236; AA552995; MGC7720; AU018624; mKIAA1433; AA589392	1	7.91512	0.00137868	0.00578631	0.62883	1.54631
TM2D3	7	1110025I09Rik; 5930422O05Rik; Blp2	1	10.3578	0.000490413	0.00361201	0.629387	1.54691
9430008C03RIK	2	N/A	1	6.88855	0.00232789	0.00759977	0.630365	1.54796
GDPD5	7	MGC37148; Gde2; BC024955; MGC31332	1	11.8399	0.00029133	0.00280799	0.630527	1.54813
6530401D06RIK	N/A	N/A	1	7.53038	0.00166524	0.00643147	0.633025	1.55081
PPAT	N/A	N/A	1	6.70889	0.00256929	0.00800632	0.633355	1.55117
LOC384382	N/A	N/A	1	6.62218	0.00269681	0.0082877	0.633694	1.55153
WNK1	6	Prkwnk1; mKIAA0344; 6430573H23Rik	1	7.73739	0.00150278	0.00607249	0.638353	1.55655
GRASP	N/A	N/A	1	11.9177	0.000283965	0.00278733	0.638824	1.55706
ZFP57	17	G19; Zfp-57	1	6.74879	0.0025131	0.00790313	0.639427	1.55771
GCS1	6	1810017N02Rik; AI181835	1	6.82886	0.00240486	0.00769866	0.640433	1.5588
IFNZ	4	6030405N23Rik; Lmtn; BGIF	1	6.41965	0.0030264	0.00883374	0.64145	1.5599
ITPRIP	19	KIAA1754; mKIAA1754; DANGER	1	13.8975	0.000155439	0.00236235	0.643511	1.56213
AW555464	N/A	N/A	1	9.17111	0.000784876	0.00432021	0.646821	1.56571
2310036D04RIK	N/A	N/A	1	12.5556	0.000231554	0.00257777	0.647388	1.56633
SRFBP1	18	p49/STRAP; 2810036K01Rik	1	8.75749	0.000937119	0.00475834	0.647924	1.56691
FLCN	11	B430214A04Rik; MGC37841; FLCL; Bhd; AU014660	1	10.8057	0.000416045	0.00333504	0.652705	1.57211
GHR	15	GHBP; AA986417; GHR/BP	1	8.79475	0.000921981	0.00472278	0.653545	1.57303
REEP4	14	2700029E10Rik	1	8.1851	0.00121347	0.00538639	0.653839	1.57335
ATG2B	12	C630028L02Rik; AI503411; AI047755; AW558123; mKIAA4067; KIAA4067; 2410024A21Rik; C030004M05Rik	1	16.2407	8.41079e-05	0.00195196	0.654092	1.57363
HSPBAP1	16	3830421G21Rik	1	11.8851	0.000287019	0.00279669	0.654785	1.57438
CMTM4	8	D19397; MGC30490; Cklfsf4	1	9.77801	0.000612995	0.00391631	0.655204	1.57484
H2AFJ	N/A	E130307C13; MGC118637	1	7.69423	0.00153497	0.00612848	0.656448	1.5762
HSP105	N/A	N/A	1	7.36731	0.00180872	0.00664886	0.657707	1.57757
MYBL2	2	Bmyb	1	6.87268	0.00234805	0.00762344	0.659182	1.57919
MTDNA_ND4L	N/A	N/A	1	8.096	0.00126514	0.00547046	0.660941	1.58111
ERLIN1	19	C80197; Keo4; Spfh1; 2810439N09Rik	1	8.58772	0.0010101	0.00490449	0.662882	1.58324
POLI	18	Rad30b	1	6.21004	0.00342132	0.00948049	0.66373	1.58417
IMP3	9	AI256594; 1190002L16Rik	1	7.3921	0.00178595	0.00661633	0.664014	1.58449
PLK2	13	Snk	1	11.4389	0.000333278	0.00303165	0.667066	1.58784
SMN1	N/A	Smn; Gemin1; AI849087	1	9.87754	0.000589452	0.00385437	0.669249	1.59025
TPRA40	N/A	N/A	1	7.51674	0.00167668	0.00645619	0.669468	1.59049
4930455F23RIK	N/A	N/A	1	7.5053	0.00168637	0.00646248	0.670093	1.59118
DOCK9	14	AW538057; mKIAA1058; Zizimin1; B230309H04Rik; AA959601; D14Wsu89e	1	15.9921	8.939e-05	0.00197056	0.670827	1.59199
NKD2	13	AW212591; 2210403L10Rik	1	9.1437	0.000793967	0.00435411	0.671682	1.59293
NANOS1	19	N/A	1	9.10308	0.000807685	0.00437014	0.672924	1.5943
A030007L17RIK	6	AA673177	1	6.89584	0.0023187	0.00757531	0.675014	1.59661
LRRC8C	5	AD158; E430036I04Rik; AI326115; fad158	1	9.5064	0.000683455	0.00409062	0.676024	1.59773
RNF44	13	AI854545; mKIAA1100	1	7.40517	0.00177408	0.00661087	0.676723	1.59851
A430106B04RIK	N/A	N/A	1	8.61997	0.000995711	0.0048736	0.677207	1.59904
FHL2	1	SLIM3; C76204	1	8.54048	0.00103166	0.00494507	0.677776	1.59967
4933427G23RIK	N/A	N/A	1	7.67428	0.00155015	0.00616321	0.682162	1.60454
COL4A3BP	13	2810404O15Rik; GPBP; AU016711; 9230101K08Rik; CERT	1	10.3792	0.000486496	0.00359265	0.682633	1.60507
CAPG	6	mbh1; gCap39	1	16.3867	8.11861e-05	0.00194724	0.683404	1.60592
SCL0002507.1_236	N/A	N/A	1	10.0983	0.000541114	0.00376127	0.687563	1.61056
6820406G21RIK	N/A	N/A	1	12.8986	0.000208341	0.00249641	0.687815	1.61084
A630034I12RIK	N/A	N/A	1	12.9951	0.000202337	0.00249641	0.68848	1.61158
TBX10	19	Tbx13; MGC129317; MGC129316; Tbx7; Dc	1	8.15779	0.00122902	0.00540481	0.68922	1.61241
PIGH	12	A930028P05Rik; MGC102258; 2210416H01Rik	1	6.69387	0.00259082	0.00803408	0.690877	1.61426
CRK	N/A	Crk-II; Crk-III; Crko; Crkol; Crk-I; CrkIII; Crk3	1	7.26783	0.00190377	0.00679285	0.691438	1.61489
OSBPL3	6	6720421I08Rik; ORP3; 1200014M06Rik; MGC102333; OSBP3; A530055M08	1	11.9179	0.000283944	0.00278733	0.69244	1.61601
H13	N/A	N/A	1	14.1253	0.000145808	0.00228622	0.696315	1.62036
ENSMUSG00000074822	2	N/A	1	17.1688	6.75196e-05	0.00191743	0.696902	1.62102
SLC25A19	11	TPC; 2900089E13Rik; DNC; MUP1	1	16.3628	8.16546e-05	0.00194724	0.698711	1.62305
1810015A11RIK	16	4930521M19Rik; MGC144470	1	6.20525	0.00343106	0.00949209	0.699172	1.62357
KCNN4	7	IK1; SK4; KCA4; IKCA1; mIKCa1	1	7.04826	0.00213638	0.00726263	0.700755	1.62535
GM347	2	MGC99945; mKIAA0649	1	38.105	2.8329e-06	0.000742053	0.701702	1.62642
2310044G17RIK	12	AI842544; AI853744; mKIAA1737	1	31.7215	5.88659e-06	0.000944389	0.702278	1.62707
PIGA	X	AI194334; Pig-a	1	11.0343	0.000383494	0.00322058	0.70265	1.62749
UMPS	16	1700095D23Rik; AA408257; BB164745; AL033308	1	7.90956	0.00138237	0.00578818	0.70639	1.63172
BC037034	5	MGC47434	1	7.25799	0.00191351	0.00680284	0.708198	1.63376
MTHFD1	12	E430024A07Rik; DCS; NEUT2; Mthfd	1	13.5395	0.000172228	0.00237289	0.709322	1.63504
ABCC4	14	MOATB; D630049P08Rik; MRP4; MOAT-B	1	11.875	0.000287978	0.00279669	0.709916	1.63571
EIF5	12	D12Ertd549e; MGC36509; MGC36374; 2810011H21Rik	1	6.56243	0.00278923	0.00840922	0.710336	1.63619
ITGB7	15	Ly69	1	14.5539	0.000129625	0.00219076	0.713033	1.63925
CCDC84	9	Gm1114; MGC106805; D630044F24Rik	1	7.49378	0.00169618	0.00649447	0.714254	1.64063
RPP25	9	MGC102363; AI851155	1	27.627	1.02102e-05	0.00110893	0.717919	1.64481
DUSP2	2	PAC1	1	17.15	6.78135e-05	0.00191743	0.719784	1.64694
NOLA1	3	AA409823; GAR1; AI326794; C430047J18Rik	1	7.06676	0.00211547	0.00723265	0.720257	1.64748
NEDD4L	18	1300012C07Rik; Nedd4-2; Nedd4b	1	8.3872	0.00110562	0.00516918	0.722533	1.65008
SIPA1L1	12	AW213287; 4931426N11Rik; mKIAA0440	1	16.6239	7.67032e-05	0.00193394	0.724911	1.6528
IVNS1ABP	1	1700126I16Rik; Nd1-L; 1190004M08Rik; Nd1-S; NS1-BP; NS-1; ND1; HSPC068; AA960440; mKIAA0850	1	10.4739	0.000469645	0.00355122	0.726279	1.65437
SEH1L	18	Seh1; SEH1A; SEH1B; 2610007A16Rik; SEC13L; AW540070	1	6.30983	0.00322587	0.00915537	0.728152	1.65652
CUGBP1	2	CUGBP; NAB50; HNAB50; D2Wsu101e; Brunol2; CUG-BP; 1600010O03Rik; AA407467; CUG-BP1	1	6.53425	0.00283417	0.00848156	0.728476	1.65689
LOC227393	N/A	N/A	1	7.94997	0.00135586	0.00573373	0.730449	1.65916
EG432879	14	N/A	1	9.33091	0.000734364	0.00419674	0.731654	1.66054
ENDOD1	9	2210414F18Rik; 2310067E08Rik; C85344	1	18.6666	4.84874e-05	0.00179929	0.733989	1.66323
UBE2CBP	9	MGC144619	1	6.80226	0.00244017	0.00776702	0.734892	1.66427
CAD	5	Cpad; 2410008J01Rik; AU018859	1	8.61943	0.000995952	0.0048736	0.735697	1.6652
BC050254	N/A	N/A	1	6.19417	0.00345372	0.00952077	0.73712	1.66684
1110007M04RIK	4	AW214064; RP23-372J10.1; 3000003G13Rik	1	6.57794	0.00276487	0.00838587	0.740947	1.67127
ARHGAP18	10	AI314906; 4833419J07Rik; AI843501	1	12.1214	0.000265762	0.0027329	0.741446	1.67185
E2F3	13	E2F3b; E2f3a; mKIAA0075	1	6.59488	0.00273855	0.00835258	0.742627	1.67322
RELB	7	MGC143683; MGC143684	1	15.0668	0.000113089	0.0021159	0.748221	1.67972
GARNL4	11	AU067654; mKIAA1039; MGC130388; RP23-20M18.15; Gm1561	1	13.3577	0.000181621	0.0024142	0.750007	1.6818
2610029K11RIK	N/A	N/A	1	8.42746	0.00108557	0.00511186	0.752513	1.68472
LOC100047611	N/A	N/A	1	12.818	0.000213524	0.00249641	0.753137	1.68545
FAM13B	18	AW546153; AW060714; MGC37079	1	15.4828	0.00010157	0.00208789	0.754658	1.68723
E2F6	12	AI462434; E2F6b; EMA	1	7.04096	0.0021447	0.00726263	0.756238	1.68908
HIPK2	N/A	N/A	1	13.1099	0.000195477	0.00246589	0.759427	1.69282
GCH1	14	GTP-CH; GTPCH; Gch	1	12.878	0.000209654	0.00249641	0.760344	1.69389
MAP3K1	13	Mekk; MAPKKK1; MEKK1	1	8.75224	0.000939272	0.00475834	0.760849	1.69449
SEC11C	18	1810029G24Rik; Sec11l3	1	16.6668	7.59262e-05	0.00193394	0.761697	1.69548
1700034H14RIK	18	2700002I20Rik	1	14.7089	0.000124326	0.00216426	0.764971	1.69934
2610028A01RIK	14	Pinx1; AU024023; LPTS; MGC144540; LPTS1; 2210403I16Rik; 67-11-3	1	6.12421	0.00360119	0.00977439	0.765745	1.70025
ADARB1	10	1700057H01Rik; D10Bwg0447e; AW558573; ADAR2; AW124433; BB220382; RED1	1	9.44805	0.000699882	0.00413598	0.767203	1.70197
DFNA5H	N/A	4932441K13Rik; 2310037D07Rik; DFNA5; Fin15	1	7.24523	0.00192622	0.00682224	0.769085	1.70419
PPTC7	5	AA672638; AI848390; TA-PP2C; 9130017A15Rik	1	7.58407	0.0016211	0.00631011	0.769132	1.70424
TEAD4	6	ETFR-2a; TEF-3; TEAD-4; ETFR-2; Tefr1; Tefr1a; FR-19; Tcf13r1	1	10.9349	0.000397241	0.00327577	0.773762	1.70972
RIN1	19	N/A	1	10.8346	0.000411742	0.00333504	0.77389	1.70987
ZFP219	N/A	N/A	1	7.32438	0.001849	0.00668853	0.776256	1.71268
B430105G09RIK	N/A	N/A	1	8.30882	0.00114598	0.00526653	0.776845	1.71338
GM129	3	N/A	1	12.047	0.000272234	0.00274267	0.777559	1.71423
ESD	14	Es10; Es-10; sid478	1	7.90042	0.00138846	0.0058	0.778248	1.71505
NOL1	6	A530002O17; 120kDa	1	6.25017	0.00334101	0.00938168	0.77881	1.71571
KLF2	8	Lklf	1	9.02468	0.000834999	0.00443706	0.780669	1.71793
MRPS25	N/A	N/A	1	13.4502	0.000176767	0.00238529	0.785698	1.72393
POLR2H	16	MGC8248; MGC103049	1	6.37985	0.00309688	0.00895706	0.786475	1.72485
CCL2	11	Scya2; SMC-CF; MCP1; JE; MCAF; AI323594; HC11; Sigje; MCP-1	1	8.0989	0.00126342	0.00547046	0.788622	1.72742
5830409B07RIK	N/A	N/A	1	7.36629	0.00180966	0.00664886	0.78938	1.72833
6430590I03RIK	N/A	N/A	1	7.993	0.00132831	0.00565485	0.793378	1.73313
GPRK6	13	GRK6	1	9.98086	0.000566187	0.00380887	0.795582	1.73578
CEP78	19	D030027P05; 5730599I05Rik	1	6.57351	0.0027718	0.00838587	0.795989	1.73627
RBM15	3	KIAA1438; C230088J01Rik; mKIAA1438	1	8.47939	0.00106038	0.00503694	0.798107	1.73882
STAG3	5	SA-2	1	8.62071	0.000995384	0.0048736	0.798993	1.73989
ZFHX2	14	ZFH-5	1	7.33525	0.0018387	0.00668449	0.803912	1.74583
RCC1	4	Chc1; AI326872; 4931417M11Rik	1	6.10401	0.00364519	0.00982568	0.805768	1.74808
BBS12	3	Gm407; MGC102209; Gm721; Gm1805	1	14.5901	0.000128361	0.00218165	0.810545	1.75387
ECHDC2	4	2610009M20Rik; D4Ertd765e; 1300017C12Rik	1	19.6032	3.99345e-05	0.00179419	0.813156	1.75705
MAST4	N/A	N/A	1	15.6421	9.7551e-05	0.00207309	0.81411	1.75821
TOP2A	N/A	N/A	1	11.577	0.000318033	0.00297115	0.814542	1.75874
ANTXR2	5	CMG-2; 2310046B19Rik; AW561899; cI-35; CMG2	1	10.8065	0.00041592	0.00333504	0.815193	1.75953
SOX4	13	AA682046; Sox-4	1	9.22093	0.000768679	0.00428401	0.816172	1.76073
KLHL21	N/A	mKIAA0469; 1810045K06Rik; D330008A20	1	7.98448	0.00133371	0.00566159	0.817516	1.76237
CCDC92	5	MGC38387; D5Bwg0834e; AW050178	1	6.53937	0.00282594	0.0084683	0.81819	1.76319
TJP2	19	ZO-2	1	12.3952	0.000243515	0.00264481	0.819004	1.76419
UFSP1	5	D5Ertd655e; Ufsp1; MGC107633	1	13.6097	0.000168765	0.00237289	0.819472	1.76476
COL4A1	8	Del(8)44H; Raw; Svc; Col4a-1; Bru	1	11.8265	0.000292617	0.00281431	0.821446	1.76718
1700015E05RIK	N/A	N/A	1	12.0893	0.00026853	0.0027363	0.821769	1.76757
APOL9B	15	N/A	1	7.4027	0.00177632	0.00661368	0.822898	1.76896
SLC5A6	5	E430023I20; MGC109689	1	8.46383	0.00106785	0.00505328	0.833594	1.78212
ANKRD10	8	4833425P12Rik; AW549277	1	8.84758	0.000901037	0.00465374	0.836892	1.7862
DBNDD2	2	2900022J10Rik; R74724; AU041050; AW048677; D2Bwg0891e; RP23-140D14.3; 1110017A21Rik	1	6.91878	0.00229006	0.00750892	0.841841	1.79234
ERO1LB	13	MGC77955; 1300013B24Rik; 1700065B09Rik; ero1-beta	1	7.82926	0.00143698	0.00590847	0.843207	1.79403
DDAH1	N/A	N/A	1	7.43935	0.00174352	0.00655734	0.84543	1.7968
PRDM16	4	mel1; 5730557K01Rik; mKIAA1675; KIAA1675; C130091E20	1	19.7401	3.88471e-05	0.00179419	0.846605	1.79826
GTLF3A	N/A	N/A	1	12.3731	0.000245219	0.00265039	0.85046	1.80308
EPS8	6	AW261790	1	6.52665	0.00284645	0.00849569	0.863405	1.81933
F8A	X	AI852759; DXUcsf1	1	21.6679	2.68374e-05	0.00151337	0.867854	1.82495
PDIA4	6	Erp72; AI987846; Cai	1	9.0895	0.000812336	0.00437019	0.873941	1.83266
POGK	N/A	N/A	1	7.91301	0.00138008	0.0057867	0.874021	1.83276
ETV5	N/A	N/A	1	8.18986	0.00121079	0.00538639	0.878772	1.83881
RPL3L	N/A	1110057H16Rik	1	16.5412	7.82295e-05	0.00194724	0.881834	1.84272
KLRG2	6	2310020F24Rik	1	35.8883	3.59828e-06	0.000801157	0.894576	1.85906
TIMM9	12	Timm10; 2810011L15Rik; Tim10a	1	6.25264	0.00333615	0.00938168	0.896347	1.86135
SLK	19	SMAK; 9A2; AV021402; mSLK; Stk2; mKIAA0204; Etk4; AW411554	1	8.27085	0.00116619	0.00530665	0.898076	1.86358
OTUD4	8	4930431L18Rik; AI449692; D8Ertd69e; mKIAA1046	1	7.35657	0.00181869	0.00666344	0.900213	1.86634
NOC3L	19	AF233884; Fad24	1	12.5278	0.000233572	0.00258639	0.901676	1.86823
TUFT1	3	N/A	1	14.8042	0.000121203	0.00215077	0.901866	1.86848
VPS37B	N/A	2300007F24Rik; FLJ12750; AI415429; BC026744; MGC25614	1	6.73227	0.00253618	0.00796447	0.907414	1.87568
ASB13	13	2210015B19Rik; Asb-13; 6430573K02Rik; C85285	1	17.7542	5.9131e-05	0.00188079	0.90938	1.87824
D930048N14RIK	11	N/A	1	9.93362	0.000576681	0.00381405	0.909447	1.87833
9430081H08RIK	N/A	N/A	1	9.20745	0.000773021	0.00429746	0.914594	1.88504
PLK3	N/A	N/A	1	8.10277	0.00126112	0.00546813	0.918841	1.8906
TNFAIP2	12	Tnfip2; tnfb94	1	15.049	0.000113618	0.0021169	0.919364	1.89128
JAM2	N/A	VE-JAM; 1110002N23Rik; JAM-2; AU016127; 2410167M24Rik; JAM-B; 2410030G21Rik; Jcam2	1	13.5369	0.00017236	0.00237289	0.921478	1.89405
SOAT1	1	Acact; 8430426K15Rik; ACAT-1; ald	1	10.6129	0.000446213	0.00349207	0.925832	1.89978
ZSWIM4	8	E130119J17Rik; D330002I24	1	10.0371	0.000554008	0.00377794	0.930199	1.90554
TFRC	16	Mtvr1; AU015758; AI195355; TFR; Trfr; p90; Mtvr-1; TFR1; E430033M20Rik; CD71; 2610028K12Rik; AI426448	1	7.24519	0.00192626	0.00682224	0.937932	1.91578
SLC2A1	4	Glut-1; Glut1	1	8.11221	0.00125554	0.00545988	0.939381	1.91771
CRYBA4	5	N/A	1	13.0588	0.000198496	0.00248288	0.939658	1.91807
ARL4C	1	LAK; Arl7; A630084M22Rik	1	11.0516	0.000381168	0.00322058	0.955477	1.93922
SPHK1	11	1110006G24Rik; SK1	1	21.7991	2.62016e-05	0.00151337	0.964721	1.95169
RGS17	N/A	N/A	1	11.5488	0.000321069	0.00297859	0.965244	1.95239
RHOBTB2	14	Dbc2; MGC28699; E130206H14Rik; mKIAA0717	1	13.5401	0.000172201	0.00237289	0.982258	1.97555
LOC100038894	6	N/A	1	6.43729	0.00299578	0.00875916	0.987555	1.98282
LOC100047934	N/A	N/A	1	6.87737	0.00234206	0.00761812	0.989556	1.98557
PCSK4	10	AI647044; SPC5; L21221; 0710008O07; MGC63195; PC4	1	7.4271	0.0017544	0.00657603	0.995824	1.99422
BC037704	N/A	N/A	1	10.7549	0.000423744	0.00336952	0.996013	1.99448
D230010H24RIK	N/A	N/A	1	12.0014	0.0002763	0.00276136	0.99897	1.99857
AK5	3	N/A	1	11.1703	0.000365626	0.00316984	1.00366	2.00509
DDX41	13	2900024F02Rik; AI324246; AA958953; ABS	1	11.0933	0.000375609	0.00320211	1.00562	2.00781
ZCWPW1	5	Gm1053; MGC76794	1	14.9517	0.000116559	0.00212408	1.00896	2.01247
LLGL2	11	Llglh2; MGC27928; 9130006H11Rik	1	13.4916	0.000174645	0.00238143	1.01597	2.02227
PHLDA1	10	TDAG51; Tdag; DT1P1B11	1	7.73134	0.00150725	0.0060762	1.0259	2.03623
TES	6	testin2; D6Ertd352e; Tes1; Tes2; TESS	1	9.424	0.000706795	0.00413728	1.03065	2.04294
GPRC5A	6	Raig1; Rai3	1	9.16196	0.000787897	0.00432615	1.04839	2.06823
C230043G09RIK	N/A	N/A	1	9.32972	0.000734726	0.00419674	1.05144	2.0726
6720458F09RIK	12	AI606093	1	9.52174	0.000679216	0.00407621	1.08844	2.12645
PHC2	N/A	D4Ertd810e; Mph2; D130050K19Rik; AA415044; Edr2	1	9.02079	0.000836383	0.00443911	1.09021	2.12906
RRP12	19	AA408556; AA536972; mKIAA0690	1	6.14733	0.00355161	0.00968483	1.11256	2.16229
4930442M18RIK	N/A	N/A	1	10.9885	0.000389759	0.00324793	1.11406	2.16454
ANK	15	mKIAA1581; D15Ertd221e	1	17.1602	6.76533e-05	0.00191743	1.12561	2.18194
CD14	18	N/A	1	11.0268	0.000384515	0.00322058	1.12924	2.18743
5031436O03RIK	N/A	N/A	1	21.5972	2.71883e-05	0.00151337	1.13056	2.18943
4833438C02RIK	N/A	N/A	1	9.76419	0.000616357	0.00392652	1.14663	2.21396
LOC386405	N/A	N/A	1	9.92428	0.000578783	0.00381405	1.14766	2.21554
1810047K05RIK	N/A	N/A	1	12.8459	0.000211714	0.00249641	1.16055	2.23543
LRRIQ2	N/A	N/A	1	11.5338	0.000322707	0.00298473	1.18007	2.26587
LOC240672	N/A	N/A	1	10.1024	0.000540255	0.00376127	1.18669	2.2763
5033413D16RIK	N/A	N/A	1	9.01265	0.000839291	0.00444395	1.20874	2.31136
GFOD1	13	AI850995; 9630032O13	1	10.4134	0.000480335	0.00357521	1.22299	2.3343
MMP13	9	MMP-13; Mmp1; Clg	1	27.725	1.00671e-05	0.00110893	1.25428	2.38549
CXADR	16	AU016810; CAR; MCAR; AW553441; 2610206D03Rik; MCVADR	1	13.7842	0.000160526	0.00237289	1.27552	2.42085
HAP1	11	MGC31449; HAP-1	1	23.2436	2.03048e-05	0.00141277	1.50251	2.83336
2810017I02RIK	N/A	N/A	1	15.3116	0.000106124	0.00210969	1.50923	2.84658
PACRG	17	1700008H23Rik	1	12.9405	0.000205711	0.00249641	1.51354	2.85509
LRIG1	6	LIG-1; D6Bwg0781e; Img	1	39.9109	2.35488e-06	0.000737918	1.51977	2.86746
DDX25	9	AW047046; GRTH	1	17.5242	6.22626e-05	0.00191211	1.56493	2.95863
TMEM49	11	ni-2; 4930579A11Rik; 3110098I04Rik; AI787464	1	13.1485	0.000193233	0.00246552	1.57909	2.9878
DUSP4	N/A	N/A	1	12.514	0.000234587	0.00258639	1.75753	3.38118
NGFB	3	N/A	1	9.43268	0.000704291	0.00413728	1.78237	3.43992
RNU6	N/A	N/A	1	6.63305	0.00268039	0.00824294	1.8055	3.49549
AI850995	N/A	N/A	1	24.208	1.72738e-05	0.00141277	1.82515	3.54343
IER3	17	AI663993; cI-3; gly96; IEX-1	1	12.4598	0.000238608	0.00260422	1.8737	3.66471
IL1RL1	1	T1/ST2; Fit-1; St2-rs1; St2; Ly84; DER4; T1; ST2L	1	12.32	0.000249384	0.00266309	1.96682	3.90906
SEMA5A	15	Semaf; semF; 5930434A13; 9130201M22Rik; AI464145	1	26.4934	1.20639e-05	0.00118307	2.11696	4.3378
SDF2L1	16	N/A	1	25.1474	1.48461e-05	0.00134918	2.13814	4.40193
A630084D02RIK	N/A	N/A	1	6.60618	0.00272117	0.00834099	2.23557	4.70947
PRL2C2	13	PLF-1; Plf; MRP-1	1	16.2568	8.37782e-05	0.00195196	3.39193	10.4972
PRL2C4	13	mrp/plf3; MRP-3; Mrpplf3; PLF-3	1	11.4496	0.000332062	0.00303165	3.41472	10.6643
PRL2C3	13	PLF-2; MRP-2; Plf2	1	12.1658	0.000261986	0.00272576	3.4627	11.025
