# Supplementary material for: β1 integrins mediate the BMP2 dependent transcriptional control of osteoblast differentiation and osteogenesis
Source: PLoS One. 2018 Apr 20;13(4):e0196021. doi: 10.1371/journal.pone.0196021 (PMC5909894; doi:10.1371/journal.pone.0196021)
Supplement: S2 Table — (XLSX) [file pone.0196021.s002.xlsx]

## Sheet: total BMP2 regulated genes
gene name		symbol	Num. matches	t-statistic	p-value	q-value	Difference	Fold change
SLC1A3	15	MGluT1; B430115D02Rik; Eaat1; GluT-1; GLAST; GLAST-1; AI504299; Gmt1; GLU-T	1	-32.1153	5.60403e-06	0.00106376	-3.58317	0.0834369
SPON2	5	2310045I24Rik; AI504350; Mindin; M-spondin	1	-33.8107	4.56462e-06	0.00106376	-3.02942	0.122477
CBR2	11	MLCR	1	-37.1562	3.1328e-06	0.000867773	-2.8896	0.134941
LOC100038882	4	N/A	1	-9.29755	0.000744568	0.00614366	-2.82468	0.141152
PDLIM2	14	MGC37634; mystique; Slim	1	-15.795	9.38769e-05	0.00283015	-2.78856	0.14473
OGN	13	OG; SLRR3A; mimecan; 3110079A16Rik; mimican; OIF	1	-7.88529	0.0013986	0.00816859	-2.5451	0.171336
LY6A	15	Ly-6A/E; Ly-6A.2; Sca-1; Sca1; TAP; Ly-6E.1	1	-23.8288	1.83933e-05	0.00154882	-2.52632	0.173581
ACSS2	2	AceCS1; 1110017C11Rik; ACAS; Acs1; Acas2; Acas1	1	-24.6283	1.61309e-05	0.00151239	-2.51043	0.175504
SCARA5	14	4932433F15Rik; 4933425F03Rik; AV278087	1	-18.9561	4.56188e-05	0.00214138	-2.50955	0.175611
GPNMB	6	ipd; Dchil	1	-25.4413	1.41753e-05	0.0014763	-2.4269	0.185965
AQP1	N/A	N/A	1	-19.8446	3.80421e-05	0.00199234	-2.34581	0.196716
SOBP	10	MGC67344; 2900009C16Rik; 5330439J01Rik	1	-8.57086	0.00101773	0.00696475	-2.32042	0.200209
MGP	6	Mglap	1	-8.79859	0.000920438	0.0066737	-2.32002	0.200264
IDH1	1	Idh-1; E030024J03Rik; MGC115782; AI788952; IDPc; AI314845; Id-1	1	-12.522	0.000234002	0.00388187	-2.30802	0.201938
PTN	6	Osf-1; Osf1; OSF; HBGF-8; HBNF; HARP; HB-GAM; HBBN	1	-26.6185	1.18397e-05	0.0014763	-2.30801	0.201938
ALDH3A1	11	Ahd-4; Aldh3; Ahd4; Aldh	1	-20.0093	3.68154e-05	0.00198806	-2.25142	0.210017
CLEC2D	6	MGC123478; Clr-b; Ocil; Clrb	1	-13.0904	0.000196623	0.0036269	-2.23891	0.211847
IDB2	N/A	N/A	1	-22.5483	2.291e-05	0.00159904	-2.23124	0.212976
PPAP2B	4	Ppab2b; D4Bwg1535e; AV025606; Lpp3; 1110003O22Rik; D4Bwg0538e; 2610002D05Rik	1	-43.3252	1.69686e-06	0.000848532	-2.19083	0.219025
PRRX2	N/A	N/A	1	-12.0089	0.00027563	0.0041651	-2.12161	0.22979
LOC223672	N/A	N/A	1	-14.7486	0.000123014	0.00303845	-2.07109	0.23798
HIST1H1C	N/A	N/A	1	-29.1621	8.23151e-06	0.00130408	-2.04891	0.241667
USP18	6	UBP43; Ubp15; 1110058H21Rik; AW047653	1	-7.22088	0.00195077	0.00955337	-2.00717	0.248761
MARCKS	10	PKCSL; Macs	1	-66.4372	3.07503e-07	0.00064955	-1.99456	0.250945
MVK	N/A	N/A	1	-18.233	5.32176e-05	0.00229415	-1.95416	0.258071
ID2	12	C78922; Idb2; AI255428	1	-24.6972	1.59525e-05	0.00151239	-1.91088	0.265931
LOC100046616	N/A	N/A	1	-29.3229	8.05312e-06	0.00130408	-1.90477	0.267058
GBP2	3	N/A	1	-9.75359	0.00061895	0.00565035	-1.87636	0.27237
CRYAB	9	Crya-2; Crya2	1	-11.8166	0.000293581	0.0042654	-1.87618	0.272405
DBP	7	N/A	1	-16.6119	7.69224e-05	0.00260794	-1.87277	0.273049
CD248	19	Cd164l1; 2610111G01Rik; Tem1; AI842296	1	-15.3371	0.00010543	0.00291752	-1.86674	0.274193
ACTA2	N/A	N/A	1	-11.673	0.000307937	0.00431725	-1.85564	0.27631
ARHGDIB	6	Ly-GDI; Gdid4; D4	1	-17.0036	7.01515e-05	0.00255767	-1.84327	0.27869
SLC24A3	2	NCKX3	1	-35.9837	3.56037e-06	0.000867773	-1.83668	0.279966
HTRA3	N/A	N/A	1	-24.0976	1.7591e-05	0.00152796	-1.83187	0.280901
LY6C1	15	Ly6c; Ly-6C; AA959465; AA682074	1	-28.4906	9.03202e-06	0.00134296	-1.82229	0.282771
PRKCDBP	7	MGC6598; 3110015B12Rik; SRBC; 6330514M23Rik	1	-12.0906	0.00026842	0.0041563	-1.81758	0.283696
HIST1H2BC	13	R74621; 2610022J01Rik; H2bfs	1	-7.40638	0.00177299	0.00912936	-1.81412	0.284377
THBS2	17	Thbs-2; TSP2	1	-24.068	1.76771e-05	0.00152796	-1.8131	0.284578
CXCL12	N/A	N/A	1	-41.0443	2.10583e-06	0.000848532	-1.79954	0.287266
ACAT2	N/A	AW742799; Tcp1-rs1; Tcp-1x	1	-16.6989	7.53503e-05	0.0026078	-1.79866	0.287442
HSPB6	7	Gm479; AA387366; Hsp20; MGC107687	1	-27.2774	1.07413e-05	0.00144825	-1.77527	0.29214
TGFB1I1	7	TSC-5; hic-5; Hic5; ARA55	1	-32.6819	5.22659e-06	0.00106376	-1.76661	0.2939
IGFBP6	15	IGFBP-6	1	-13.7114	0.000163901	0.00339425	-1.76461	0.294305
SLC25A1	16	MGC47055; Dgsj; 1300019P08Rik; AI194714; Slc20a3; Ctp; 2610100G11Rik	1	-15.5979	9.86461e-05	0.00287223	-1.76324	0.294586
LOC380706	N/A	N/A	1	-8.77117	0.000931523	0.00670166	-1.75773	0.295713
CAR13	3	2310075C21Rik	1	-39.418	2.47464e-06	0.000848532	-1.71454	0.3047
FDPS	N/A	N/A	1	-15.726	9.55137e-05	0.00283015	-1.68389	0.311242
FCGRT	7	FcRn	1	-12.6913	0.000222006	0.0037546	-1.67746	0.312633
RRAS	7	MGC129444; MGC129445; AI573426	1	-14.4482	0.000133399	0.00315519	-1.66957	0.314346
CIB2	9	AI449053; 2810434I23Rik	1	-10.6022	0.000447953	0.00493351	-1.66501	0.315342
MME	3	C85356; NEP; 6030454K05Rik; CD10; CALLA	1	-16.2619	8.36751e-05	0.00267932	-1.65666	0.317173
UAP1L1	2	5730445F03Rik	1	-9.74694	0.000620584	0.00565035	-1.63836	0.321222
GAMT	10	AA571402; Spintz1	1	-11.9928	0.000277075	0.0041706	-1.63655	0.321625
8030402P03RIK	N/A	N/A	1	-32.1409	5.58627e-06	0.00106376	-1.63444	0.322095
AQP5	15	N/A	1	-23.0188	2.11045e-05	0.00156442	-1.62757	0.323633
FAH	7	N/A	1	-26.1116	1.27815e-05	0.0014763	-1.62648	0.323877
SNAI2	16	Snail2; Slug; Slugh	1	-12.4389	0.000240182	0.00393477	-1.62617	0.323946
SCL0001849.1_2273	N/A	N/A	1	-82.1836	1.31396e-07	0.00064955	-1.62095	0.32512
TCF3	6	Tcf7l1; Tcf-3	1	-9.9443	0.000574287	0.00549736	-1.61412	0.326663
SCD1	19	Scd-1; AI265570; SCD; AA589638; ab	1	-36.5866	3.33197e-06	0.000867773	-1.60928	0.327761
GBP3	3	Gbp4; AW228655	1	-7.65203	0.00156728	0.00866654	-1.60811	0.328028
GSTM1	3	Gstb1; Gstb-1	1	-10.8184	0.000414153	0.00484274	-1.60184	0.329457
4930533K18RIK	N/A	N/A	1	-13.0629	0.000198249	0.00363094	-1.59382	0.331292
4930402I24RIK	N/A	N/A	1	-24.8219	1.5636e-05	0.00151239	-1.58406	0.333543
HEBP1	6	Hebp	1	-8.67639	0.000971138	0.00681757	-1.56792	0.337295
FBXO2	4	MGC54895; Fbs1; FBG1; Fbs2; FBX2; NFB42	1	-19.8791	3.77807e-05	0.00199234	-1.56697	0.337517
OASL2	5	Mmu-OASL; Oasl; M1204	1	-9.02225	0.000835861	0.0064049	-1.56661	0.3376
TMEM53	4	1500001P22Rik; 1110038M16Rik; 1700012A05Rik	1	-11.6305	0.000312352	0.00434074	-1.56554	0.337852
TCFAP2B	1	E130018K07Rik; AI606113; AP-2(beta)	1	-23.1478	2.06408e-05	0.00156442	-1.54549	0.342579
IIGP2	11	AI481100; MGC102455; GTPI	1	-8.09953	0.00126304	0.00773221	-1.52879	0.346567
MYL9	N/A	N/A	1	-12.178	0.00026096	0.00410348	-1.52559	0.347337
APOL9B	15	N/A	1	-12.8609	0.000210746	0.00368949	-1.51914	0.348894
YPEL3	7	0610043B10Rik; Suap; 1190001G19Rik	1	-7.66028	0.0015609	0.00865392	-1.51317	0.35034
CTSA	2	PPCA; Ppgb; AU019505	1	-9.16966	0.000785353	0.00625166	-1.51043	0.351006
GSTM2	N/A	Gstb2; Gstb-2	1	-22.3521	2.37194e-05	0.00159904	-1.48654	0.356868
FGF7	2	Kgf	1	-12.4374	0.000240296	0.00393477	-1.48528	0.35718
LSS	10	2810025N20Rik; BC029082; MGC27893; D10Ertd116e	1	-16.675	7.57782e-05	0.0026078	-1.48315	0.357708
TNFRSF11B	15	OCIF; TR1; Opg	1	-14.0166	0.00015031	0.00328125	-1.48147	0.358125
CAPN5	7	N/A	1	-17.7471	5.92244e-05	0.00237535	-1.46214	0.362955
5133400G04RIK	18	4930583E11Rik; 2700012K08Rik; AU016220	1	-7.06261	0.00212015	0.0099101	-1.46041	0.36339
BDNF	2	N/A	1	-22.6845	2.23679e-05	0.00159265	-1.45471	0.364829
DHCR7	7	AA409147	1	-14.7398	0.000123305	0.00303845	-1.44533	0.367207
UGT1A10	N/A	Ugt1a13; MGC107546; A13	1	-22.2769	2.4039e-05	0.00160353	-1.44462	0.36739
SCD2	19	Scd-2	1	-12.8015	0.000214604	0.00369785	-1.44204	0.368047
GPRC5B	7	AW125761; Raig2	1	-39.9227	2.35211e-06	0.000848532	-1.44054	0.368429
MRGPRF	7	BC019711; MGC18825; MrgF	1	-16.4148	8.06383e-05	0.00262112	-1.43979	0.368621
LGALS3BP	11	MAC-2BP; 90K; CyCAP; Ppicap	1	-17.1606	6.76477e-05	0.00251583	-1.43525	0.369784
TRIB2	N/A	N/A	1	-13.8208	0.000158861	0.00333344	-1.42317	0.372893
APBB1	7	Rir; Fe65	1	-24.7505	1.58161e-05	0.00151239	-1.41989	0.373741
TPM2	4	Trop-2; Tpm-2	1	-15.4376	0.000102749	0.00288106	-1.41986	0.373749
ECH1	7	MGC107274; AA617331	1	-21.1628	2.9473e-05	0.00174552	-1.41066	0.376141
SPP1	5	BNSP; minopontin; Eta; AA960535; Spp-1; Opn; Ric; Opnl; BSPI; OP; ETA-1; Apl-1; AI790405; Bsp	1	-11.0338	0.000383564	0.00466674	-1.40602	0.37735
WISP2	2	Crgr4; rCop1	1	-8.70104	0.000960638	0.00681111	-1.40174	0.378471
ADAMTS2	11	PCINP; ADAMTS-3; KIAA4060; mKIAA4060; 4732482M10; hPCPNI; A430089F14; ADAM-TS2	1	-8.43835	0.00108023	0.00714645	-1.39579	0.380037
STX4A	7	Stx4; Syn4	1	-9.27761	0.000750752	0.00616244	-1.39295	0.380784
CDC42EP2	19	Cep2; 1110008C05Rik; AI845703; D19Bwg1013e; Borg1	1	-19.7029	3.91388e-05	0.00199558	-1.38964	0.381661
FAM13C	10	C030038O19Rik; KIAA1796; mKIAA1796	1	-13.0374	0.000199774	0.00364833	-1.3836	0.383261
HAGHL	N/A	N/A	1	-11.2617	0.000354201	0.00458417	-1.38029	0.384141
FLRT3	2	5530600M07Rik; mKIAA1469; C430047I10Rik	1	-17.3702	6.44761e-05	0.00244662	-1.36992	0.386913
HSD17B7	1	AI266814	1	-24.0229	1.78093e-05	0.00152796	-1.36972	0.386967
1700052O22RIK	N/A	N/A	1	-16.7601	7.42698e-05	0.0026078	-1.36866	0.38725
IRX3	N/A	N/A	1	-10.5954	0.000449075	0.00493351	-1.36728	0.387622
SSBP2	13	AW558684; A830008M03Rik; 1500004K09Rik; Hspc116; 9330163K02Rik; AU067692; SSDP2; 2310079I02Rik	1	-11.9641	0.000279689	0.00417141	-1.34892	0.392586
LOC100048721	N/A	N/A	1	-16.8824	7.21653e-05	0.00258065	-1.33411	0.396638
PDGFRL	8	1110039P19Rik; AV013190	1	-13.8276	0.000158552	0.00333344	-1.32455	0.399274
NME7	1	Nm23-M7; D530024H21Rik; Nm23-r7	1	-14.6988	0.000124664	0.00303845	-1.31187	0.402798
ID1	2	Idb1; D2Wsu140e; AI323524	1	-7.38556	0.00179192	0.009168	-1.30833	0.403787
2310043N10RIK	N/A	VINC; Neat1	1	-11.275	0.000352568	0.00458417	-1.30138	0.405738
INSIG1	N/A	1810013C12Rik; Insig-1	1	-17.2202	6.67269e-05	0.00250206	-1.30098	0.405851
SEMA3A	5	SEMA1; SemD; Semad; Hsema-I; coll-1	1	-19.6918	3.92262e-05	0.00199558	-1.29561	0.407364
OLFML2B	1	1110018N05Rik; AI467542; 4832415H08Rik	1	-12.3245	0.00024903	0.00401553	-1.28809	0.409493
COL6A2	10	Col6a-2; MGC36205	1	-14.7066	0.000124403	0.00303845	-1.26735	0.415421
LOC433943	5	N/A	1	-14.4335	0.000133935	0.00315519	-1.26144	0.417129
LOC100047268	N/A	N/A	1	-15.2188	0.0001087	0.0029455	-1.25954	0.417677
ETFB	7	2810441H06Rik; 0610009I16Rik	1	-7.55617	0.00164385	0.008837	-1.25912	0.417798
SSPN	6	Krag	1	-39.5058	2.45275e-06	0.000848532	-1.2556	0.418819
LOC666559	X	N/A	1	-11.2515	0.000355454	0.00458417	-1.24919	0.420684
PDK4	6	AV005916	1	-7.53684	0.00165985	0.00884399	-1.23949	0.423521
TTYH3	5	AI414930; 2900029G13Rik	1	-12.0671	0.000270465	0.0041563	-1.23748	0.424114
PPP3CA	N/A	CnA; AW413465; Calna; AI841391; MGC106804; CN; Caln; 2900074D19Rik	1	-7.67231	0.00155166	0.0086253	-1.23384	0.425185
PMVK	3	2900002L22Rik; 1110011E12Rik; PMK; PMKASE; PMKA; AV001327	1	-8.43806	0.00108037	0.00714645	-1.23325	0.425359
LOC637711	N/A	N/A	1	-8.10361	0.00126062	0.00773221	-1.2309	0.42605
COL6A1	10	AI747156; Col6a-1	1	-13.1927	0.000190703	0.00358602	-1.2288	0.426673
TLE4	19	ESTM13; ESTM14; X83332; 5730411M05Rik; Bce1; AA792082; X83333; Grg4; Bce-1	1	-36.5825	3.33347e-06	0.000867773	-1.2267	0.427294
TSHZ3	7	Tsh3; A630038G13Rik; Zfp537; mKIAA1474; teashirt3; KIAA1474	1	-22.9847	2.12292e-05	0.00156442	-1.22401	0.428091
1110046J11RIK	N/A	N/A	1	-15.4424	0.000102624	0.00288106	-1.21921	0.429517
ELOVL6	3	MGC107467; FAE; C77826; LCE	1	-25.7984	1.34104e-05	0.0014763	-1.21432	0.430976
1200015N20RIK	N/A	N/A	1	-10.6287	0.000443629	0.00493351	-1.2134	0.431251
BMP4	14	Bmp2b1; Bmp2b-1; Bmp2b	1	-17.6572	6.0427e-05	0.00239329	-1.20691	0.433194
KCNF1	12	MGC62472; Gm1182; Kv5.1	1	-14.1712	0.00014396	0.00323502	-1.20598	0.433476
NSDHL	X	H105E3; Bpa; AI747449; Str; XAP104	1	-18.3549	5.18325e-05	0.00228129	-1.20436	0.433962
LOC100046044	N/A	N/A	1	-12.6805	0.000222744	0.0037546	-1.204	0.434069
ACSL3	1	PRO2194; 2610510B12Rik; ACS3; Facl3; C85929	1	-10.4884	0.000467127	0.0050227	-1.20377	0.434139
DPYSL3	N/A	Ulip; Ulip1; TUC4; CRMP-4	1	-38.6641	2.67293e-06	0.000848532	-1.20342	0.434243
BICC1	10	jcpk; MGC124370; Bic-C; bpk	1	-9.15297	0.000790878	0.00625692	-1.20066	0.435077
TM7SF2	19	ANG1; 3110041O18Rik	1	-41.535	2.00825e-06	0.000848532	-1.19874	0.435655
MMP16	4	Mt3mmp; MT3-MMP	1	-19.7989	3.83916e-05	0.00199416	-1.19314	0.437349
ETV1	12	Etsrp81; ER81	1	-12.476	0.000237395	0.00392786	-1.19192	0.43772
MPND	N/A	E130307M08Rik	1	-10.7532	0.000424005	0.00491428	-1.18819	0.438854
ST6GAL1	16	ST6Gal; Cd75; ST6Gal I; AW742324; Siat1; St6Gal-I; MGC116663	1	-25.486	1.40766e-05	0.0014763	-1.18652	0.439362
LGALS9	11	AI194909; AI265545; galectin-9; AA407335	1	-9.58607	0.00066179	0.00578441	-1.18613	0.439479
GPR23	N/A	N/A	1	-14.0087	0.000150641	0.00328125	-1.18594	0.439537
VWA5A	9	E130119J22; AW552491; 5830475I06Rik; BCSC-1	1	-14.2836	0.000139555	0.00317525	-1.18001	0.441347
PIK3R1	13	p55alpha; AA414921; PI3K; p50alpha; p85alpha; C530050K14	1	-13.068	0.000197948	0.00363094	-1.17786	0.442007
D0H4S114	18	AI325076; PTZ17; SEZ17; P311	1	-15.2429	0.000108024	0.0029455	-1.17025	0.444345
TGFBI	13	68kDa; MGC150270; Beta-ig; big-h3; AI181842; AI747162	1	-11.1309	0.000370692	0.00463328	-1.16193	0.446913
TMEM119	5	BC025600; AW208946; MGC38046	1	-14.8987	0.000118202	0.00303288	-1.16128	0.447114
PFTK1	5	mKIAA0834	1	-9.79182	0.000609661	0.00563062	-1.15547	0.448919
2900062L11RIK	N/A	N/A	1	-7.48929	0.00170002	0.00892535	-1.14878	0.451007
HEY1	3	AI316788; HRT1; Hesr1; hesr-1; Herp2; AI414254	1	-21.8091	2.61542e-05	0.00165213	-1.14765	0.451359
MVD	8	C78718	1	-9.81495	0.000604124	0.00562164	-1.14731	0.451466
DDAH2	17	1110003M04Rik; Ddah; AW413173; AU019324; NG30; G6a	1	-11.9633	0.000279762	0.00417141	-1.13666	0.454811
FADS2	N/A	N/A	1	-10.5553	0.000455749	0.00495931	-1.1357	0.455114
RCN3	7	RLP49; 6030455P07Rik; MGC102610; D530026G20Rik; D7Ertd671e	1	-8.3363	0.00113163	0.00729149	-1.13512	0.455296
CKB	12	B-CK; Ck-3	1	-14.9368	0.00011702	0.00303288	-1.13416	0.455601
KCTD12	14	AW538430; Pfetin; AU046135; Pfet1	1	-11.8632	0.000289095	0.00424195	-1.12997	0.456925
SERTAD3	7	D1Mgi51; Sei3; AW124805; Rbt1	1	-11.2814	0.000351795	0.00458417	-1.12896	0.457244
D12ERTD647E	12	2900026P10Rik; 1110013J02Rik; ISG12a; MGC149996	1	-10.2502	0.000510684	0.00523657	-1.1273	0.457772
PCYT2	11	ET; 1110033E03Rik	1	-16.5294	7.84509e-05	0.00262112	-1.1272	0.457802
MYLK	16	MLCK108; AW489456; KRP; 9530072E15Rik; Mlck; MLCK210; A930019C19Rik	1	-9.32629	0.000735769	0.00609486	-1.12223	0.459384
COPZ2	11	1110012D12Rik; zeta2-COP	1	-8.14472	0.00123656	0.00766739	-1.12118	0.459716
CDKN2C	4	INK4d; C77269; INK4c; p18INK4c; p18	1	-46.3319	1.29803e-06	0.000848532	-1.11877	0.460486
OLFML3	3	AI115209; ONT3; 2810002E22Rik; mONT3; AW550633; HNOEL-iso	1	-11.6041	0.000315142	0.00436038	-1.11397	0.46202
CUGBP2	2	B230345P09Rik; Napor; Napor-2; C88023; ETR-3; B230218O03	1	-9.37973	0.000719742	0.00602511	-1.10967	0.4634
TUBB2B	13	2410129E14Rik	1	-8.44273	0.00107809	0.00714645	-1.10879	0.463684
SIX1	12	BB138287	1	-12.931	0.000206301	0.00365822	-1.10236	0.465753
BBC3	7	PUMA; PUMA/JFY1	1	-13.9133	0.000154746	0.00332415	-1.09884	0.466892
COL12A1	9	AW743884	1	-10.4412	0.00047539	0.00507235	-1.09335	0.46867
5930429A15RIK	N/A	N/A	1	-14.4443	0.000133539	0.00315519	-1.08674	0.470825
1700012H17RIK	N/A	N/A	1	-18.911	4.60509e-05	0.00214577	-1.08625	0.470985
FLOT1	17	N/A	1	-18.9997	4.52051e-05	0.0021378	-1.0768	0.474078
PRRX1	N/A	N/A	1	-10.695	0.000433037	0.00493147	-1.07598	0.474348
SLIT2	5	mKIAA4141; E030015M03Rik; Slil3; E130320P19Rik; Drad-1; KIAA4141	1	-8.26662	0.00116847	0.00743431	-1.07269	0.475432
COL4A5	X	N/A	1	-10.0851	0.000543854	0.00538666	-1.07248	0.4755
SCL0003799.1_2	N/A	N/A	1	-18.008	5.59003e-05	0.00230026	-1.06443	0.478162
PVRL2	7	Pvr; AI325026; nectin-2; MPH; AI987993; Cd112; Pvs	1	-20.0779	3.63188e-05	0.00198407	-1.05622	0.480892
EPHX1	1	AI195553; Eph1; Eph-1	1	-10.2903	0.000503018	0.00523567	-1.05512	0.481258
HOPX	5	Obl; AW490897; Hdop; Cameo; 1200015P04Rik; Hop; AI848177; 1110018K11Rik; Toto; Ob1; 2300002F06Rik	1	-15.0264	0.000114293	0.00301781	-1.05178	0.482373
RAB13	N/A	B230212B15Rik; 0610007N03Rik	1	-8.87119	0.00089187	0.00661167	-1.04799	0.483642
TCEA3	N/A	N/A	1	-11.752	0.00029993	0.0042918	-1.04777	0.483715
MMP2	8	Clg4a; GelA; MMP-2	1	-17.4047	6.39714e-05	0.00244209	-1.04422	0.484906
NOTUM	11	5730593N15Rik	1	-7.38491	0.00179251	0.009168	-1.04362	0.48511
TSPAN17	13	Tm4sf17; 2210021G21Rik; AI047581; Fbxo23	1	-11.8624	0.000289178	0.00424195	-1.03808	0.486974
KCTD15	7	MGC25497; BC031749	1	-13.5984	0.000169316	0.0034302	-1.03777	0.487079
2310047A01RIK	N/A	N/A	1	-8.11114	0.00125617	0.00771354	-1.03547	0.487858
KHK	5	N/A	1	-9.02891	0.000833497	0.00639451	-1.03467	0.488127
9030425E11RIK	N/A	CLMP; AW557819; ACAM; ASP5	1	-28.9477	8.4771e-06	0.00131023	-1.03177	0.489109
LOC100047749	N/A	N/A	1	-18.0356	5.55621e-05	0.00230026	-1.03097	0.489381
GJA1	10	Npm1; Cx43; AU042049; AW546267; Cnx43; connexin43; Cx43alpha1; Gja-1	1	-8.75879	0.000936582	0.00672154	-1.02887	0.490094
SAMD9L	6	N/A	1	-7.55235	0.001647	0.008837	-1.02786	0.490436
A730054J21RIK	N/A	N/A	1	-10.1022	0.000540293	0.00538666	-1.0277	0.490492
ARHGAP29	3	C76601; A830014I19; Parg1; 6720461J18Rik; B130017I01Rik; AU040217	1	-9.08157	0.000815067	0.00633969	-1.02653	0.490888
RHOX5	N/A	AA409564; Pem	1	-14.3273	0.000137886	0.00317525	-1.02443	0.491606
GSTA4	9	mGsta4; GST 5.7; 5.7; GST	1	-7.0936	0.00208559	0.00987773	-1.02087	0.49282
ENO2	6	Eno-2; NSE; D6Ertd375e; AI837106	1	-8.76418	0.000934375	0.0067133	-1.01722	0.494068
ZFP608	18	4932417D18Rik; MGC116601	1	-10.0418	0.000553005	0.00539968	-1.0144	0.495033
SNN	16	MGC107297; AW547286; AI848521; 2810407J07Rik	1	-22.7816	2.19916e-05	0.00158364	-1.01191	0.49589
PAOX	7	AI118225; 2410012F02Rik; Pao	1	-7.50463	0.00168693	0.00888618	-1.00908	0.496861
LMO7	14	N/A	1	-9.09939	0.000808946	0.0063219	-1.00868	0.497
9130005N14RIK	5	1190001N04Rik; Noxp20; MGC117924	1	-26.3186	1.2386e-05	0.0014763	-1.00857	0.497039
ADAMTSL3	7	N/A	1	-16.5205	7.86178e-05	0.00262112	-0.997484	0.500873
DUSP1	N/A	erp; mkp-1; Ptpn16; U19515; 3CH134	1	-19.2767	4.26846e-05	0.00204919	-0.996859	0.50109
NFATC4	14	3110041H08Rik; Nfat3; AW107667; AW546455	1	-10.6213	0.000444836	0.00493351	-0.994346	0.501963
DDIT4	10	Rtp801; REDD1; 5830413E08Rik; dig2; AA415483	1	-7.05991	0.00212319	0.0099101	-0.991214	0.503054
ENO3	11	Eno-3	1	-8.50966	0.00104602	0.00705174	-0.988542	0.503987
GPSN2	8	D17Ertd178e; 2410016D23Rik; AI173355; A230102P12Rik; SC2	1	-8.63494	0.000989119	0.00687003	-0.986108	0.504838
AHNAK	19	2310047C17Rik; AA589382; AV091586; DY6; 1110004P15Rik	1	-11.4267	0.000334671	0.00452198	-0.983091	0.505895
CRLF1	8	CRLM3; CLF-1; NR6.1	1	-12.2598	0.000254211	0.00406795	-0.982062	0.506256
EMILIN2	17	FOAP-10	1	-13.8232	0.000158749	0.00333344	-0.980922	0.506656
FAM110B	4	5031405P22; RP23-322G17.1; AW049855	1	-23.2536	2.02701e-05	0.00156442	-0.976034	0.508375
FIGF	X	Vegfd; VEGF-D; AI325264	1	-9.43071	0.000704856	0.005945	-0.975962	0.508401
MYADM	7	D7Wsu62e	1	-9.0046	0.000842179	0.00643774	-0.974197	0.509023
DLK2	17	Egfl9; AI413481	1	-12.849	0.000211516	0.00368949	-0.969197	0.51079
FGFR2	7	Fgfr-7; Bek; KGFRTr; AW556123; MGC102519; svs; Fgfr7; Fgfr-2; AU043015	1	-18.0301	5.56295e-05	0.00230026	-0.965571	0.512076
NAGK	6	Gnk	1	-9.20246	0.000774635	0.00625166	-0.962676	0.513104
IER5L	2	2610524G09Rik	1	-12.0801	0.000269331	0.0041563	-0.958086	0.514739
AMDHD2	17	5730457F11Rik	1	-17.5154	6.23868e-05	0.00242742	-0.955953	0.515501
LOC621824	N/A	N/A	1	-25.8503	1.33037e-05	0.0014763	-0.953247	0.516469
ALX4	N/A	N/A	1	-8.77837	0.000928596	0.00670166	-0.948986	0.517996
EFNA5	17	AL-1; Epl7; AV158822; RAGS; EFL-5; LERK-7; Ephrin-A5	1	-11.108	0.000373677	0.00464312	-0.944158	0.519733
ST5	7	2010004M01Rik; 2610305K15Rik	1	-11.2588	0.000354559	0.00458417	-0.943128	0.520104
PLSCR4	N/A	N/A	1	-9.4253	0.00070642	0.005945	-0.940332	0.521113
COL3A1	1	AW550625; KIAA4231; Ms10w; mKIAA4231; MMS10-W; Col3a-1	1	-9.16381	0.000787286	0.00625166	-0.937246	0.522229
VEGFB	19	VEGF-B; Vrf	1	-7.37399	0.00180254	0.0091857	-0.936643	0.522447
EPB4.1L3	17	NBL3; Dal1; 4.1B	1	-9.12113	0.000801555	0.00629424	-0.933608	0.523547
PXMP4	2	Pmp24; 3010018P03Rik	1	-8.15817	0.00122881	0.00764512	-0.93195	0.524149
CALML4	N/A	N/A	1	-8.98831	0.000848059	0.00646673	-0.930738	0.52459
KLF7	1	9830124P08Rik	1	-11.6638	0.000308892	0.00431873	-0.929751	0.524949
SCL0003781.1_22	N/A	N/A	1	-8.01585	0.00131397	0.00791697	-0.928911	0.525255
DCXR	11	1810027P18Rik; 0610038K04Rik	1	-10.601	0.00044816	0.00493351	-0.927543	0.525753
ATP1B1	N/A	Atpb; Atpb-1	1	-11.5203	0.000324185	0.00444102	-0.927429	0.525795
2700060E02RIK	14	N/A	1	-32.1522	5.57844e-06	0.00106376	-0.927058	0.52593
CTDSP2	10	SCP2; D10Ertd73e; OS4; AI586070; OS-4; MGC38258	1	-10.1001	0.000540739	0.00538666	-0.926234	0.52623
MAPRE2	18	RP1; EB1; C820009F03Rik; D18Abb1e; AI314113; EB2	1	-25.1006	1.49567e-05	0.00151239	-0.924263	0.52695
UBE2L6	2	Ubce8; UBCH8; 2810489I21Rik; RIG-B; Ubcm8	1	-8.15658	0.00122972	0.00764512	-0.919998	0.52851
ARMCX1	X	3010033I09Rik; ALEX1	1	-7.73426	0.00150508	0.0084685	-0.919469	0.528704
PIH1D1	7	4933413A04Rik; Nop17; 1110061L23Rik	1	-11.7753	0.000297626	0.00428648	-0.916862	0.52966
SLC37A1	N/A	N/A	1	-38.6456	2.67802e-06	0.000848532	-0.914575	0.5305
TMEM86A	N/A	1810054O13Rik; AW742698; AI414959	1	-8.61315	0.000998736	0.0068974	-0.912097	0.531412
CCNE1	7	AW538188	1	-7.18032	0.00199254	0.00968331	-0.91083	0.531879
WNT10B	15	Wnt12	1	-11.1337	0.000370333	0.00463328	-0.898588	0.536412
CAPN6	X	N/A	1	-9.65209	0.00064448	0.00572083	-0.895272	0.537646
FSTL1	N/A	Fstl; AI316791; TSC-36; AW107808	1	-7.53069	0.00166498	0.00884399	-0.892809	0.538564
TSC22D3	X	DIP; Gilz; Dsip1; Tilz3; TSC-22R	1	-7.48367	0.00170485	0.00893603	-0.891053	0.539221
PTPRV	1	OST; OST-PTP; Esp; mOST-PTP	1	-7.99563	0.00132665	0.00796116	-0.890738	0.539338
RHOBTB1	10	AI173445; 3110048G13Rik; 1700008H16Rik; AI573858; MGC107538; AV350930	1	-8.38146	0.00110851	0.0072719	-0.890635	0.539376
ADAMTS12	N/A	N/A	1	-26.5654	1.19342e-05	0.0014763	-0.888352	0.540231
GREM1	N/A	N/A	1	-13.3623	0.000181379	0.00354357	-0.883572	0.542024
9030024J15RIK	N/A	N/A	1	-44.3205	1.54975e-06	0.000848532	-0.878167	0.544058
EMB	13	MGC21425; Gp70; AL022799	1	-26.3197	1.2384e-05	0.0014763	-0.878012	0.544117
2310061J03RIK	N/A	N/A	1	-7.27148	0.00190018	0.00941473	-0.877851	0.544177
TSEN34	7	0610027F08Rik; Leng5	1	-14.3551	0.000136836	0.00317525	-0.874737	0.545353
CCDC90B	7	C86558; MGC144297; 2310015N07Rik	1	-15.035	0.000114034	0.00301781	-0.869882	0.547192
SLC44A1	4	CHTL1; Cdw92; 2210409B22Rik; CTL1; 4833416H08Rik; AW547365	1	-13.8044	0.0001596	0.00333791	-0.868091	0.547871
LOXL1	9	Loxl; MGC106801	1	-14.2349	0.000141442	0.00318975	-0.867066	0.548261
VDR	15	Nr1i1	1	-8.51931	0.0010415	0.00703606	-0.866032	0.548654
PRCP	7	HUMPCP; PCP; 2610104A14Rik; 2510048K03Rik; AI451719	1	-9.93419	0.000576552	0.00550243	-0.85826	0.551618
DHCR24	N/A	N/A	1	-45.273	1.42358e-06	0.000848532	-0.854995	0.552867
CRABP2	3	Crabp-2; AI893628; CrabpII	1	-7.08049	0.00210012	0.0099101	-0.854033	0.553236
LMCD1	6	MGC29184; AW455500; dyxin; AW553074	1	-12.3466	0.000247292	0.00400133	-0.85355	0.553421
STARD4	N/A	9030213J02Rik; AW324468; 4632419C16Rik; AA517649	1	-11.4494	0.00033209	0.00450633	-0.852316	0.553895
ARHGAP24	5	0610025G21Rik; MGC38749	1	-14.0796	0.000147683	0.00326085	-0.850403	0.55463
DAP	15	4921531N22Rik; AU040360; AI789753; MGC6998; MGC19154	1	-8.61643	0.000997281	0.0068974	-0.849616	0.554932
DLX1	2	Dlx; Dlx-1	1	-18.7362	4.77772e-05	0.00219394	-0.849264	0.555068
PDGFRB	18	Pdgfr; AI528809; CD140b	1	-11.0472	0.000381754	0.00466674	-0.849029	0.555158
FZD5	1	MGC141642; AI427138; Fz5; 5330434N09Rik	1	-13.8329	0.000158312	0.00333344	-0.847215	0.555857
IDH2	7	IDPm; E430004F23; Idh-2	1	-9.65549	0.000643604	0.00572083	-0.843989	0.557101
SWAP70	7	AV235546; 70kDa	1	-10.2895	0.00050316	0.00523567	-0.8405	0.55845
C130021I20	N/A	N/A	1	-19.9814	3.70193e-05	0.00198806	-0.839919	0.558675
RAB4B	7	1500031G17Rik	1	-13.3212	0.000183586	0.00354357	-0.839903	0.558681
RIN2	2	AW821980; RASSF4; 2010003K16Rik; 4632403N06Rik	1	-13.2882	0.000185379	0.00354357	-0.838088	0.559384
SLC22A4	11	Octn1	1	-9.42667	0.000706023	0.005945	-0.837755	0.559513
LOC100043822	14	N/A	1	-8.66072	0.000977886	0.00681999	-0.83607	0.560167
ALDOA	7	Aldo-1; MGC107164; Aldo1	1	-9.50837	0.000682908	0.00584809	-0.835427	0.560417
9430029K10RIK	N/A	N/A	1	-9.66692	0.000640669	0.00572083	-0.829755	0.562625
TLCD1	11	AA690150; AU015616; 0610030G03Rik; RP23-185A18.3; 0610007A15Rik	1	-11.1682	0.000365893	0.00462579	-0.829346	0.562784
GRN	11	epithelin	1	-10.5841	0.000450949	0.00494406	-0.825339	0.56435
VAV3	3	MGC27838; AA986410; A530094I06Rik	1	-12.2192	0.000257531	0.00408821	-0.821709	0.565771
NACC2	2	0610020I02Rik; AI448087; C030048H19Rik	1	-13.5167	0.000173373	0.00348782	-0.819369	0.56669
GPER	5	GPCR-Br; Ceprl; Gpr30; 6330420K13Rik; CMKRL2; FEG-1	1	-16.2987	8.29317e-05	0.00267932	-0.819132	0.566783
SEMA5A	15	Semaf; semF; 5930434A13; 9130201M22Rik; AI464145	1	-8.52983	0.00103659	0.00701804	-0.816603	0.567777
C920004C08RIK	N/A	N/A	1	-12.1992	0.000259186	0.00409591	-0.813186	0.569124
GGA2	7	1200007E24Rik; mKIAA1080	1	-9.63667	0.000648472	0.00573132	-0.813088	0.569162
NID2	14	AW547149; Ly111; nidogen-2; NID-2; entactin-2	1	-7.27248	0.00189919	0.00941473	-0.813019	0.569189
DYSF	6	mFLJ00175; 2310004N10Rik; D6Pas3; AI604795	1	-7.85708	0.00141776	0.0082104	-0.808723	0.570887
TUBA1A	15	MGC102098; Tuba1; MGC102097; Tuba-1; MGC102099	1	-15.3062	0.000106272	0.00292803	-0.80744	0.571395
3830612M24	N/A	N/A	1	-11.2523	0.000355347	0.00458417	-0.805698	0.572085
CD81	7	Tapa1; Tapa-1; Tspan28	1	-9.05809	0.000823222	0.00635681	-0.804098	0.57272
BCKDHA	N/A	N/A	1	-9.22469	0.000767475	0.00625166	-0.802786	0.573241
VASN	16	2610528G05Rik; Slitl2	1	-69.9181	2.50727e-07	0.00064955	-0.795902	0.575983
CDKN2B	4	p15INK4b; AV083695; p15(INK4b); MTS2; INK4b; p15	1	-7.8142	0.00144752	0.00827615	-0.794637	0.576488
9030624J02RIK	7	2610029J22Rik	1	-32.0952	5.61802e-06	0.00106376	-0.788379	0.578994
LOC385699	N/A	N/A	1	-8.12133	0.00125018	0.00769164	-0.786576	0.579718
MGST2	3	MGST-II; GST2; MGC41409	1	-7.8704	0.00140867	0.00819078	-0.785889	0.579994
MTAP2	1	Mtap-2; MAP-2; MAP2	1	-18.3189	5.22362e-05	0.00228129	-0.783755	0.580853
MAPK3	7	p44; p44erk1; Erk-1; Erk1; Esrk1; Prkm3; p44mapk	1	-14.2812	0.000139644	0.00317525	-0.783328	0.581025
3110050N22RIK	N/A	N/A	1	-7.92873	0.00136971	0.00808932	-0.78293	0.581185
YIF1B	7	Yip1b; 9430029K10Rik; MGC130116	1	-7.92587	0.00137159	0.0080929	-0.779925	0.582397
COL1A1	N/A	N/A	1	-7.08426	0.00209593	0.0099101	-0.779833	0.582434
RBMS3	9	6720477E09Rik; MGC118437	1	-10.6031	0.000447816	0.00493351	-0.779031	0.582758
ZFP521	18	B930086A16Rik; Evi3	1	-9.96918	0.000568759	0.00547755	-0.777069	0.583551
7330410H16RIK	N/A	N/A	1	-8.89039	0.000884498	0.00661167	-0.776652	0.58372
CD151	N/A	N/A	1	-9.74965	0.000619918	0.00565035	-0.775986	0.583989
LPIN1	N/A	N/A	1	-7.25496	0.00191651	0.00945868	-0.775921	0.584016
ATF5	7	AFTA; Atf7; MGC102397; Atfx; ODA-10	1	-9.98437	0.000565418	0.00546197	-0.775321	0.584258
MIC2L1	N/A	N/A	1	-9.91357	0.000581207	0.0055219	-0.775141	0.584332
KPTN	7	2310042D10Rik; 2E4; C030013F01Rik	1	-10.7942	0.000417776	0.00487559	-0.768995	0.586826
CACNB3	15	Cchb3; Beta3	1	-7.82333	0.00144112	0.00826258	-0.766798	0.587721
PCDH19	N/A	N/A	1	-7.77544	0.00147509	0.0083774	-0.762815	0.589345
ZMYM3	X	MGC118059; Zfp261; AW122925; 9030216B10Rik	1	-12.0042	0.000276052	0.0041651	-0.76134	0.589948
BCKDK	7	AI327402	1	-10.6907	0.000433716	0.00493147	-0.759244	0.590806
SH3KBP1	X	Ruk; AI447724; Seta; 1200007H22Rik; 5830464D22Rik; 1700125L08Rik	1	-10.4103	0.00048089	0.00510453	-0.75814	0.591258
SERPINH1	7	Serpinh2; Hsp47; colligin; BERF-1; gp46; J6; Cbp2; Cbp1	1	-7.63883	0.00157756	0.00866979	-0.755839	0.592202
KCTD1	18	4933402K10Rik; AW553000; AI661543	1	-9.19368	0.000777486	0.00625166	-0.755396	0.592384
NFIX	8	N/A	1	-9.72966	0.000624853	0.0056648	-0.754747	0.59265
ALDH16A1	7	mFLJ00209; FLJ00209; 2410004H02Rik; AI452234; MGC19339	1	-7.81301	0.00144836	0.00827615	-0.75313	0.593315
TGFBR3	5	TBRIII; AU015626; AW215636; 1110036H20Rik	1	-7.87539	0.00140529	0.00819078	-0.752304	0.593655
IRGM1	11	Ifi1; LRG-47; Iipg3; Iigp3	1	-9.60857	0.000655827	0.00576418	-0.750717	0.594308
PLS3	X	T-fimbrin; AL024105; AI115446	1	-28.038	9.62692e-06	0.00136051	-0.75008	0.59457
HSD3B7	7	BB098564; AI195443	1	-14.5993	0.000128044	0.00308627	-0.749193	0.594936
BC023892	9	N/A	1	-7.39909	0.00177959	0.00913879	-0.746813	0.595918
DLX2	2	Tes-1; Dlx-2; AW121999	1	-14.3831	0.00013579	0.00317525	-0.745625	0.59641
TMEM126B	7	1110001A23Rik	1	-7.15146	0.00202293	0.00974396	-0.745384	0.596509
SPARC	11	BM-40; AA517111	1	-9.8657	0.000592194	0.00556948	-0.743602	0.597246
RNASE4	14	C730049F20Rik; RNase 4	1	-7.29459	0.00187761	0.00937611	-0.740745	0.59843
M6PRBP1	N/A	1300012C15Rik	1	-7.52152	0.00167266	0.00884998	-0.738925	0.599186
SCG5	2	7B2; AI325031; Sgne-1; Sgne1	1	-8.48185	0.0010592	0.00708044	-0.73889	0.5992
DOK1	6	AW557123; p62DOK	1	-7.63739	0.00157868	0.00866979	-0.737837	0.599638
SAT2	11	MGC74376; SSAT2; 2610016A03Rik; SSAT-2	1	-8.9003	0.000880721	0.00661167	-0.737445	0.599801
6720460F02RIK	11	2610008F03Rik; RP23-207N15.1; AI115087	1	-15.8836	9.18252e-05	0.00283015	-0.736835	0.600054
EGFR	11	wa-2; Erbb; 9030024J15Rik; AI552599; Errp; Wa5; wa2	1	-20.6513	3.24788e-05	0.00183949	-0.734993	0.600821
SMAD3	N/A	N/A	1	-9.47521	0.000692176	0.0058915	-0.731478	0.602287
NUCB1	7	Nucb; MTEST82; Calnuc; C77483; B230337F23Rik	1	-7.40589	0.00177343	0.00912936	-0.729536	0.603098
4631426J05RIK	N/A	BRAG; GalNAcS-6ST; mKIAA0598	1	-8.36931	0.00111467	0.00728467	-0.727797	0.603825
TLE2	N/A	N/A	1	-7.82332	0.00144113	0.00826258	-0.72762	0.603899
B230380D07RIK	9	KIAA1164; mKIAA1164	1	-7.13304	0.00204262	0.00976911	-0.726501	0.604368
SNX21	N/A	5730407K14Rik; AI481716	1	-10.4744	0.000469558	0.00503483	-0.726046	0.604559
2300002D11RIK	N/A	MGC57108	1	-9.88273	0.000588255	0.00556278	-0.725765	0.604676
IL18	9	Il-18; Igif	1	-11.0096	0.000386856	0.00466953	-0.724856	0.605057
SLC2A6	N/A	Glut9; Glut6; F630103L12Rik; A330096C23	1	-14.4948	0.000131718	0.00313797	-0.724721	0.605114
KLF9	N/A	BTEB-1; Bteb1; AA589643	1	-7.3373	0.00183676	0.00924276	-0.723859	0.605476
TSPAN4	7	AI325509; AI746565; NAG-2; MGC102386; D130042I01Rik; Tm4sf7; Tspan-4	1	-8.6334	0.000989795	0.00687003	-0.721528	0.606455
NRM	17	AI429796	1	-10.6759	0.000436067	0.00493351	-0.717618	0.608101
MVP	7	LRP; VAULT1; 2310009M24Rik	1	-38.8168	2.63118e-06	0.000848532	-0.717507	0.608148
BCAT2	7	Bcat-2; Eca40	1	-12.7325	0.000219201	0.00374414	-0.71541	0.609032
C530044N13RIK	16	MGC27760	1	-7.93437	0.00136602	0.00807505	-0.715028	0.609193
MEGF8	7	N/A	1	-8.68822	0.000966082	0.00681111	-0.712735	0.610162
NQO2	13	Nmor2; Ox2; NMO2; Ox-2	1	-7.37443	0.00180214	0.0091857	-0.712558	0.610237
GM166	7	N/A	1	-9.65173	0.000644575	0.00572083	-0.711286	0.610775
TTC30B	2	2510042P03Rik; Tcc30b	1	-11.3995	0.00033779	0.00452553	-0.710298	0.611194
PLCD3	11	mKIAA1964; 2610205J15Rik	1	-9.17127	0.000784823	0.00625166	-0.710272	0.611205
TRP53INP1	4	SIP; Stinp; Teap; SIP27; SIP18; 2700057G22Rik	1	-9.48095	0.00069056	0.00588974	-0.709023	0.611734
CCDC80	16	2610001E17Rik; Ssg1; Urb	1	-14.772	0.000122247	0.00303845	-0.707736	0.61228
RAB32	10	2810011A17Rik; AU022057	1	-7.32972	0.00184393	0.00925349	-0.707622	0.612329
2310033F14RIK	N/A	N/A	1	-11.3909	0.000338783	0.00452553	-0.706649	0.612742
4732458O05RIK	N/A	N/A	1	-8.01038	0.00131738	0.00792137	-0.704287	0.613746
MGST1	6	Gst; 1500002K10Rik	1	-15.1247	0.00011139	0.0029784	-0.700902	0.615188
PEX19	1	Pxf	1	-10.7293	0.000427689	0.00492582	-0.700049	0.615551
EN1	1	Mo-en.1; En-1	1	-18.1779	5.38594e-05	0.00229835	-0.699317	0.615864
D830050J10RIK	N/A	N/A	1	-7.70449	0.00152725	0.00854206	-0.696943	0.616878
LOC100045780	N/A	N/A	1	-17.5607	6.17527e-05	0.00242742	-0.692714	0.618689
PALLD	8	N/A	1	-7.29131	0.00188079	0.0093773	-0.692319	0.618858
AOC3	11	VAP1; SSAO	1	-15.7234	9.5574e-05	0.00283015	-0.690874	0.619479
RDH11	12	Ube-1c; Arsdr1; HCBP12; C85936; AU045252; Mdt1; UBE-1c1; SCALD; Psdr1; AI428145; M42C60; 2610319N22Rik; CGI-82	1	-7.73292	0.00150607	0.0084685	-0.69009	0.619815
COL1A2	6	oim; Cola2; Col1a-2; AA960264; Cola-2; AI325291	1	-7.54907	0.0016497	0.008837	-0.689152	0.620218
2017-09-05	N/A	N/A	1	-16.7346	7.47181e-05	0.0026078	-0.688602	0.620455
LOC100048332	N/A	N/A	1	-10.075	0.000545973	0.00538666	-0.686894	0.62119
STAT2	10	AW496480; 1600010G07Rik	1	-8.49014	0.00105525	0.00707925	-0.685393	0.621836
DAB2	N/A	N/A	1	-7.15751	0.00201651	0.00973978	-0.68478	0.622101
CNN2	10	AA408047; AI324678	1	-8.83116	0.000907484	0.00663136	-0.684038	0.622421
COMMD10	18	DRWMS2; 2310003A05Rik; AU019438	1	-10.2224	0.000516101	0.00528357	-0.683956	0.622456
CYB5R3	15	C85115; Dia1; Dia-1; 0610016L08Rik; 2500002N19Rik	1	-11.702	0.000304966	0.00431378	-0.682658	0.623016
GATA3	2	Gata-3	1	-12.7995	0.00021474	0.00369785	-0.681963	0.623316
TUBGCP2	7	1700022B05Rik	1	-15.6604	9.71006e-05	0.00284873	-0.681134	0.623675
INPP5A	7	N/A	1	-14.9348	0.000117079	0.00303288	-0.679616	0.624331
LOC100047261	N/A	N/A	1	-7.44795	0.00173593	0.00900951	-0.674327	0.626624
LPCAT3	6	Oact5; C3f; Moact5; PTG; Grcc3f	1	-8.33751	0.001131	0.00729149	-0.672753	0.627309
TREX1	9	1661; AU041952	1	-8.00957	0.00131789	0.00792137	-0.671239	0.627967
IL17RD	14	2810004A10Rik; Sef-S; Sef; AI428510; MGC118454	1	-8.95193	0.000861375	0.00652155	-0.67088	0.628124
EPHB2	N/A	N/A	1	-21.7051	2.66554e-05	0.00165213	-0.67032	0.628367
HSD17B11	5	SDR2; Pan1b; Dhrs8; retSDR2	1	-12.1804	0.000260754	0.00410348	-0.669773	0.628605
TCF7L2	19	mTcf-4B; TCF4E; Tcf-4; mTcf-4E; Tcf4; TCF4B	1	-19.1089	4.41898e-05	0.00210549	-0.669384	0.628775
CALM3	7	R75142; CaMA	1	-8.7358	0.000946069	0.0067438	-0.666652	0.629967
1700023M03RIK	N/A	N/A	1	-8.59284	0.0010078	0.00694164	-0.666372	0.630089
NRP1	8	Npn1; Nrp; NP-1; C530029I03; NPN-1	1	-12.7474	0.000218201	0.00373713	-0.665468	0.630484
CPNE2	8	MGC37787; MGC30751	1	-7.07419	0.00210715	0.0099101	-0.664975	0.630699
TRPT1	19	MGC41710; AW045591; AU079016; Tpt1h; TPT1	1	-8.34389	0.0011277	0.00729149	-0.664284	0.631002
LOC545472	2	N/A	1	-11.8754	0.000287936	0.00424195	-0.663622	0.631291
LOC636952	N/A	N/A	1	-7.34614	0.00182845	0.00921788	-0.657479	0.633985
0610007P14RIK	12	AU019315; C77855; 1190004E09Rik; ORF11	1	-30.3973	6.97727e-06	0.00126329	-0.655878	0.634689
ANXA6	11	Camb; Anx6; Cabm; AW107198; AnxVI	1	-10.6013	0.00044811	0.00493351	-0.653579	0.635701
TAP2	17	Ham-2; AI462429; Abcb3; APT2; Tap-2; Y1; MTP2; RING11; PSF2; ABC18; jas; Ham2	1	-8.92524	0.000871309	0.0065732	-0.653419	0.635772
2017-09-05	16	Pnutl1; Cdcrel-1; Cdcrel1	1	-10.0311	0.00055528	0.00540359	-0.652624	0.636122
IGF1R	7	IGF-1R; A330103N21Rik; hyft; D930020L01; CD221	1	-9.56727	0.000666824	0.00578664	-0.652592	0.636136
H1F0	15	H1(0); MGC98218; MGC117919; H1fv; MGC19309; D130017D06Rik	1	-12.8426	0.000211926	0.00368949	-0.652153	0.63633
GM2A	11	AW215435; AA408702	1	-11.1129	0.000373038	0.00464312	-0.652013	0.636392
PLTP	2	OD107	1	-15.7434	9.50959e-05	0.00283015	-0.651844	0.636466
9530064J02	N/A	N/A	1	-11.2807	0.000351873	0.00458417	-0.650857	0.636902
TRIM3	7	HAC1; Rnf22; BERP1	1	-8.83375	0.000906463	0.00663136	-0.646759	0.638714
MRAS	N/A	AI326250	1	-11.3005	0.000349482	0.00458417	-0.645833	0.639123
HTRA2	6	mnd2; Omi; AI481710; Prss25	1	-12.3582	0.00024638	0.00400133	-0.642556	0.640577
ACTG2	6	SMGA; Act4; ACTA3; Act-4	1	-19.6745	3.93636e-05	0.00199558	-0.638167	0.642529
ABCC5	16	MGC116567; Abcc5a; AI132311; Abcc5b; 2900011L11Rik; Mrp5	1	-8.12482	0.00124814	0.00768653	-0.635864	0.643555
KCNAB2	4	I2rf5; F5; Kcnb3	1	-7.38596	0.00179155	0.009168	-0.634441	0.64419
HLX	1	Hlx1; Hlx	1	-11.1455	0.0003688	0.00463328	-0.633993	0.64439
GPR85	6	2900026B03Rik; DKFZp761L08121	1	-8.86438	0.000894503	0.00661949	-0.633102	0.644788
NEURL2	2	Ozz; Ozz-E3	1	-8.69144	0.000964711	0.00681111	-0.633099	0.64479
GALNTL2	14	4631401E18Rik; mpp-GalNAc-T15	1	-17.1452	6.7888e-05	0.00251583	-0.632093	0.64524
DPYSL2	14	Crmp2; TOAD-64; Musunc33; DRP2; Ulip2; AI851130	1	-9.57972	0.000663487	0.00578441	-0.628509	0.646845
AK3	19	AK-3; AI506714; AA407498; Akl3l; Ak3l1; Ak3l; 1700018L02Rik	1	-7.3668	0.00180919	0.00919362	-0.62731	0.647382
ALCAM	16	AI853494; MuSC; MGC27910; BEN; CD166; DM-GRASP; SC1	1	-9.36773	0.000723305	0.00603897	-0.627182	0.64744
MAP1LC3B	N/A	1010001C15Rik; MGC118046; Map1lc3	1	-10.204	0.000519707	0.00530335	-0.626844	0.647591
B3GNT9	8	MGC117964; C76565	1	-11.6908	0.000306111	0.00431465	-0.625815	0.648053
ACBD4	11	2010015A21Rik; 2010009P05Rik; AI849317	1	-10.7853	0.000419109	0.00488215	-0.625701	0.648105
GSC	12	N/A	1	-7.37001	0.00180622	0.0091862	-0.624156	0.648799
SOCS3	11	EF-10; Cish3; SSI-3; SOCS-3; CIS3	1	-10.7253	0.000428299	0.00492582	-0.621645	0.649929
HEXA	9	Hex-1	1	-10.6484	0.00044046	0.00493351	-0.621508	0.649991
D330001F17RIK	N/A	N/A	1	-10.7059	0.000431335	0.00493144	-0.619509	0.650892
ADAMTSL4	3	MGC28749; Tsrc1	1	-10.6591	0.000438741	0.00493351	-0.618886	0.651173
MASP1	N/A	N/A	1	-9.15357	0.000790682	0.00625692	-0.617994	0.651576
AGPAT4	17	1500003P24Rik	1	-8.33661	0.00113147	0.00729149	-0.617756	0.651684
WDSUB1	2	1700048E19Rik; 2610014F08Rik	1	-7.48768	0.00170141	0.00892535	-0.615939	0.652505
BCL7C	N/A	N/A	1	-10.262	0.000508409	0.00523657	-0.615175	0.652851
ARHGEF19	4	WGEF; 6430573B13Rik; 6030432F23	1	-8.36553	0.0011166	0.00728467	-0.611865	0.65435
CUX1	5	Cux1; AA407197; KIAA4047; mKIAA4047; Cux-1; Phox2; Cux; CDP; MGC102214	1	-21.3582	2.84169e-05	0.00171503	-0.609512	0.655419
BAG3	7	Bis; AA407278	1	-9.43061	0.000704886	0.005945	-0.608211	0.65601
B430110C06RIK	N/A	N/A	1	-9.21298	0.000771236	0.00625166	-0.607089	0.65652
2310009E04RIK	N/A	N/A	1	-9.86843	0.00059156	0.00556948	-0.606938	0.656589
TSPAN7	X	TALLA; Mxs1; R74651; PE31; Tm4sf2; AI323365; A15; Cd231; 1200014P11Rik	1	-9.35773	0.000726286	0.00605442	-0.606725	0.656686
ATOH8	6	okadin; Hath6; 4933425C05Rik; Math6	1	-8.16491	0.00122495	0.00764094	-0.605065	0.657442
FN1	1	E330027I09; MGC117493; Fn; Fn-1	1	-12.9382	0.000205854	0.00365822	-0.603281	0.658255
BC023835	N/A	N/A	1	-10.3529	0.000491325	0.00518057	-0.602674	0.658532
H2AFX	9	AW228881; Hist5-2ax; H2A.X; H2ax	1	-28.013	9.66122e-06	0.00136051	-0.602379	0.658667
C230098O21RIK	N/A	N/A	1	-9.58795	0.00066129	0.00578441	-0.601505	0.659066
RHOJ	12	Arhj; AW210585; TC10L; 1110005O19Rik; TCL	1	-8.24759	0.00117879	0.00746997	-0.600385	0.659578
APOL7A	15	9130022K13Rik	1	-16.6554	7.61312e-05	0.0026078	-0.598554	0.660415
TOLLIP	7	4930403G24Rik; 4931428G15Rik	1	-7.7362	0.00150366	0.0084685	-0.596809	0.661215
HES6	1	AI326893	1	-7.38973	0.00178811	0.00916768	-0.59405	0.662481
PBX1	1	D230003C07Rik; Pbx-1	1	-7.33147	0.00184227	0.00925349	-0.592991	0.662967
RBPMS	8	2010300K22Rik; 2700019M19Rik; hermes; AU017537	1	-7.37685	0.00179991	0.0091857	-0.592601	0.663146
GNG8	7	G(y)8	1	-11.1082	0.000373652	0.00464312	-0.5921	0.663376
ASPHD2	5	MGC54823; 2900006N09Rik; 9230106G13Rik	1	-9.06645	0.000820307	0.00635351	-0.590729	0.664007
CD276	9	AU016588; B7h3; B7RP-2; 6030411F23Rik	1	-10.1407	0.00053239	0.00538666	-0.590662	0.664038
EIF3S5	N/A	N/A	1	-23.3551	1.99221e-05	0.00156442	-0.58893	0.664836
MXD4	5	Mad4; 2810410A03Rik	1	-12.22	0.000257469	0.00408821	-0.587029	0.665713
OSGEP	14	GCPL-1; PRSMG1; 1500019L24Rik	1	-9.19191	0.000778065	0.00625166	-0.586858	0.665791
L3MBTL2	15	MGC31247; M4mbt; 4732493N06Rik	1	7.28714	0.00188485	0.0093828	0.585119	1.50016
PMS2	5	AW555130; Pmsl2	1	8.72346	0.000951208	0.00677282	0.589486	1.50471
D15ERTD528E	N/A	N/A	1	9.47032	0.000693554	0.0058915	0.591492	1.5068
SLCO4A1	2	MGC28799; Slc21a12; MGC28824; OATP-E	1	16.1212	8.65967e-05	0.00273017	0.592868	1.50824
RANGAP1	N/A	N/A	1	18.0576	5.5295e-05	0.00230026	0.593112	1.5085
ACP6	3	5730559A09Rik; AU022842; ACPL1; mPACPL1	1	11.0557	0.000380606	0.00466674	0.593667	1.50908
D15WSU169E	15	AI843066; 9530053N22	1	8.33168	0.00113403	0.00729576	0.594145	1.50958
TSHZ1	18	Tsh1; Sdccag33; teashirt1; 5730407I04Rik; D18Bwg1409e; KIAA4206; NY-CO-33; Mtsh1; mKIAA4206	1	10.911	0.000400648	0.00476342	0.594527	1.50998
NMD3	3	C87860	1	8.66749	0.000974965	0.00681937	0.594628	1.51008
TRIM27	N/A	N/A	1	7.53137	0.00166441	0.00884399	0.597489	1.51308
5730494J16RIK	N/A	N/A	1	13.2356	0.000188293	0.00355123	0.59911	1.51478
PPRC1	19	PRC; A930018M19; mKIAA0595; MGC12121; BC013720	1	10.5643	0.000454235	0.00495931	0.600984	1.51675
FAM152B	15	AI427858; AI850401	1	9.85156	0.000595488	0.0055875	0.602673	1.51853
2010004A03RIK	8	AI593503	1	8.13149	0.00124424	0.00766998	0.602764	1.51862
CLCN3	8	Clc3	1	9.53131	0.000676587	0.00581755	0.604045	1.51997
COL7A1	9	AW209154	1	12.9252	0.000206666	0.00365822	0.605335	1.52133
LIMK1	5	N/A	1	8.48688	0.0010568	0.00707925	0.60651	1.52257
TNFRSF21	17	R74815; AA959878; TR7; DR6	1	19.5708	4.01973e-05	0.00200882	0.607204	1.5233
INTS3	3	C77668	1	7.10661	0.0020713	0.00985421	0.608852	1.52505
PRDM2	4	Riz; 4833427P12Rik; Gm1033; ZNFPR1C1; Riz1; E330024L24Rik	1	9.08076	0.000815346	0.00633969	0.608876	1.52507
ZFP251	15	9130001M19Rik; MGC69913; AV339307	1	11.589	0.00031675	0.00437308	0.609221	1.52543
PHOSPHO2	2	Phos2; AU021728; 1700048E23Rik; AV006103; AI661517; RP23-174C9.6	1	11.063	0.000379629	0.00466674	0.610267	1.52654
PRKCZ	4	zetaPKC; C80388; AI098070; Pkcz; R74924	1	9.18784	0.000779391	0.00625166	0.611526	1.52787
SGSM3	15	Cip85; BB175482; AI428557; R75178; 1810012I01Rik; RUSC3	1	10.6076	0.000447081	0.00493351	0.61252	1.52893
TMEM33	5	AA388285; db83; 2700052H22Rik; 1600019D15Rik; AI426615; 1110006G02Rik; AI314185; 5430406L04Rik; 2410089A21Rik	1	8.39247	0.00110297	0.00725055	0.613152	1.5296
FBLN1	15	N/A	1	12.014	0.000275168	0.0041651	0.613826	1.53031
SPAST	17	mKIAA1083; Spg4	1	8.81443	0.000914112	0.00665066	0.618169	1.53493
DIDO1	2	Datf1; D130048F08Rik; C530043I07; Dido3; Dido2; mKIAA0333; 6720461J16Rik; DIO-1	1	11.1868	0.00036353	0.00460737	0.618624	1.53541
SCL000911.1_939	N/A	N/A	1	10.5156	0.000462456	0.00500099	0.619375	1.53621
ILF3	9	MPHOSPH4; NF90	1	7.4481	0.0017358	0.00900951	0.620099	1.53698
FBXW2	N/A	N/A	1	10.0722	0.000546571	0.00538666	0.621998	1.53901
ESPL1	15	AL024103; ESP1; PRCE; AU045071; SSE	1	13.3067	0.000184369	0.00354357	0.622848	1.53991
RBM19	5	NPO; AV302714; KIAA0682; 1200009A02Rik	1	7.13937	0.00203582	0.00974396	0.62311	1.54019
EXOSC2	2	MGC30456; Rrp4	1	9.28774	0.000747602	0.00615266	0.623145	1.54023
DYNC1LI1	9	MGC32416; LIC-1; Dnclic1; 1110053F02Rik	1	8.56519	0.00102031	0.00697118	0.629907	1.54747
GNL2	4	Ngp-1; MGC7863; BC003262; HUMAUANTIG	1	10.7402	0.000426004	0.00492512	0.6304	1.54799
BTBD11	10	6330404E16Rik	1	9.56133	0.000668427	0.00578664	0.630919	1.54855
UHRF1BP1L	10	4930506D01Rik; mKIAA0701; 2010319N22Rik; KIAA0701; AA589495; C80672	1	7.47475	0.00171255	0.00895128	0.631431	1.5491
SFRS2IP	15	AI462454; 1110061H03Rik; SIP1; CASP11; mKIAA3013; 2610510E10Rik; SRRP129	1	13.5245	0.000172981	0.00348782	0.634574	1.55248
MRC1	2	CD206; AW259686	1	15.7607	9.46857e-05	0.00283015	0.640191	1.55854
CCNT1	N/A	N/A	1	13.3345	0.000182869	0.00354357	0.641324	1.55976
JTV1	5	MGC36346; MGC36522; AA407225; MGC37389; AA407136; MGC30261	1	7.5792	0.00162504	0.00880914	0.642437	1.56096
ATAD3A	4	KIAA1273; Tob3; 2400004H09Rik; mKIAA1273	1	8.80456	0.000918046	0.00666399	0.644718	1.56343
GSG2	11	MGC130563; Haspin	1	7.24016	0.0019313	0.00950205	0.645734	1.56453
COQ4	2	A330041N06; D2Ertd97e	1	11.7143	0.000303726	0.00431378	0.648112	1.56712
1110008L16RIK	N/A	N/A	1	7.23307	0.00193844	0.00951159	0.648396	1.56742
SLC35A3	3	2310050P13Rik; MGC36317	1	8.58194	0.00101271	0.0069454	0.648517	1.56756
BC025546	8	MGC38131; AU022703; C730036L12Rik	1	10.125	0.000535604	0.00538666	0.649197	1.5683
POLR1B	2	D630020H17Rik; 128kDa; RPA2; RPA135; RPA116	1	7.63168	0.00158316	0.00867113	0.64976	1.56891
RCL1	19	AI789745; 2310040A02Rik; RPCL1; C76567; Rnac	1	14.598	0.000128087	0.00308627	0.652191	1.57155
C85492	9	MGC31712; Ago61	1	8.18207	0.00121518	0.00760931	0.655022	1.57464
NOL14	5	2610033H07Rik	1	7.82197	0.00144207	0.00826258	0.656467	1.57622
EXOSC1	19	2610035C18Rik; 2610312F07Rik; AI447561; 2610104C07Rik	1	7.52458	0.00167009	0.00884998	0.656651	1.57642
AGGF1	13	VG5Q; AW112072; 2310029P06Rik; 2010009L17Rik; Peg3	1	22.9965	2.11859e-05	0.00156442	0.661383	1.5816
BC046331	4	mKIAA0562; A930027E11; MGC54921; RP23-254N4.3; AI115523	1	7.39937	0.00177934	0.00913879	0.661822	1.58208
ZC3H18	8	1190001B23Rik; Nhn1	1	7.56116	0.00163976	0.008837	0.662352	1.58266
PKP4	N/A	5031422I09Rik; MGC100358; p0071; Armrp; 9430019K17Rik; MGC105166	1	8.97658	0.000852322	0.0064826	0.662423	1.58274
POLR1A	6	RPA194; 194kDa; 3010014K16Rik; mRPA1	1	10.636	0.000442455	0.00493351	0.663579	1.58401
SLC9A3R1	11	EBP-50; NHE-RF; MGC95776; NHERF-1	1	7.98714	0.00133202	0.00797828	0.663742	1.58419
DGKZ	2	mDGK[z]; E130307B02Rik	1	8.36886	0.0011149	0.00728467	0.664494	1.58501
NFKB2	N/A	N/A	1	7.32936	0.00184427	0.00925349	0.664529	1.58505
ANXA8	14	MGC40628; Anx8; AI466995	1	10.9688	0.00039249	0.00471062	0.66591	1.58657
D130004H04RIK	N/A	N/A	1	7.50278	0.00168851	0.0088871	0.665936	1.5866
NIN	12	AI385615; 3110068G20Rik; AU024711; mKIAA1565	1	11.2096	0.000360654	0.00458417	0.666003	1.58667
AXUD1	9	4931429D10Rik; taip-3; URAX1	1	12.3437	0.000247518	0.00400133	0.668193	1.58908
D230004N01RIK	N/A	N/A	1	7.90635	0.0013845	0.00813121	0.67004	1.59112
POLR3H	N/A	5031409G22Rik; RPC8	1	7.2579	0.0019136	0.00945166	0.670096	1.59118
2610103J23RIK	N/A	N/A	1	9.95545	0.000571801	0.00548185	0.672423	1.59375
PUS7L	15	3000003F02Rik	1	8.68852	0.000965954	0.00681111	0.674146	1.59565
4933424B01RIK	6	MGC28965	1	7.95536	0.00135236	0.00802928	0.67603	1.59774
UBR2	17	mKIAA0349; AI462103; MGC36320; 9930021A08Rik; AW540746; KIAA0349; E130209G04Rik	1	8.13422	0.00124265	0.00766998	0.677711	1.5996
CCDC86	19	6720480F16Rik; D19Ertd678e; 4933411H20Rik	1	10.1991	0.000520671	0.00530465	0.678347	1.60031
RNMTL1	N/A	RP23-147P4.7; 4833420N02Rik; AI255153; HC90	1	7.6843	0.0015425	0.00859703	0.681306	1.60359
EDN1	13	ET-1; preproET	1	10.4652	0.000471174	0.00504363	0.681628	1.60395
APBA3	10	lin-10; AW208791; Mint-3; X11gamma; mint3	1	9.88678	0.000587324	0.00556278	0.684403	1.60704
TRABD	15	AL023039; 5730502D15Rik	1	8.05877	0.00128754	0.00782276	0.685303	1.60804
GPC1	N/A	AI462976	1	8.09771	0.00126412	0.00773221	0.685784	1.60858
GDNF	15	AI385739	1	8.82652	0.000909317	0.00663136	0.686451	1.60932
RSRC2	5	1500011J06Rik	1	7.98176	0.00133544	0.00798044	0.690928	1.61432
ABAT	16	X61497; 9630038C02Rik; I54; AI255750; GABA-T	1	7.63586	0.00157988	0.00866979	0.692108	1.61564
CIRH1A	8	TEG-292; Tex292	1	8.8707	0.000892059	0.00661167	0.692448	1.61602
DHRSX	N/A	N/A	1	13.995	0.000151224	0.00328125	0.692644	1.61624
1200016B10RIK	1	C1orf26	1	7.53405	0.00166217	0.00884399	0.696113	1.62013
CHCHD4	6	2810014D17Rik; 2410012P20Rik; AI838740	1	7.9889	0.0013309	0.00797828	0.696893	1.62101
MTDH	15	3D3/Lyric; 3D3; Lyric; 2610103J23Rik; AV353288; D8Bwg1112e	1	15.3698	0.000104549	0.00291752	0.698267	1.62255
WDR75	1	FLJ12545; 1300003A18Rik; MGC143988; C77608; 2410118I19Rik	1	7.34156	0.00183274	0.00923219	0.699472	1.62391
RAD17	13	9430035O09Rik; MmRad24	1	8.4684	0.00106565	0.00709352	0.700098	1.62462
DPH2	4	9130020C19Rik; Dph2l2; AI467389	1	21.6647	2.68534e-05	0.00165213	0.701619	1.62633
PABPC1	15	Pabp1; PabpI; PABP; Pabpl1	1	7.53972	0.00165745	0.00884399	0.703052	1.62795
SENP3	11	Smt3ip1; Smt3ip; AA408656	1	12.595	0.000228732	0.00383459	0.703444	1.62839
TARS2	3	AI429208; Tarsl1; 2610024N01Rik	1	9.27455	0.000751707	0.00616244	0.704364	1.62943
INTS1	5	KIAA1440; 1110015K06Rik	1	8.09571	0.00126532	0.00773221	0.704681	1.62978
D15ERTD682E	15	2310042P20Rik	1	15.4597	0.000102172	0.00288106	0.704778	1.62989
NSUN5	5	Wbscr20; AI326939; Nol1r; 9830109N13Rik; Wbscr20a	1	23.6919	1.88195e-05	0.00154882	0.705459	1.63066
2410018M08RIK	5	N/A	1	7.0738	0.00210758	0.0099101	0.707518	1.63299
LOC100044468	N/A	N/A	1	9.42145	0.000707532	0.00594646	0.711212	1.63718
BC017647	11	MGC28990	1	7.56631	0.00163554	0.00883579	0.711451	1.63745
RPAP3	15	2310042P20Rik; D15Ertd682e	1	8.55489	0.00102502	0.00697361	0.713923	1.64026
NCL	1	Nucl; B530004O11Rik; D1Nds28; D0Nds28; C23	1	9.13912	0.0007955	0.00627781	0.719871	1.64703
GPN3	5	D5Ertd708e; A930018B01Rik	1	9.16925	0.000785488	0.00625166	0.720116	1.64731
LOC100047016	N/A	N/A	1	8.92236	0.00087239	0.00657353	0.721246	1.64861
LTV1	N/A	2610020N02Rik	1	10.8188	0.000414089	0.00484274	0.722107	1.64959
UPF1	8	Rent1; PNORF-1; Upflp; B430202H16Rik; NORF1	1	8.13154	0.00124421	0.00766998	0.72211	1.64959
THOP1	10	AI131655; AI327041; EP24.15	1	7.5542	0.00164547	0.008837	0.723249	1.6509
RRAD	N/A	N/A	1	11.8929	0.000286287	0.00422891	0.723826	1.65156
4931433E08RIK	N/A	N/A	1	7.59819	0.00160973	0.00874112	0.725675	1.65367
2810003C17RIK	2	C87647; AI043124; MGC30545; Iba2	1	7.40877	0.00177083	0.00912936	0.726564	1.65469
C330023M02RIK	5	A630046C11; AI450868; 4833422K13Rik	1	11.3864	0.000339307	0.00452553	0.729735	1.65833
SHMT1	N/A	N/A	1	12.0713	0.0002701	0.0041563	0.730014	1.65866
PRPF4	4	bN189G18.1; 1600015H11Rik; AI874830; MGC117717	1	7.27677	0.00189498	0.00941473	0.730282	1.65896
LRRC59	11	AA959742; C78668; RP23-290B5.2	1	7.14483	0.00202999	0.00974396	0.731159	1.65997
DHX33	11	3110057P17Rik; 9430096J02Rik; Ddx33	1	11.3681	0.00034145	0.00452672	0.731346	1.66019
ITGA5	15	Cd49e; Fnra	1	13.0022	0.000201905	0.00365822	0.732247	1.66122
USP39	N/A	SAD1; AA408960; AI894154; D6Wsu157e; CGI-21	1	9.75316	0.000619055	0.00565035	0.733729	1.66293
FAM102A	N/A	AI426465; MGC38572; Eeig1	1	12.6801	0.000222776	0.0037546	0.73398	1.66322
PSMD7	8	Mov34; AW107203; Mov-34	1	13.8654	0.000156859	0.00333344	0.736175	1.66575
SEMA7A	9	M-Sema-L; 2900057C09Rik; H-Sema-L; CDw108; Semal	1	18.5996	4.91833e-05	0.00224226	0.736509	1.66614
ARHGEF5	N/A	N/A	1	8.85906	0.000896564	0.00661949	0.73939	1.66947
ZFP623	15	2610029D06Rik; AI847036; MGC101961	1	8.59481	0.00100692	0.00694164	0.740107	1.6703
USP52	10	AW742773; 1200014O24Rik; mKIAA0710; AI047843	1	13.6478	0.00016692	0.00341217	0.74405	1.67487
POLR1E	4	Praf1; D030019D19Rik; AU042259; 53kDa; Paf53	1	9.54526	0.00067278	0.00580055	0.745062	1.67605
LYAR	5	N/A	1	9.11307	0.000804284	0.00630006	0.746303	1.67749
DDX27	2	C86129	1	16.6099	7.69584e-05	0.00260794	0.75074	1.68266
2610528E23RIK	16	AV122629; AV099812; 4930572F24Rik; 1110001A06Rik	1	7.8058	0.00145344	0.008294	0.752413	1.68461
TMEM93	11	0610025L18Rik; 0610009E20Rik; RP23-263M10.8	1	7.09672	0.00208216	0.00986884	0.755989	1.68879
CMAS	6	D6Bwg0250e; CMP-Neu5Ac; AW208911	1	7.22835	0.0019432	0.00952364	0.756749	1.68968
LMTK2	5	A330101P12Rik; cprk; 2900041G10Rik; aatyk2; KPI-2; BREK; KPI2	1	8.83506	0.000905946	0.00663136	0.757059	1.69004
EG633640	13	MGC29320; MGC118117	1	10.294	0.000502321	0.00523567	0.760197	1.69372
LRPPRC	17	GP130; 3110001K13Rik; C76645; Lrp130; LSFC	1	7.89277	0.00139357	0.0081618	0.761029	1.6947
PTPN22	3	PEP; 70zpep; Ptpn8	1	13.102	0.000195941	0.0036269	0.766366	1.70098
DUSP6	10	MGC98540; MKP3; PYST1; MKP-3; 1300019I03Rik	1	10.2566	0.000509458	0.00523657	0.767751	1.70261
C77080	N/A	N/A	1	9.38147	0.000719227	0.00602511	0.771645	1.70721
GABPB2	3	A430024B14Rik; AV050852; 1810015F01Rik; 9430006E19Rik; Gabpb2-1; 5830427M07	1	11.063	0.000379637	0.00466674	0.776651	1.71315
PLA2G6	15	BB112799; iPLA2	1	7.65331	0.00156629	0.00866654	0.778055	1.71482
C730029F17RIK	N/A	N/A	1	8.34813	0.00112552	0.00729149	0.778804	1.71571
POP1	15	4932434G09Rik; MGC36536	1	8.31068	0.001145	0.00735146	0.780138	1.7173
GLS2	10	A330074B06Rik; AI195532; GLS; mKIAA4146; KIAA4146; GA; Lga	1	9.82091	0.000602707	0.0056167	0.780984	1.7183
PRKX	X	Pkare; PKX1	1	10.2608	0.000508648	0.00523657	0.781344	1.71873
ABCF2	5	E430001O06; 0710005O05Rik; Drr3	1	7.0607	0.0021223	0.0099101	0.78162	1.71906
MAK16	N/A	AI314911; 2600016B03Rik	1	9.66204	0.000641921	0.00572083	0.78267	1.72031
SCL0004020.1_31	N/A	N/A	1	7.6795	0.00154616	0.00860984	0.783854	1.72172
JOSD1	15	1300006C06Rik; MGC101975; mKIAA0063; MGC6306	1	20.6462	3.25111e-05	0.00183949	0.784808	1.72286
UBE2F	N/A	2510010F15Rik; AI851109	1	7.96576	0.00134567	0.00799954	0.785434	1.72361
B3GALNT2	13	D230016N13Rik; MGC103263; A930105D20Rik; C80633	1	9.95841	0.000571145	0.00548185	0.788004	1.72668
NOB1	N/A	MGC144650; Nob1p; 1700021I09Rik; Psmd8bp1; MGC118441; MGC144649; ART-4	1	7.56214	0.00163895	0.008837	0.789535	1.72852
MMP9	2	MMP-9; Clg4b; protease; pro-MMP-9; zymogen; B/MMP9; AW743869	1	13.2924	0.000185149	0.00354357	0.790095	1.72919
RASSF1	9	Rassf1A; REH3P21; Rassf1B; RDA32; AA536941; 123F2; NORE2A; Rassf1C; AU044980	1	8.08896	0.00126934	0.00774599	0.792548	1.73213
CSNK1E	N/A	tau; CKIe; AI426939; AW457082; KC1epsilon; AI551861	1	9.74941	0.000619976	0.00565035	0.795465	1.73564
MDN1	4	A130070M06; 4833432B22Rik; AA958993; Gm135	1	10.958	0.000394	0.00471956	0.79555	1.73574
PSME3	11	PA28gamma; pa28g; Ki; AU020960; AA410043	1	8.4102	0.00109411	0.00720726	0.796233	1.73656
PRMT5	14	Jbp1; Skb1	1	9.16253	0.000787707	0.00625166	0.798267	1.73901
EPHA2	4	AW545284; Sek-2; Eck; Myk2; Sek2	1	10.8757	0.00040572	0.00481334	0.798273	1.73902
PLA2G12A	3	Pla2g12; mGXII-1-PLA2; GXII; 2310004B05Rik; MGC58884; mGXII-1; Rossy	1	7.30549	0.00186708	0.00933099	0.80043	1.74162
ZFP598	17	BC023040	1	10.6051	0.000447491	0.00493351	0.805274	1.74748
PCOLCE2	9	Pcpe2; 2400001O18Rik	1	9.64175	0.000647154	0.00573085	0.80652	1.74899
ZFP276	N/A	N/A	1	12.2129	0.000258053	0.00408821	0.80774	1.75047
LOC100047009	N/A	N/A	1	17.8284	5.81624e-05	0.00234761	0.808865	1.75183
MAPK6	9	D130053K17Rik; Mapk4; Prkm4; Mapk63; 2610021I23Rik; Prkm6; Erk3	1	7.86294	0.00141376	0.0082042	0.810802	1.75419
SRPX2	X	SRP; SRPUL; 1110039C07Rik	1	11.4031	0.000337382	0.00452553	0.813109	1.75699
YRDC	4	BC023823; IRIP; ITIP; AV303379; MGC38336	1	7.8182	0.00144471	0.00827024	0.813801	1.75784
VARS	17	Bat6; G7a; D17H6S56E; Vars2; Bat-6	1	8.6957	0.000962901	0.00681111	0.814584	1.75879
TOP1MT	15	2900052H09Rik	1	9.98837	0.00056454	0.00546182	0.814838	1.7591
EP300	15	A730011L11; p300; A430090G16	1	7.72551	0.00151155	0.00848865	0.816841	1.76154
BXDC1	N/A	N/A	1	9.69284	0.000634077	0.00569143	0.817854	1.76278
NFKBIE	17	IKBE	1	13.8509	0.000157507	0.00333344	0.819841	1.76521
PMEPA1	2	2210418I02Rik; Erg1.2; AW455466; Stag1; Pmepa1; N4wbp4	1	7.47212	0.00171483	0.00895128	0.821339	1.76704
MFHAS1	8	D8Ertd91e; 2310066G09Rik	1	8.58945	0.00100933	0.00694164	0.822294	1.76821
MRPL9	3	AA409733; 8030480E20Rik; L9mt; C330013D18Rik	1	11.6125	0.000314251	0.00435757	0.824224	1.77058
TNFRSF22	N/A	N/A	1	8.23555	0.00118537	0.00748739	0.82657	1.77346
SKIV2L2	13	2610528A15Rik; mKIAA0052	1	12.2984	0.000251102	0.00403866	0.834185	1.78285
CSDA	6	Dpba; dbpA; Yb2; Ybx3; oxyR; MSY4	1	8.35954	0.00111966	0.00728467	0.8354	1.78435
CALR	8	Calregulin; CRT	1	11.9149	0.00028423	0.00420833	0.839208	1.78907
PPA1	10	2010317E03Rik; Pyp	1	16.1393	8.6214e-05	0.00273017	0.843259	1.7941
6430548M08RIK	N/A	N/A	1	9.19557	0.000776873	0.00625166	0.843647	1.79458
PLAUR	N/A	uPAR; u-PAR; Cd87	1	10.6144	0.000445962	0.00493351	0.843762	1.79472
MTHFD2	6	AW558851; NMDMC	1	7.61459	0.00159666	0.00871506	0.845448	1.79682
TRAF3	12	CD40bp; CAP-1; AI528849; amn; LAP1; CRAF1; T-BAM	1	12.9088	0.000207698	0.00366625	0.84564	1.79706
RBPMS2	9	AI316523; 2400008B06Rik	1	9.64037	0.000647512	0.00573085	0.847542	1.79943
CDC25A	9	D9Ertd393e	1	12.546	0.000232249	0.00386288	0.849302	1.80163
RRP9	9	U3-55k; Rnu3ip2; 55kDa; MGC25949; D9Wsu10e; D19435	1	12.7998	0.00021472	0.00369785	0.850073	1.80259
TOB2	15	AV071822; 2900090N22Rik; mKIAA1663; 4930545K18Rik	1	7.9003	0.00138853	0.00814736	0.850822	1.80353
CENTD3	18	AI851258; Drag1; mKIAA4097; E030006K04Rik; KIAA4097; Arap3	1	16.5717	7.76619e-05	0.00261779	0.851143	1.80393
SPIRE2	8	MGC31610; BC026502; Spir2; Spir-2	1	16.8633	7.24878e-05	0.00258065	0.851361	1.8042
AATF	11	4933415H02Rik; 5830465M17Rik; MGC35916; Che-1; Trb	1	8.54091	0.00103146	0.00699074	0.855311	1.80915
E130012A19RIK	11	AW539173; AI413509; AA409164; RP23-94N18.3	1	7.35179	0.00182315	0.00921316	0.856423	1.81054
NOL6	4	Nrap; AA410091	1	10.4354	0.00047641	0.00507397	0.857654	1.81209
MSLN	17	MPF	1	24.0116	1.78427e-05	0.00152796	0.860229	1.81533
BRP16	15	D15Ertd741e; MNCb-5873	1	17.4811	6.2873e-05	0.00242742	0.863591	1.81956
PAPOLA	12	Plap; PAP; PapIII	1	8.02322	0.00130938	0.00790997	0.866842	1.82367
EG433923	5	N/A	1	8.37236	0.00111312	0.00728467	0.867648	1.82469
BLCAP	2	AI462828; Bc10; MGC102074	1	8.15183	0.00123245	0.00764942	0.878219	1.8381
ETS2	16	AU022856; Ets-2	1	11.2228	0.000359005	0.00458417	0.87833	1.83825
LOC380927	N/A	N/A	1	12.9939	0.00020241	0.00365822	0.879662	1.83994
CCDC137	N/A	3110023B02Rik; RP23-82I5.10	1	13.4797	0.000175252	0.00349436	0.879904	1.84025
GADD45B	10	Myd118; AI323528	1	9.37137	0.000722221	0.00603788	0.882415	1.84346
PIM3	N/A	N/A	1	13.9825	0.000151757	0.00328125	0.882847	1.84401
DCTD	8	6030466N05Rik	1	9.2198	0.000769043	0.00625166	0.887146	1.84951
ARHGAP22	14	MGC47316; p68RacGAP; B230341L19Rik; RHOGAP2	1	9.68183	0.000636868	0.00570839	0.888243	1.85092
LOC100046483	N/A	N/A	1	10.0746	0.000546065	0.00538666	0.89239	1.85625
RBM13	8	AI314911; 2600016B03Rik	1	7.86436	0.00141279	0.0082042	0.893712	1.85795
LOC232887	N/A	N/A	1	8.25598	0.00117422	0.00745952	0.894272	1.85867
WISP1	15	Elm1; AW146261	1	25.4253	1.42108e-05	0.0014763	0.90033	1.86649
CREG1	1	Creg; AA755314	1	10.2522	0.000510307	0.00523657	0.904596	1.87202
UPP1	11	UdRPase; Upp; UPase; AI325217; Up	1	16.0158	8.8869e-05	0.00278794	0.904761	1.87223
PADI2	4	Pdi; Pdi2; mKIAA0994	1	13.4635	0.000176083	0.00349793	0.905857	1.87366
ANKRD11	8	2410104C19Rik; 6330578C09Rik; 9530048I21Rik; 3010027A04Rik; Gm176	1	9.21213	0.000771511	0.00625166	0.913186	1.8832
BOP1	15	D18861; AW146150; Erb1p; Kiaa0124; mKIAA0124; AU020183	1	13.7535	0.000161935	0.00336453	0.913251	1.88328
IL18RAP	1	N/A	1	7.46984	0.0017168	0.00895422	0.91691	1.88807
COQ10B	1	1500041J02Rik; 1700030I21Rik; AW742641; AV002237; 9530077A17Rik	1	15.5122	0.000100813	0.00288106	0.922448	1.89533
C130027E04RIK	N/A	N/A	1	10.1076	0.000539177	0.00538666	0.926017	1.90002
LRP11	10	1700034J19Rik; 9830160H19Rik; 6330533B21	1	12.6828	0.000222588	0.0037546	0.927949	1.90257
SRM	N/A	SpdSy; AA407669	1	11.7315	0.000301988	0.00430045	0.931164	1.90681
GRB10	N/A	N/A	1	13.5962	0.000169426	0.0034302	0.932543	1.90864
A730086L23RIK	N/A	N/A	1	11.6522	0.000310087	0.00431873	0.932968	1.9092
PA2G4	10	Plfap; Ebp1; 38kDa; AA672939	1	8.15853	0.0012286	0.00764512	0.938013	1.91589
NOL8	13	D13Ertd548e; 5730412B09Rik; 4921532D18Rik	1	7.12144	0.00205515	0.0098107	0.93947	1.91782
PPIF	14	AW457192; PPIase	1	28.4271	9.11271e-06	0.00134296	0.940153	1.91873
MMP10	9	AV377895	1	13.2556	0.000187175	0.00354703	0.940345	1.91899
SLC25A33	4	5730438N18Rik; MGC4399	1	9.52431	0.000678509	0.00582617	0.9404	1.91906
SORT1	3	Ntr3; Ntsr3; AI852375; 2900053A11Rik	1	21.2128	2.9198e-05	0.00174552	0.945109	1.92533
CARD10	15	AI449026; CARMA3; Bimp1	1	9.20535	0.0007737	0.00625166	0.956079	1.94003
ANKRD1	19	Crap; CARP; Alrp	1	7.06298	0.00211973	0.0099101	0.959529	1.94468
IBRDC3	N/A	N/A	1	10.7054	0.000431413	0.00493144	0.959609	1.94478
LOC100047579	N/A	N/A	1	20.9386	3.07459e-05	0.00180404	0.964603	1.95153
SH3BP2	5	3BP2	1	11.2201	0.000359348	0.00458417	0.975127	1.96581
MLLT11	3	Zfp692; AI839562; Af1q	1	9.78866	0.000610421	0.00563062	0.978645	1.97061
GCNT2	13	IGnT; IGnTC; IGnTB; IGnTA; 5330430K10Rik	1	9.41377	0.000709762	0.0059573	0.98048	1.97312
CCDC85B	N/A	MGC67311; AI842788	1	8.74197	0.000943513	0.0067438	0.986609	1.98152
GNL3	14	MGC46970; C77032; Ns; BC037996	1	8.33961	0.00112991	0.00729149	0.987122	1.98223
WHSC1	5	Whsc1l; AW555663; 5830445G22Rik; C130020C13Rik; 9430010A17Rik; D030027O06Rik; D930023B08Rik; mKIAA1090	1	10.127	0.000535195	0.00538666	0.990142	1.98638
CNTNAP4	8	Caspr4; E130114F09Rik	1	23.7052	1.87776e-05	0.00154882	0.991755	1.9886
TIRAP	9	C130027E04Rik; Tlr4ap; AA407980; wyatt; Mal	1	12.449	0.000239418	0.00393477	1.00812	2.01129
LOC632684	N/A	N/A	1	7.15967	0.00201422	0.00973616	1.0113	2.01573
CCRN4L	3	Ccr4; nocturnin; AU043840	1	7.18328	0.00198945	0.0096829	1.01557	2.0217
DYRK3	1	BC006704	1	15.856	9.24594e-05	0.00283015	1.01839	2.02565
ZFAND2A	5	AA407930; AU016206; Airap	1	7.1665	0.00200702	0.00972363	1.02291	2.03202
CRELD2	15	C85758; 5730592L21Rik	1	13.2833	0.00018565	0.00354357	1.0245	2.03425
WDR43	N/A	N/A	1	23.3338	1.99944e-05	0.00156442	1.02656	2.03716
MYBBP1A	11	AU019902; p160MBP; P160; p67MBP; AL024407	1	9.62504	0.000651504	0.00573414	1.03368	2.04724
ETV4	11	Pea-3; Pea3; AW414408	1	18.4203	5.11068e-05	0.00228129	1.03611	2.0507
E2F2	4	E130207A07	1	9.30548	0.000742126	0.00613149	1.03653	2.05128
CTGF	10	Ccn2; Fisp12; Hcs24; fisp-12	1	11.0503	0.000381338	0.00466674	1.04313	2.06069
2810474O19RIK	6	AA536804; KIAA1551; AU020969; GET; mKIAA1551; 6720435I21Rik	1	9.51056	0.000682302	0.00584809	1.04703	2.06628
ERRFI1	4	Mig-6; 1300002F13Rik; Mig6; AI788755; RALT	1	9.82951	0.000600671	0.00561424	1.06491	2.09203
HEATR1	13	B130016L12Rik; BC019693; MGC30806; AA517551	1	8.13969	0.00123947	0.00766998	1.07651	2.10892
DNAJC2	N/A	AU020218; Zrf1; Zrf2; MIDA1	1	13.2496	0.000187511	0.00354703	1.0931	2.13332
SLC7A11	3	xCT; AI451155; 9930009M05Rik; sut	1	7.4128	0.00176721	0.00912936	1.09994	2.14345
GDPD1	11	2610020H15Rik; RP23-352L3.1	1	10.6829	0.00043495	0.00493147	1.12992	2.18847
RBM38	2	Rnpc1; Seb4l; Seb4	1	16.9989	7.0228e-05	0.00255767	1.13584	2.19747
EGR1	18	egr; Zenk; NGFIA; TIS8; Krox-1; Krox-24; Zif268; Krox24; NGF1-A; A530045N19Rik; Egr-1; ETR103; Zfp-6; NGFI-A	1	12.3439	0.0002475	0.00400133	1.16377	2.24042
RRP1B	17	2600005C20Rik; mKIAA0179; D030064A17; Kiaa0179	1	8.17534	0.001219	0.00762567	1.16922	2.2489
2600005C20RIK	N/A	N/A	1	9.11327	0.000804215	0.00630006	1.16993	2.25001
KLF5	N/A	4930520J07Rik; CKLF; IKLF; Bteb2	1	21.6773	2.67912e-05	0.00165213	1.17126	2.25208
PDXP	15	1600027H05Rik; AB041662; PLPP	1	15.4424	0.000102623	0.00288106	1.2033	2.30266
HMGA1	17	Hmgiy; MGC102580; AL023995; HMGY; HMGI(Y); Hmga1a; HMG-I(Y); Hmgi; Hmga1b	1	26.9388	1.1289e-05	0.0014763	1.20545	2.3061
ODZ4	7	Ten-m4; R75022; mKIAA1302; l7Rn3; l(7)-3Rn; Doc4; ELM2	1	15.5914	9.88081e-05	0.00287223	1.23146	2.34804
SLC11A1	1	MGC129157; Lsh; Nramp; Ity; Bcg; MGC129156; Nramp1	1	19.4108	4.15268e-05	0.00200882	1.23156	2.3482
LOC638935	N/A	N/A	1	7.84836	0.00142375	0.00822061	1.31485	2.48777
VEGFC	8	VEGF-C; AW228853	1	15.6952	9.62545e-05	0.00283705	1.34923	2.54776
TCOF1	18	AW209012; treacle; AA408847	1	7.45811	0.00172703	0.00899274	1.34948	2.5482
PDGFB	N/A	N/A	1	26.0778	1.28476e-05	0.0014763	1.35197	2.5526
HBEGF	18	DTS; MGC107656; Dtr; HB-EGF; Hegfl; AW047313	1	10.7358	0.000426683	0.00492512	1.41306	2.66301
SENP1	15	E330036L07Rik; D15Ertd528e; 2310046A20Rik; MGC27975	1	11.142	0.000369262	0.00463328	1.42307	2.68155
TRAF1	2	4732496E14Rik	1	18.1625	5.40405e-05	0.00229835	1.62705	3.08881
ACSBG1	9	R75185; BG1; E230019G03Rik; mKIAA0631; Lpd; Bgm	1	24.5007	1.64676e-05	0.00151239	1.82351	3.5394
CHRNB1	11	Acrb; Achr-2	1	29.9242	7.42738e-06	0.00126578	1.83676	3.57207
CTSW	19	lymphopain	1	10.863	0.000407569	0.00481334	2.03566	4.10009

## Sheet: upregulated 
gene name		symbol	Num. matches	t-statistic	p-value	q-value	Difference		Fold induced
SLC1A3	15	MGluT1; B430115D02Rik; Eaat1; GluT-1; GLAST; GLAST-1; AI504299; Gmt1; GLU-T	1	-32.1153	5.60403e-06	0.00106376	-3.58317	0.0834369	11.9851
SPON2	5	2310045I24Rik; AI504350; Mindin; M-spondin	1	-33.8107	4.56462e-06	0.00106376	-3.02942	0.122477	8.1648
CBR2	11	MLCR	1	-37.1562	3.1328e-06	0.000867773	-2.8896	0.134941	7.41067
LOC100038882	4	N/A	1	-9.29755	0.000744568	0.00614366	-2.82468	0.141152	7.08457
PDLIM2	14	MGC37634; mystique; Slim	1	-15.795	9.38769e-05	0.00283015	-2.78856	0.14473	6.9094
OGN	13	OG; SLRR3A; mimecan; 3110079A16Rik; mimican; OIF	1	-7.88529	0.0013986	0.00816859	-2.5451	0.171336	5.83649
LY6A	15	Ly-6A/E; Ly-6A.2; Sca-1; Sca1; TAP; Ly-6E.1	1	-23.8288	1.83933e-05	0.00154882	-2.52632	0.173581	5.76101
ACSS2	2	AceCS1; 1110017C11Rik; ACAS; Acs1; Acas2; Acas1	1	-24.6283	1.61309e-05	0.00151239	-2.51043	0.175504	5.69789
SCARA5	14	4932433F15Rik; 4933425F03Rik; AV278087	1	-18.9561	4.56188e-05	0.00214138	-2.50955	0.175611	5.69441
GPNMB	6	ipd; Dchil	1	-25.4413	1.41753e-05	0.0014763	-2.4269	0.185965	5.37736
AQP1	N/A	N/A	1	-19.8446	3.80421e-05	0.00199234	-2.34581	0.196716	5.08347
SOBP	10	MGC67344; 2900009C16Rik; 5330439J01Rik	1	-8.57086	0.00101773	0.00696475	-2.32042	0.200209	4.99479
MGP	6	Mglap	1	-8.79859	0.000920438	0.0066737	-2.32002	0.200264	4.99341
IDH1	1	Idh-1; E030024J03Rik; MGC115782; AI788952; IDPc; AI314845; Id-1	1	-12.522	0.000234002	0.00388187	-2.30802	0.201938	4.95202
PTN	6	Osf-1; Osf1; OSF; HBGF-8; HBNF; HARP; HB-GAM; HBBN	1	-26.6185	1.18397e-05	0.0014763	-2.30801	0.201938	4.95201
ALDH3A1	11	Ahd-4; Aldh3; Ahd4; Aldh	1	-20.0093	3.68154e-05	0.00198806	-2.25142	0.210017	4.76152
CLEC2D	6	MGC123478; Clr-b; Ocil; Clrb	1	-13.0904	0.000196623	0.0036269	-2.23891	0.211847	4.7204
IDB2	N/A	N/A	1	-22.5483	2.291e-05	0.00159904	-2.23124	0.212976	4.69536
PPAP2B	4	Ppab2b; D4Bwg1535e; AV025606; Lpp3; 1110003O22Rik; D4Bwg0538e; 2610002D05Rik	1	-43.3252	1.69686e-06	0.000848532	-2.19083	0.219025	4.5657
PRRX2	N/A	N/A	1	-12.0089	0.00027563	0.0041651	-2.12161	0.22979	4.35179
LOC223672	N/A	N/A	1	-14.7486	0.000123014	0.00303845	-2.07109	0.23798	4.20204
HIST1H1C	N/A	N/A	1	-29.1621	8.23151e-06	0.00130408	-2.04891	0.241667	4.13793
USP18	6	UBP43; Ubp15; 1110058H21Rik; AW047653	1	-7.22088	0.00195077	0.00955337	-2.00717	0.248761	4.01992
MARCKS	10	PKCSL; Macs	1	-66.4372	3.07503e-07	0.00064955	-1.99456	0.250945	3.98494
MVK	N/A	N/A	1	-18.233	5.32176e-05	0.00229415	-1.95416	0.258071	3.8749
ID2	12	C78922; Idb2; AI255428	1	-24.6972	1.59525e-05	0.00151239	-1.91088	0.265931	3.76038
LOC100046616	N/A	N/A	1	-29.3229	8.05312e-06	0.00130408	-1.90477	0.267058	3.7445
GBP2	3	N/A	1	-9.75359	0.00061895	0.00565035	-1.87636	0.27237	3.67147
CRYAB	9	Crya-2; Crya2	1	-11.8166	0.000293581	0.0042654	-1.87618	0.272405	3.67101
DBP	7	N/A	1	-16.6119	7.69224e-05	0.00260794	-1.87277	0.273049	3.66235
CD248	19	Cd164l1; 2610111G01Rik; Tem1; AI842296	1	-15.3371	0.00010543	0.00291752	-1.86674	0.274193	3.64707
ACTA2	N/A	N/A	1	-11.673	0.000307937	0.00431725	-1.85564	0.27631	3.61912
ARHGDIB	6	Ly-GDI; Gdid4; D4	1	-17.0036	7.01515e-05	0.00255767	-1.84327	0.27869	3.58821
SLC24A3	2	NCKX3	1	-35.9837	3.56037e-06	0.000867773	-1.83668	0.279966	3.57186
HTRA3	N/A	N/A	1	-24.0976	1.7591e-05	0.00152796	-1.83187	0.280901	3.55998
LY6C1	15	Ly6c; Ly-6C; AA959465; AA682074	1	-28.4906	9.03202e-06	0.00134296	-1.82229	0.282771	3.53643
PRKCDBP	7	MGC6598; 3110015B12Rik; SRBC; 6330514M23Rik	1	-12.0906	0.00026842	0.0041563	-1.81758	0.283696	3.5249
HIST1H2BC	13	R74621; 2610022J01Rik; H2bfs	1	-7.40638	0.00177299	0.00912936	-1.81412	0.284377	3.51645
THBS2	17	Thbs-2; TSP2	1	-24.068	1.76771e-05	0.00152796	-1.8131	0.284578	3.51398
CXCL12	N/A	N/A	1	-41.0443	2.10583e-06	0.000848532	-1.79954	0.287266	3.4811
ACAT2	N/A	AW742799; Tcp1-rs1; Tcp-1x	1	-16.6989	7.53503e-05	0.0026078	-1.79866	0.287442	3.47897
HSPB6	7	Gm479; AA387366; Hsp20; MGC107687	1	-27.2774	1.07413e-05	0.00144825	-1.77527	0.29214	3.42301
TGFB1I1	7	TSC-5; hic-5; Hic5; ARA55	1	-32.6819	5.22659e-06	0.00106376	-1.76661	0.2939	3.40252
IGFBP6	15	IGFBP-6	1	-13.7114	0.000163901	0.00339425	-1.76461	0.294305	3.39783
SLC25A1	16	MGC47055; Dgsj; 1300019P08Rik; AI194714; Slc20a3; Ctp; 2610100G11Rik	1	-15.5979	9.86461e-05	0.00287223	-1.76324	0.294586	3.3946
LOC380706	N/A	N/A	1	-8.77117	0.000931523	0.00670166	-1.75773	0.295713	3.38165
CAR13	3	2310075C21Rik	1	-39.418	2.47464e-06	0.000848532	-1.71454	0.3047	3.28191
FDPS	N/A	N/A	1	-15.726	9.55137e-05	0.00283015	-1.68389	0.311242	3.21294
FCGRT	7	FcRn	1	-12.6913	0.000222006	0.0037546	-1.67746	0.312633	3.19864
RRAS	7	MGC129444; MGC129445; AI573426	1	-14.4482	0.000133399	0.00315519	-1.66957	0.314346	3.18121
CIB2	9	AI449053; 2810434I23Rik	1	-10.6022	0.000447953	0.00493351	-1.66501	0.315342	3.17116
MME	3	C85356; NEP; 6030454K05Rik; CD10; CALLA	1	-16.2619	8.36751e-05	0.00267932	-1.65666	0.317173	3.15285
UAP1L1	2	5730445F03Rik	1	-9.74694	0.000620584	0.00565035	-1.63836	0.321222	3.11312
GAMT	10	AA571402; Spintz1	1	-11.9928	0.000277075	0.0041706	-1.63655	0.321625	3.10921
8030402P03RIK	N/A	N/A	1	-32.1409	5.58627e-06	0.00106376	-1.63444	0.322095	3.10467
AQP5	15	N/A	1	-23.0188	2.11045e-05	0.00156442	-1.62757	0.323633	3.08992
FAH	7	N/A	1	-26.1116	1.27815e-05	0.0014763	-1.62648	0.323877	3.08759
SNAI2	16	Snail2; Slug; Slugh	1	-12.4389	0.000240182	0.00393477	-1.62617	0.323946	3.08693
SCL0001849.1_2273	N/A	N/A	1	-82.1836	1.31396e-07	0.00064955	-1.62095	0.32512	3.07579
TCF3	6	Tcf7l1; Tcf-3	1	-9.9443	0.000574287	0.00549736	-1.61412	0.326663	3.06125
SCD1	19	Scd-1; AI265570; SCD; AA589638; ab	1	-36.5866	3.33197e-06	0.000867773	-1.60928	0.327761	3.051
GBP3	3	Gbp4; AW228655	1	-7.65203	0.00156728	0.00866654	-1.60811	0.328028	3.04852
GSTM1	3	Gstb1; Gstb-1	1	-10.8184	0.000414153	0.00484274	-1.60184	0.329457	3.03529
4930533K18RIK	N/A	N/A	1	-13.0629	0.000198249	0.00363094	-1.59382	0.331292	3.01848
4930402I24RIK	N/A	N/A	1	-24.8219	1.5636e-05	0.00151239	-1.58406	0.333543	2.99811
HEBP1	6	Hebp	1	-8.67639	0.000971138	0.00681757	-1.56792	0.337295	2.96476
FBXO2	4	MGC54895; Fbs1; FBG1; Fbs2; FBX2; NFB42	1	-19.8791	3.77807e-05	0.00199234	-1.56697	0.337517	2.96281
OASL2	5	Mmu-OASL; Oasl; M1204	1	-9.02225	0.000835861	0.0064049	-1.56661	0.3376	2.96208
TMEM53	4	1500001P22Rik; 1110038M16Rik; 1700012A05Rik	1	-11.6305	0.000312352	0.00434074	-1.56554	0.337852	2.95988
TCFAP2B	1	E130018K07Rik; AI606113; AP-2(beta)	1	-23.1478	2.06408e-05	0.00156442	-1.54549	0.342579	2.91903
IIGP2	11	AI481100; MGC102455; GTPI	1	-8.09953	0.00126304	0.00773221	-1.52879	0.346567	2.88544
MYL9	N/A	N/A	1	-12.178	0.00026096	0.00410348	-1.52559	0.347337	2.87905
APOL9B	15	N/A	1	-12.8609	0.000210746	0.00368949	-1.51914	0.348894	2.8662
YPEL3	7	0610043B10Rik; Suap; 1190001G19Rik	1	-7.66028	0.0015609	0.00865392	-1.51317	0.35034	2.85437
CTSA	2	PPCA; Ppgb; AU019505	1	-9.16966	0.000785353	0.00625166	-1.51043	0.351006	2.84896
GSTM2	N/A	Gstb2; Gstb-2	1	-22.3521	2.37194e-05	0.00159904	-1.48654	0.356868	2.80216
FGF7	2	Kgf	1	-12.4374	0.000240296	0.00393477	-1.48528	0.35718	2.79971
LSS	10	2810025N20Rik; BC029082; MGC27893; D10Ertd116e	1	-16.675	7.57782e-05	0.0026078	-1.48315	0.357708	2.79558
TNFRSF11B	15	OCIF; TR1; Opg	1	-14.0166	0.00015031	0.00328125	-1.48147	0.358125	2.79232
CAPN5	7	N/A	1	-17.7471	5.92244e-05	0.00237535	-1.46214	0.362955	2.75516
5133400G04RIK	18	4930583E11Rik; 2700012K08Rik; AU016220	1	-7.06261	0.00212015	0.0099101	-1.46041	0.36339	2.75186
BDNF	2	N/A	1	-22.6845	2.23679e-05	0.00159265	-1.45471	0.364829	2.74101
DHCR7	7	AA409147	1	-14.7398	0.000123305	0.00303845	-1.44533	0.367207	2.72326
UGT1A10	N/A	Ugt1a13; MGC107546; A13	1	-22.2769	2.4039e-05	0.00160353	-1.44462	0.36739	2.7219
SCD2	19	Scd-2	1	-12.8015	0.000214604	0.00369785	-1.44204	0.368047	2.71705
GPRC5B	7	AW125761; Raig2	1	-39.9227	2.35211e-06	0.000848532	-1.44054	0.368429	2.71423
MRGPRF	7	BC019711; MGC18825; MrgF	1	-16.4148	8.06383e-05	0.00262112	-1.43979	0.368621	2.71281
LGALS3BP	11	MAC-2BP; 90K; CyCAP; Ppicap	1	-17.1606	6.76477e-05	0.00251583	-1.43525	0.369784	2.70428
TRIB2	N/A	N/A	1	-13.8208	0.000158861	0.00333344	-1.42317	0.372893	2.68174
APBB1	7	Rir; Fe65	1	-24.7505	1.58161e-05	0.00151239	-1.41989	0.373741	2.67565
TPM2	4	Trop-2; Tpm-2	1	-15.4376	0.000102749	0.00288106	-1.41986	0.373749	2.6756
ECH1	7	MGC107274; AA617331	1	-21.1628	2.9473e-05	0.00174552	-1.41066	0.376141	2.65858
SPP1	5	BNSP; minopontin; Eta; AA960535; Spp-1; Opn; Ric; Opnl; BSPI; OP; ETA-1; Apl-1; AI790405; Bsp	1	-11.0338	0.000383564	0.00466674	-1.40602	0.37735	2.65006
WISP2	2	Crgr4; rCop1	1	-8.70104	0.000960638	0.00681111	-1.40174	0.378471	2.64221
ADAMTS2	11	PCINP; ADAMTS-3; KIAA4060; mKIAA4060; 4732482M10; hPCPNI; A430089F14; ADAM-TS2	1	-8.43835	0.00108023	0.00714645	-1.39579	0.380037	2.63132
STX4A	7	Stx4; Syn4	1	-9.27761	0.000750752	0.00616244	-1.39295	0.380784	2.62616
CDC42EP2	19	Cep2; 1110008C05Rik; AI845703; D19Bwg1013e; Borg1	1	-19.7029	3.91388e-05	0.00199558	-1.38964	0.381661	2.62013
FAM13C	10	C030038O19Rik; KIAA1796; mKIAA1796	1	-13.0374	0.000199774	0.00364833	-1.3836	0.383261	2.60919
HAGHL	N/A	N/A	1	-11.2617	0.000354201	0.00458417	-1.38029	0.384141	2.60321
FLRT3	2	5530600M07Rik; mKIAA1469; C430047I10Rik	1	-17.3702	6.44761e-05	0.00244662	-1.36992	0.386913	2.58456
HSD17B7	1	AI266814	1	-24.0229	1.78093e-05	0.00152796	-1.36972	0.386967	2.5842
1700052O22RIK	N/A	N/A	1	-16.7601	7.42698e-05	0.0026078	-1.36866	0.38725	2.58231
IRX3	N/A	N/A	1	-10.5954	0.000449075	0.00493351	-1.36728	0.387622	2.57983
SSBP2	13	AW558684; A830008M03Rik; 1500004K09Rik; Hspc116; 9330163K02Rik; AU067692; SSDP2; 2310079I02Rik	1	-11.9641	0.000279689	0.00417141	-1.34892	0.392586	2.54721
LOC100048721	N/A	N/A	1	-16.8824	7.21653e-05	0.00258065	-1.33411	0.396638	2.52119
PDGFRL	8	1110039P19Rik; AV013190	1	-13.8276	0.000158552	0.00333344	-1.32455	0.399274	2.50455
NME7	1	Nm23-M7; D530024H21Rik; Nm23-r7	1	-14.6988	0.000124664	0.00303845	-1.31187	0.402798	2.48264
ID1	2	Idb1; D2Wsu140e; AI323524	1	-7.38556	0.00179192	0.009168	-1.30833	0.403787	2.47655
2310043N10RIK	N/A	VINC; Neat1	1	-11.275	0.000352568	0.00458417	-1.30138	0.405738	2.46464
INSIG1	N/A	1810013C12Rik; Insig-1	1	-17.2202	6.67269e-05	0.00250206	-1.30098	0.405851	2.46396
SEMA3A	5	SEMA1; SemD; Semad; Hsema-I; coll-1	1	-19.6918	3.92262e-05	0.00199558	-1.29561	0.407364	2.45481
OLFML2B	1	1110018N05Rik; AI467542; 4832415H08Rik	1	-12.3245	0.00024903	0.00401553	-1.28809	0.409493	2.44204
COL6A2	10	Col6a-2; MGC36205	1	-14.7066	0.000124403	0.00303845	-1.26735	0.415421	2.40719
LOC433943	5	N/A	1	-14.4335	0.000133935	0.00315519	-1.26144	0.417129	2.39734
LOC100047268	N/A	N/A	1	-15.2188	0.0001087	0.0029455	-1.25954	0.417677	2.39419
ETFB	7	2810441H06Rik; 0610009I16Rik	1	-7.55617	0.00164385	0.008837	-1.25912	0.417798	2.3935
SSPN	6	Krag	1	-39.5058	2.45275e-06	0.000848532	-1.2556	0.418819	2.38767
LOC666559	X	N/A	1	-11.2515	0.000355454	0.00458417	-1.24919	0.420684	2.37708
PDK4	6	AV005916	1	-7.53684	0.00165985	0.00884399	-1.23949	0.423521	2.36116
TTYH3	5	AI414930; 2900029G13Rik	1	-12.0671	0.000270465	0.0041563	-1.23748	0.424114	2.35786
PPP3CA	N/A	CnA; AW413465; Calna; AI841391; MGC106804; CN; Caln; 2900074D19Rik	1	-7.67231	0.00155166	0.0086253	-1.23384	0.425185	2.35192
PMVK	3	2900002L22Rik; 1110011E12Rik; PMK; PMKASE; PMKA; AV001327	1	-8.43806	0.00108037	0.00714645	-1.23325	0.425359	2.35096
LOC637711	N/A	N/A	1	-8.10361	0.00126062	0.00773221	-1.2309	0.42605	2.34714
COL6A1	10	AI747156; Col6a-1	1	-13.1927	0.000190703	0.00358602	-1.2288	0.426673	2.34372
TLE4	19	ESTM13; ESTM14; X83332; 5730411M05Rik; Bce1; AA792082; X83333; Grg4; Bce-1	1	-36.5825	3.33347e-06	0.000867773	-1.2267	0.427294	2.34031
TSHZ3	7	Tsh3; A630038G13Rik; Zfp537; mKIAA1474; teashirt3; KIAA1474	1	-22.9847	2.12292e-05	0.00156442	-1.22401	0.428091	2.33595
1110046J11RIK	N/A	N/A	1	-15.4424	0.000102624	0.00288106	-1.21921	0.429517	2.3282
ELOVL6	3	MGC107467; FAE; C77826; LCE	1	-25.7984	1.34104e-05	0.0014763	-1.21432	0.430976	2.32031
1200015N20RIK	N/A	N/A	1	-10.6287	0.000443629	0.00493351	-1.2134	0.431251	2.31883
BMP4	14	Bmp2b1; Bmp2b-1; Bmp2b	1	-17.6572	6.0427e-05	0.00239329	-1.20691	0.433194	2.30843
KCNF1	12	MGC62472; Gm1182; Kv5.1	1	-14.1712	0.00014396	0.00323502	-1.20598	0.433476	2.30693
NSDHL	X	H105E3; Bpa; AI747449; Str; XAP104	1	-18.3549	5.18325e-05	0.00228129	-1.20436	0.433962	2.30435
LOC100046044	N/A	N/A	1	-12.6805	0.000222744	0.0037546	-1.204	0.434069	2.30378
ACSL3	1	PRO2194; 2610510B12Rik; ACS3; Facl3; C85929	1	-10.4884	0.000467127	0.0050227	-1.20377	0.434139	2.30341
DPYSL3	N/A	Ulip; Ulip1; TUC4; CRMP-4	1	-38.6641	2.67293e-06	0.000848532	-1.20342	0.434243	2.30286
BICC1	10	jcpk; MGC124370; Bic-C; bpk	1	-9.15297	0.000790878	0.00625692	-1.20066	0.435077	2.29845
TM7SF2	19	ANG1; 3110041O18Rik	1	-41.535	2.00825e-06	0.000848532	-1.19874	0.435655	2.29539
MMP16	4	Mt3mmp; MT3-MMP	1	-19.7989	3.83916e-05	0.00199416	-1.19314	0.437349	2.2865
ETV1	12	Etsrp81; ER81	1	-12.476	0.000237395	0.00392786	-1.19192	0.43772	2.28457
MPND	N/A	E130307M08Rik	1	-10.7532	0.000424005	0.00491428	-1.18819	0.438854	2.27866
ST6GAL1	16	ST6Gal; Cd75; ST6Gal I; AW742324; Siat1; St6Gal-I; MGC116663	1	-25.486	1.40766e-05	0.0014763	-1.18652	0.439362	2.27603
LGALS9	11	AI194909; AI265545; galectin-9; AA407335	1	-9.58607	0.00066179	0.00578441	-1.18613	0.439479	2.27542
GPR23	N/A	N/A	1	-14.0087	0.000150641	0.00328125	-1.18594	0.439537	2.27512
VWA5A	9	E130119J22; AW552491; 5830475I06Rik; BCSC-1	1	-14.2836	0.000139555	0.00317525	-1.18001	0.441347	2.26579
PIK3R1	13	p55alpha; AA414921; PI3K; p50alpha; p85alpha; C530050K14	1	-13.068	0.000197948	0.00363094	-1.17786	0.442007	2.26241
D0H4S114	18	AI325076; PTZ17; SEZ17; P311	1	-15.2429	0.000108024	0.0029455	-1.17025	0.444345	2.2505
TGFBI	13	68kDa; MGC150270; Beta-ig; big-h3; AI181842; AI747162	1	-11.1309	0.000370692	0.00463328	-1.16193	0.446913	2.23757
TMEM119	5	BC025600; AW208946; MGC38046	1	-14.8987	0.000118202	0.00303288	-1.16128	0.447114	2.23656
PFTK1	5	mKIAA0834	1	-9.79182	0.000609661	0.00563062	-1.15547	0.448919	2.22757
2900062L11RIK	N/A	N/A	1	-7.48929	0.00170002	0.00892535	-1.14878	0.451007	2.21726
HEY1	3	AI316788; HRT1; Hesr1; hesr-1; Herp2; AI414254	1	-21.8091	2.61542e-05	0.00165213	-1.14765	0.451359	2.21553
MVD	8	C78718	1	-9.81495	0.000604124	0.00562164	-1.14731	0.451466	2.21501
DDAH2	17	1110003M04Rik; Ddah; AW413173; AU019324; NG30; G6a	1	-11.9633	0.000279762	0.00417141	-1.13666	0.454811	2.19871
FADS2	N/A	N/A	1	-10.5553	0.000455749	0.00495931	-1.1357	0.455114	2.19725
RCN3	7	RLP49; 6030455P07Rik; MGC102610; D530026G20Rik; D7Ertd671e	1	-8.3363	0.00113163	0.00729149	-1.13512	0.455296	2.19637
CKB	12	B-CK; Ck-3	1	-14.9368	0.00011702	0.00303288	-1.13416	0.455601	2.1949
KCTD12	14	AW538430; Pfetin; AU046135; Pfet1	1	-11.8632	0.000289095	0.00424195	-1.12997	0.456925	2.18854
SERTAD3	7	D1Mgi51; Sei3; AW124805; Rbt1	1	-11.2814	0.000351795	0.00458417	-1.12896	0.457244	2.18702
D12ERTD647E	12	2900026P10Rik; 1110013J02Rik; ISG12a; MGC149996	1	-10.2502	0.000510684	0.00523657	-1.1273	0.457772	2.18449
PCYT2	11	ET; 1110033E03Rik	1	-16.5294	7.84509e-05	0.00262112	-1.1272	0.457802	2.18435
MYLK	16	MLCK108; AW489456; KRP; 9530072E15Rik; Mlck; MLCK210; A930019C19Rik	1	-9.32629	0.000735769	0.00609486	-1.12223	0.459384	2.17683
COPZ2	11	1110012D12Rik; zeta2-COP	1	-8.14472	0.00123656	0.00766739	-1.12118	0.459716	2.17526
CDKN2C	4	INK4d; C77269; INK4c; p18INK4c; p18	1	-46.3319	1.29803e-06	0.000848532	-1.11877	0.460486	2.17162
OLFML3	3	AI115209; ONT3; 2810002E22Rik; mONT3; AW550633; HNOEL-iso	1	-11.6041	0.000315142	0.00436038	-1.11397	0.46202	2.16441
CUGBP2	2	B230345P09Rik; Napor; Napor-2; C88023; ETR-3; B230218O03	1	-9.37973	0.000719742	0.00602511	-1.10967	0.4634	2.15796
TUBB2B	13	2410129E14Rik	1	-8.44273	0.00107809	0.00714645	-1.10879	0.463684	2.15664
SIX1	12	BB138287	1	-12.931	0.000206301	0.00365822	-1.10236	0.465753	2.14706
BBC3	7	PUMA; PUMA/JFY1	1	-13.9133	0.000154746	0.00332415	-1.09884	0.466892	2.14182
COL12A1	9	AW743884	1	-10.4412	0.00047539	0.00507235	-1.09335	0.46867	2.1337
5930429A15RIK	N/A	N/A	1	-14.4443	0.000133539	0.00315519	-1.08674	0.470825	2.12393
1700012H17RIK	N/A	N/A	1	-18.911	4.60509e-05	0.00214577	-1.08625	0.470985	2.12321
FLOT1	17	N/A	1	-18.9997	4.52051e-05	0.0021378	-1.0768	0.474078	2.10936
PRRX1	N/A	N/A	1	-10.695	0.000433037	0.00493147	-1.07598	0.474348	2.10816
SLIT2	5	mKIAA4141; E030015M03Rik; Slil3; E130320P19Rik; Drad-1; KIAA4141	1	-8.26662	0.00116847	0.00743431	-1.07269	0.475432	2.10335
COL4A5	X	N/A	1	-10.0851	0.000543854	0.00538666	-1.07248	0.4755	2.10305
SCL0003799.1_2	N/A	N/A	1	-18.008	5.59003e-05	0.00230026	-1.06443	0.478162	2.09134
PVRL2	7	Pvr; AI325026; nectin-2; MPH; AI987993; Cd112; Pvs	1	-20.0779	3.63188e-05	0.00198407	-1.05622	0.480892	2.07947
EPHX1	1	AI195553; Eph1; Eph-1	1	-10.2903	0.000503018	0.00523567	-1.05512	0.481258	2.07789
HOPX	5	Obl; AW490897; Hdop; Cameo; 1200015P04Rik; Hop; AI848177; 1110018K11Rik; Toto; Ob1; 2300002F06Rik	1	-15.0264	0.000114293	0.00301781	-1.05178	0.482373	2.07309
RAB13	N/A	B230212B15Rik; 0610007N03Rik	1	-8.87119	0.00089187	0.00661167	-1.04799	0.483642	2.06765
TCEA3	N/A	N/A	1	-11.752	0.00029993	0.0042918	-1.04777	0.483715	2.06733
MMP2	8	Clg4a; GelA; MMP-2	1	-17.4047	6.39714e-05	0.00244209	-1.04422	0.484906	2.06225
NOTUM	11	5730593N15Rik	1	-7.38491	0.00179251	0.009168	-1.04362	0.48511	2.06139
TSPAN17	13	Tm4sf17; 2210021G21Rik; AI047581; Fbxo23	1	-11.8624	0.000289178	0.00424195	-1.03808	0.486974	2.0535
KCTD15	7	MGC25497; BC031749	1	-13.5984	0.000169316	0.0034302	-1.03777	0.487079	2.05306
2310047A01RIK	N/A	N/A	1	-8.11114	0.00125617	0.00771354	-1.03547	0.487858	2.04978
KHK	5	N/A	1	-9.02891	0.000833497	0.00639451	-1.03467	0.488127	2.04865
9030425E11RIK	N/A	CLMP; AW557819; ACAM; ASP5	1	-28.9477	8.4771e-06	0.00131023	-1.03177	0.489109	2.04453
LOC100047749	N/A	N/A	1	-18.0356	5.55621e-05	0.00230026	-1.03097	0.489381	2.0434
GJA1	10	Npm1; Cx43; AU042049; AW546267; Cnx43; connexin43; Cx43alpha1; Gja-1	1	-8.75879	0.000936582	0.00672154	-1.02887	0.490094	2.04042
SAMD9L	6	N/A	1	-7.55235	0.001647	0.008837	-1.02786	0.490436	2.039
A730054J21RIK	N/A	N/A	1	-10.1022	0.000540293	0.00538666	-1.0277	0.490492	2.03877
ARHGAP29	3	C76601; A830014I19; Parg1; 6720461J18Rik; B130017I01Rik; AU040217	1	-9.08157	0.000815067	0.00633969	-1.02653	0.490888	2.03713
RHOX5	N/A	AA409564; Pem	1	-14.3273	0.000137886	0.00317525	-1.02443	0.491606	2.03415
GSTA4	9	mGsta4; GST 5.7; 5.7; GST	1	-7.0936	0.00208559	0.00987773	-1.02087	0.49282	2.02914
ENO2	6	Eno-2; NSE; D6Ertd375e; AI837106	1	-8.76418	0.000934375	0.0067133	-1.01722	0.494068	2.02401
ZFP608	18	4932417D18Rik; MGC116601	1	-10.0418	0.000553005	0.00539968	-1.0144	0.495033	2.02007
SNN	16	MGC107297; AW547286; AI848521; 2810407J07Rik	1	-22.7816	2.19916e-05	0.00158364	-1.01191	0.49589	2.01657
PAOX	7	AI118225; 2410012F02Rik; Pao	1	-7.50463	0.00168693	0.00888618	-1.00908	0.496861	2.01263
LMO7	14	N/A	1	-9.09939	0.000808946	0.0063219	-1.00868	0.497	2.01207
9130005N14RIK	5	1190001N04Rik; Noxp20; MGC117924	1	-26.3186	1.2386e-05	0.0014763	-1.00857	0.497039	2.01191
ADAMTSL3	7	N/A	1	-16.5205	7.86178e-05	0.00262112	-0.997484	0.500873	1.99652
DUSP1	N/A	erp; mkp-1; Ptpn16; U19515; 3CH134	1	-19.2767	4.26846e-05	0.00204919	-0.996859	0.50109	1.99565
NFATC4	14	3110041H08Rik; Nfat3; AW107667; AW546455	1	-10.6213	0.000444836	0.00493351	-0.994346	0.501963	1.99218
DDIT4	10	Rtp801; REDD1; 5830413E08Rik; dig2; AA415483	1	-7.05991	0.00212319	0.0099101	-0.991214	0.503054	1.98786
ENO3	11	Eno-3	1	-8.50966	0.00104602	0.00705174	-0.988542	0.503987	1.98418
GPSN2	8	D17Ertd178e; 2410016D23Rik; AI173355; A230102P12Rik; SC2	1	-8.63494	0.000989119	0.00687003	-0.986108	0.504838	1.98083
AHNAK	19	2310047C17Rik; AA589382; AV091586; DY6; 1110004P15Rik	1	-11.4267	0.000334671	0.00452198	-0.983091	0.505895	1.9767
CRLF1	8	CRLM3; CLF-1; NR6.1	1	-12.2598	0.000254211	0.00406795	-0.982062	0.506256	1.97529
EMILIN2	17	FOAP-10	1	-13.8232	0.000158749	0.00333344	-0.980922	0.506656	1.97373
FAM110B	4	5031405P22; RP23-322G17.1; AW049855	1	-23.2536	2.02701e-05	0.00156442	-0.976034	0.508375	1.96705
FIGF	X	Vegfd; VEGF-D; AI325264	1	-9.43071	0.000704856	0.005945	-0.975962	0.508401	1.96695
MYADM	7	D7Wsu62e	1	-9.0046	0.000842179	0.00643774	-0.974197	0.509023	1.96455
DLK2	17	Egfl9; AI413481	1	-12.849	0.000211516	0.00368949	-0.969197	0.51079	1.95775
FGFR2	7	Fgfr-7; Bek; KGFRTr; AW556123; MGC102519; svs; Fgfr7; Fgfr-2; AU043015	1	-18.0301	5.56295e-05	0.00230026	-0.965571	0.512076	1.95284
NAGK	6	Gnk	1	-9.20246	0.000774635	0.00625166	-0.962676	0.513104	1.94892
IER5L	2	2610524G09Rik	1	-12.0801	0.000269331	0.0041563	-0.958086	0.514739	1.94273
AMDHD2	17	5730457F11Rik	1	-17.5154	6.23868e-05	0.00242742	-0.955953	0.515501	1.93986
LOC621824	N/A	N/A	1	-25.8503	1.33037e-05	0.0014763	-0.953247	0.516469	1.93623
ALX4	N/A	N/A	1	-8.77837	0.000928596	0.00670166	-0.948986	0.517996	1.93052
EFNA5	17	AL-1; Epl7; AV158822; RAGS; EFL-5; LERK-7; Ephrin-A5	1	-11.108	0.000373677	0.00464312	-0.944158	0.519733	1.92407
ST5	7	2010004M01Rik; 2610305K15Rik	1	-11.2588	0.000354559	0.00458417	-0.943128	0.520104	1.92269
PLSCR4	N/A	N/A	1	-9.4253	0.00070642	0.005945	-0.940332	0.521113	1.91897
COL3A1	1	AW550625; KIAA4231; Ms10w; mKIAA4231; MMS10-W; Col3a-1	1	-9.16381	0.000787286	0.00625166	-0.937246	0.522229	1.91487
VEGFB	19	VEGF-B; Vrf	1	-7.37399	0.00180254	0.0091857	-0.936643	0.522447	1.91407
EPB4.1L3	17	NBL3; Dal1; 4.1B	1	-9.12113	0.000801555	0.00629424	-0.933608	0.523547	1.91005
PXMP4	2	Pmp24; 3010018P03Rik	1	-8.15817	0.00122881	0.00764512	-0.93195	0.524149	1.90785
CALML4	N/A	N/A	1	-8.98831	0.000848059	0.00646673	-0.930738	0.52459	1.90625
KLF7	1	9830124P08Rik	1	-11.6638	0.000308892	0.00431873	-0.929751	0.524949	1.90495
SCL0003781.1_22	N/A	N/A	1	-8.01585	0.00131397	0.00791697	-0.928911	0.525255	1.90384
DCXR	11	1810027P18Rik; 0610038K04Rik	1	-10.601	0.00044816	0.00493351	-0.927543	0.525753	1.90203
ATP1B1	N/A	Atpb; Atpb-1	1	-11.5203	0.000324185	0.00444102	-0.927429	0.525795	1.90188
2700060E02RIK	14	N/A	1	-32.1522	5.57844e-06	0.00106376	-0.927058	0.52593	1.90139
CTDSP2	10	SCP2; D10Ertd73e; OS4; AI586070; OS-4; MGC38258	1	-10.1001	0.000540739	0.00538666	-0.926234	0.52623	1.90031
MAPRE2	18	RP1; EB1; C820009F03Rik; D18Abb1e; AI314113; EB2	1	-25.1006	1.49567e-05	0.00151239	-0.924263	0.52695	1.89771
UBE2L6	2	Ubce8; UBCH8; 2810489I21Rik; RIG-B; Ubcm8	1	-8.15658	0.00122972	0.00764512	-0.919998	0.52851	1.89211
ARMCX1	X	3010033I09Rik; ALEX1	1	-7.73426	0.00150508	0.0084685	-0.919469	0.528704	1.89142
PIH1D1	7	4933413A04Rik; Nop17; 1110061L23Rik	1	-11.7753	0.000297626	0.00428648	-0.916862	0.52966	1.888
SLC37A1	N/A	N/A	1	-38.6456	2.67802e-06	0.000848532	-0.914575	0.5305	1.88501
TMEM86A	N/A	1810054O13Rik; AW742698; AI414959	1	-8.61315	0.000998736	0.0068974	-0.912097	0.531412	1.88178
CCNE1	7	AW538188	1	-7.18032	0.00199254	0.00968331	-0.91083	0.531879	1.88013
WNT10B	15	Wnt12	1	-11.1337	0.000370333	0.00463328	-0.898588	0.536412	1.86424
CAPN6	X	N/A	1	-9.65209	0.00064448	0.00572083	-0.895272	0.537646	1.85996
FSTL1	N/A	Fstl; AI316791; TSC-36; AW107808	1	-7.53069	0.00166498	0.00884399	-0.892809	0.538564	1.85679
TSC22D3	X	DIP; Gilz; Dsip1; Tilz3; TSC-22R	1	-7.48367	0.00170485	0.00893603	-0.891053	0.539221	1.85453
PTPRV	1	OST; OST-PTP; Esp; mOST-PTP	1	-7.99563	0.00132665	0.00796116	-0.890738	0.539338	1.85412
RHOBTB1	10	AI173445; 3110048G13Rik; 1700008H16Rik; AI573858; MGC107538; AV350930	1	-8.38146	0.00110851	0.0072719	-0.890635	0.539376	1.85399
ADAMTS12	N/A	N/A	1	-26.5654	1.19342e-05	0.0014763	-0.888352	0.540231	1.85106
GREM1	N/A	N/A	1	-13.3623	0.000181379	0.00354357	-0.883572	0.542024	1.84494
9030024J15RIK	N/A	N/A	1	-44.3205	1.54975e-06	0.000848532	-0.878167	0.544058	1.83804
EMB	13	MGC21425; Gp70; AL022799	1	-26.3197	1.2384e-05	0.0014763	-0.878012	0.544117	1.83784
2310061J03RIK	N/A	N/A	1	-7.27148	0.00190018	0.00941473	-0.877851	0.544177	1.83764
TSEN34	7	0610027F08Rik; Leng5	1	-14.3551	0.000136836	0.00317525	-0.874737	0.545353	1.83367
CCDC90B	7	C86558; MGC144297; 2310015N07Rik	1	-15.035	0.000114034	0.00301781	-0.869882	0.547192	1.82751
SLC44A1	4	CHTL1; Cdw92; 2210409B22Rik; CTL1; 4833416H08Rik; AW547365	1	-13.8044	0.0001596	0.00333791	-0.868091	0.547871	1.82525
LOXL1	9	Loxl; MGC106801	1	-14.2349	0.000141442	0.00318975	-0.867066	0.548261	1.82395
VDR	15	Nr1i1	1	-8.51931	0.0010415	0.00703606	-0.866032	0.548654	1.82264
PRCP	7	HUMPCP; PCP; 2610104A14Rik; 2510048K03Rik; AI451719	1	-9.93419	0.000576552	0.00550243	-0.85826	0.551618	1.81285
DHCR24	N/A	N/A	1	-45.273	1.42358e-06	0.000848532	-0.854995	0.552867	1.80875
CRABP2	3	Crabp-2; AI893628; CrabpII	1	-7.08049	0.00210012	0.0099101	-0.854033	0.553236	1.80755
LMCD1	6	MGC29184; AW455500; dyxin; AW553074	1	-12.3466	0.000247292	0.00400133	-0.85355	0.553421	1.80694
STARD4	N/A	9030213J02Rik; AW324468; 4632419C16Rik; AA517649	1	-11.4494	0.00033209	0.00450633	-0.852316	0.553895	1.8054
ARHGAP24	5	0610025G21Rik; MGC38749	1	-14.0796	0.000147683	0.00326085	-0.850403	0.55463	1.803
DAP	15	4921531N22Rik; AU040360; AI789753; MGC6998; MGC19154	1	-8.61643	0.000997281	0.0068974	-0.849616	0.554932	1.80202
DLX1	2	Dlx; Dlx-1	1	-18.7362	4.77772e-05	0.00219394	-0.849264	0.555068	1.80158
PDGFRB	18	Pdgfr; AI528809; CD140b	1	-11.0472	0.000381754	0.00466674	-0.849029	0.555158	1.80129
FZD5	1	MGC141642; AI427138; Fz5; 5330434N09Rik	1	-13.8329	0.000158312	0.00333344	-0.847215	0.555857	1.79902
IDH2	7	IDPm; E430004F23; Idh-2	1	-9.65549	0.000643604	0.00572083	-0.843989	0.557101	1.79501
SWAP70	7	AV235546; 70kDa	1	-10.2895	0.00050316	0.00523567	-0.8405	0.55845	1.79067
C130021I20	N/A	N/A	1	-19.9814	3.70193e-05	0.00198806	-0.839919	0.558675	1.78995
RAB4B	7	1500031G17Rik	1	-13.3212	0.000183586	0.00354357	-0.839903	0.558681	1.78993
RIN2	2	AW821980; RASSF4; 2010003K16Rik; 4632403N06Rik	1	-13.2882	0.000185379	0.00354357	-0.838088	0.559384	1.78768
SLC22A4	11	Octn1	1	-9.42667	0.000706023	0.005945	-0.837755	0.559513	1.78727
LOC100043822	14	N/A	1	-8.66072	0.000977886	0.00681999	-0.83607	0.560167	1.78518
ALDOA	7	Aldo-1; MGC107164; Aldo1	1	-9.50837	0.000682908	0.00584809	-0.835427	0.560417	1.78439
9430029K10RIK	N/A	N/A	1	-9.66692	0.000640669	0.00572083	-0.829755	0.562625	1.77738
TLCD1	11	AA690150; AU015616; 0610030G03Rik; RP23-185A18.3; 0610007A15Rik	1	-11.1682	0.000365893	0.00462579	-0.829346	0.562784	1.77688
GRN	11	epithelin	1	-10.5841	0.000450949	0.00494406	-0.825339	0.56435	1.77195
VAV3	3	MGC27838; AA986410; A530094I06Rik	1	-12.2192	0.000257531	0.00408821	-0.821709	0.565771	1.7675
NACC2	2	0610020I02Rik; AI448087; C030048H19Rik	1	-13.5167	0.000173373	0.00348782	-0.819369	0.56669	1.76463
GPER	5	GPCR-Br; Ceprl; Gpr30; 6330420K13Rik; CMKRL2; FEG-1	1	-16.2987	8.29317e-05	0.00267932	-0.819132	0.566783	1.76434
SEMA5A	15	Semaf; semF; 5930434A13; 9130201M22Rik; AI464145	1	-8.52983	0.00103659	0.00701804	-0.816603	0.567777	1.76125
C920004C08RIK	N/A	N/A	1	-12.1992	0.000259186	0.00409591	-0.813186	0.569124	1.75709
GGA2	7	1200007E24Rik; mKIAA1080	1	-9.63667	0.000648472	0.00573132	-0.813088	0.569162	1.75697
NID2	14	AW547149; Ly111; nidogen-2; NID-2; entactin-2	1	-7.27248	0.00189919	0.00941473	-0.813019	0.569189	1.75688
DYSF	6	mFLJ00175; 2310004N10Rik; D6Pas3; AI604795	1	-7.85708	0.00141776	0.0082104	-0.808723	0.570887	1.75166
TUBA1A	15	MGC102098; Tuba1; MGC102097; Tuba-1; MGC102099	1	-15.3062	0.000106272	0.00292803	-0.80744	0.571395	1.7501
3830612M24	N/A	N/A	1	-11.2523	0.000355347	0.00458417	-0.805698	0.572085	1.74799
CD81	7	Tapa1; Tapa-1; Tspan28	1	-9.05809	0.000823222	0.00635681	-0.804098	0.57272	1.74605
BCKDHA	N/A	N/A	1	-9.22469	0.000767475	0.00625166	-0.802786	0.573241	1.74447
VASN	16	2610528G05Rik; Slitl2	1	-69.9181	2.50727e-07	0.00064955	-0.795902	0.575983	1.73616
CDKN2B	4	p15INK4b; AV083695; p15(INK4b); MTS2; INK4b; p15	1	-7.8142	0.00144752	0.00827615	-0.794637	0.576488	1.73464
9030624J02RIK	7	2610029J22Rik	1	-32.0952	5.61802e-06	0.00106376	-0.788379	0.578994	1.72713
LOC385699	N/A	N/A	1	-8.12133	0.00125018	0.00769164	-0.786576	0.579718	1.72498
MGST2	3	MGST-II; GST2; MGC41409	1	-7.8704	0.00140867	0.00819078	-0.785889	0.579994	1.72415
MTAP2	1	Mtap-2; MAP-2; MAP2	1	-18.3189	5.22362e-05	0.00228129	-0.783755	0.580853	1.72161
MAPK3	7	p44; p44erk1; Erk-1; Erk1; Esrk1; Prkm3; p44mapk	1	-14.2812	0.000139644	0.00317525	-0.783328	0.581025	1.7211
3110050N22RIK	N/A	N/A	1	-7.92873	0.00136971	0.00808932	-0.78293	0.581185	1.72062
YIF1B	7	Yip1b; 9430029K10Rik; MGC130116	1	-7.92587	0.00137159	0.0080929	-0.779925	0.582397	1.71704
COL1A1	N/A	N/A	1	-7.08426	0.00209593	0.0099101	-0.779833	0.582434	1.71693
RBMS3	9	6720477E09Rik; MGC118437	1	-10.6031	0.000447816	0.00493351	-0.779031	0.582758	1.71598
ZFP521	18	B930086A16Rik; Evi3	1	-9.96918	0.000568759	0.00547755	-0.777069	0.583551	1.71365
7330410H16RIK	N/A	N/A	1	-8.89039	0.000884498	0.00661167	-0.776652	0.58372	1.71315
CD151	N/A	N/A	1	-9.74965	0.000619918	0.00565035	-0.775986	0.583989	1.71236
LPIN1	N/A	N/A	1	-7.25496	0.00191651	0.00945868	-0.775921	0.584016	1.71228
ATF5	7	AFTA; Atf7; MGC102397; Atfx; ODA-10	1	-9.98437	0.000565418	0.00546197	-0.775321	0.584258	1.71157
MIC2L1	N/A	N/A	1	-9.91357	0.000581207	0.0055219	-0.775141	0.584332	1.71136
KPTN	7	2310042D10Rik; 2E4; C030013F01Rik	1	-10.7942	0.000417776	0.00487559	-0.768995	0.586826	1.70408
CACNB3	15	Cchb3; Beta3	1	-7.82333	0.00144112	0.00826258	-0.766798	0.587721	1.70149
PCDH19	N/A	N/A	1	-7.77544	0.00147509	0.0083774	-0.762815	0.589345	1.6968
ZMYM3	X	MGC118059; Zfp261; AW122925; 9030216B10Rik	1	-12.0042	0.000276052	0.0041651	-0.76134	0.589948	1.69506
BCKDK	7	AI327402	1	-10.6907	0.000433716	0.00493147	-0.759244	0.590806	1.6926
SH3KBP1	X	Ruk; AI447724; Seta; 1200007H22Rik; 5830464D22Rik; 1700125L08Rik	1	-10.4103	0.00048089	0.00510453	-0.75814	0.591258	1.69131
SERPINH1	7	Serpinh2; Hsp47; colligin; BERF-1; gp46; J6; Cbp2; Cbp1	1	-7.63883	0.00157756	0.00866979	-0.755839	0.592202	1.68861
KCTD1	18	4933402K10Rik; AW553000; AI661543	1	-9.19368	0.000777486	0.00625166	-0.755396	0.592384	1.68809
NFIX	8	N/A	1	-9.72966	0.000624853	0.0056648	-0.754747	0.59265	1.68734
ALDH16A1	7	mFLJ00209; FLJ00209; 2410004H02Rik; AI452234; MGC19339	1	-7.81301	0.00144836	0.00827615	-0.75313	0.593315	1.68544
TGFBR3	5	TBRIII; AU015626; AW215636; 1110036H20Rik	1	-7.87539	0.00140529	0.00819078	-0.752304	0.593655	1.68448
IRGM1	11	Ifi1; LRG-47; Iipg3; Iigp3	1	-9.60857	0.000655827	0.00576418	-0.750717	0.594308	1.68263
PLS3	X	T-fimbrin; AL024105; AI115446	1	-28.038	9.62692e-06	0.00136051	-0.75008	0.59457	1.68189
HSD3B7	7	BB098564; AI195443	1	-14.5993	0.000128044	0.00308627	-0.749193	0.594936	1.68085
BC023892	9	N/A	1	-7.39909	0.00177959	0.00913879	-0.746813	0.595918	1.67808
DLX2	2	Tes-1; Dlx-2; AW121999	1	-14.3831	0.00013579	0.00317525	-0.745625	0.59641	1.6767
TMEM126B	7	1110001A23Rik	1	-7.15146	0.00202293	0.00974396	-0.745384	0.596509	1.67642
SPARC	11	BM-40; AA517111	1	-9.8657	0.000592194	0.00556948	-0.743602	0.597246	1.67435
RNASE4	14	C730049F20Rik; RNase 4	1	-7.29459	0.00187761	0.00937611	-0.740745	0.59843	1.67104
M6PRBP1	N/A	1300012C15Rik	1	-7.52152	0.00167266	0.00884998	-0.738925	0.599186	1.66893
SCG5	2	7B2; AI325031; Sgne-1; Sgne1	1	-8.48185	0.0010592	0.00708044	-0.73889	0.5992	1.66889
DOK1	6	AW557123; p62DOK	1	-7.63739	0.00157868	0.00866979	-0.737837	0.599638	1.66767
SAT2	11	MGC74376; SSAT2; 2610016A03Rik; SSAT-2	1	-8.9003	0.000880721	0.00661167	-0.737445	0.599801	1.66722
6720460F02RIK	11	2610008F03Rik; RP23-207N15.1; AI115087	1	-15.8836	9.18252e-05	0.00283015	-0.736835	0.600054	1.66652
EGFR	11	wa-2; Erbb; 9030024J15Rik; AI552599; Errp; Wa5; wa2	1	-20.6513	3.24788e-05	0.00183949	-0.734993	0.600821	1.66439
SMAD3	N/A	N/A	1	-9.47521	0.000692176	0.0058915	-0.731478	0.602287	1.66034
NUCB1	7	Nucb; MTEST82; Calnuc; C77483; B230337F23Rik	1	-7.40589	0.00177343	0.00912936	-0.729536	0.603098	1.65811
4631426J05RIK	N/A	BRAG; GalNAcS-6ST; mKIAA0598	1	-8.36931	0.00111467	0.00728467	-0.727797	0.603825	1.65611
TLE2	N/A	N/A	1	-7.82332	0.00144113	0.00826258	-0.72762	0.603899	1.6559
B230380D07RIK	9	KIAA1164; mKIAA1164	1	-7.13304	0.00204262	0.00976911	-0.726501	0.604368	1.65462
SNX21	N/A	5730407K14Rik; AI481716	1	-10.4744	0.000469558	0.00503483	-0.726046	0.604559	1.6541
2300002D11RIK	N/A	MGC57108	1	-9.88273	0.000588255	0.00556278	-0.725765	0.604676	1.65378
IL18	9	Il-18; Igif	1	-11.0096	0.000386856	0.00466953	-0.724856	0.605057	1.65274
SLC2A6	N/A	Glut9; Glut6; F630103L12Rik; A330096C23	1	-14.4948	0.000131718	0.00313797	-0.724721	0.605114	1.65258
KLF9	N/A	BTEB-1; Bteb1; AA589643	1	-7.3373	0.00183676	0.00924276	-0.723859	0.605476	1.65159
TSPAN4	7	AI325509; AI746565; NAG-2; MGC102386; D130042I01Rik; Tm4sf7; Tspan-4	1	-8.6334	0.000989795	0.00687003	-0.721528	0.606455	1.64893
NRM	17	AI429796	1	-10.6759	0.000436067	0.00493351	-0.717618	0.608101	1.64446
MVP	7	LRP; VAULT1; 2310009M24Rik	1	-38.8168	2.63118e-06	0.000848532	-0.717507	0.608148	1.64434
BCAT2	7	Bcat-2; Eca40	1	-12.7325	0.000219201	0.00374414	-0.71541	0.609032	1.64195
C530044N13RIK	16	MGC27760	1	-7.93437	0.00136602	0.00807505	-0.715028	0.609193	1.64151
MEGF8	7	N/A	1	-8.68822	0.000966082	0.00681111	-0.712735	0.610162	1.63891
NQO2	13	Nmor2; Ox2; NMO2; Ox-2	1	-7.37443	0.00180214	0.0091857	-0.712558	0.610237	1.63871
GM166	7	N/A	1	-9.65173	0.000644575	0.00572083	-0.711286	0.610775	1.63726
TTC30B	2	2510042P03Rik; Tcc30b	1	-11.3995	0.00033779	0.00452553	-0.710298	0.611194	1.63614
PLCD3	11	mKIAA1964; 2610205J15Rik	1	-9.17127	0.000784823	0.00625166	-0.710272	0.611205	1.63611
TRP53INP1	4	SIP; Stinp; Teap; SIP27; SIP18; 2700057G22Rik	1	-9.48095	0.00069056	0.00588974	-0.709023	0.611734	1.6347
CCDC80	16	2610001E17Rik; Ssg1; Urb	1	-14.772	0.000122247	0.00303845	-0.707736	0.61228	1.63324
RAB32	10	2810011A17Rik; AU022057	1	-7.32972	0.00184393	0.00925349	-0.707622	0.612329	1.63311
2310033F14RIK	N/A	N/A	1	-11.3909	0.000338783	0.00452553	-0.706649	0.612742	1.63201
4732458O05RIK	N/A	N/A	1	-8.01038	0.00131738	0.00792137	-0.704287	0.613746	1.62934
MGST1	6	Gst; 1500002K10Rik	1	-15.1247	0.00011139	0.0029784	-0.700902	0.615188	1.62552
PEX19	1	Pxf	1	-10.7293	0.000427689	0.00492582	-0.700049	0.615551	1.62456
EN1	1	Mo-en.1; En-1	1	-18.1779	5.38594e-05	0.00229835	-0.699317	0.615864	1.62374
D830050J10RIK	N/A	N/A	1	-7.70449	0.00152725	0.00854206	-0.696943	0.616878	1.62107
LOC100045780	N/A	N/A	1	-17.5607	6.17527e-05	0.00242742	-0.692714	0.618689	1.61632
PALLD	8	N/A	1	-7.29131	0.00188079	0.0093773	-0.692319	0.618858	1.61588
AOC3	11	VAP1; SSAO	1	-15.7234	9.5574e-05	0.00283015	-0.690874	0.619479	1.61426
RDH11	12	Ube-1c; Arsdr1; HCBP12; C85936; AU045252; Mdt1; UBE-1c1; SCALD; Psdr1; AI428145; M42C60; 2610319N22Rik; CGI-82	1	-7.73292	0.00150607	0.0084685	-0.69009	0.619815	1.61338
COL1A2	6	oim; Cola2; Col1a-2; AA960264; Cola-2; AI325291	1	-7.54907	0.0016497	0.008837	-0.689152	0.620218	1.61234
2017-09-05	N/A	N/A	1	-16.7346	7.47181e-05	0.0026078	-0.688602	0.620455	1.61172
LOC100048332	N/A	N/A	1	-10.075	0.000545973	0.00538666	-0.686894	0.62119	1.60981
STAT2	10	AW496480; 1600010G07Rik	1	-8.49014	0.00105525	0.00707925	-0.685393	0.621836	1.60814
DAB2	N/A	N/A	1	-7.15751	0.00201651	0.00973978	-0.68478	0.622101	1.60746
CNN2	10	AA408047; AI324678	1	-8.83116	0.000907484	0.00663136	-0.684038	0.622421	1.60663
COMMD10	18	DRWMS2; 2310003A05Rik; AU019438	1	-10.2224	0.000516101	0.00528357	-0.683956	0.622456	1.60654
CYB5R3	15	C85115; Dia1; Dia-1; 0610016L08Rik; 2500002N19Rik	1	-11.702	0.000304966	0.00431378	-0.682658	0.623016	1.60509
GATA3	2	Gata-3	1	-12.7995	0.00021474	0.00369785	-0.681963	0.623316	1.60432
TUBGCP2	7	1700022B05Rik	1	-15.6604	9.71006e-05	0.00284873	-0.681134	0.623675	1.6034
INPP5A	7	N/A	1	-14.9348	0.000117079	0.00303288	-0.679616	0.624331	1.60171
LOC100047261	N/A	N/A	1	-7.44795	0.00173593	0.00900951	-0.674327	0.626624	1.59585
LPCAT3	6	Oact5; C3f; Moact5; PTG; Grcc3f	1	-8.33751	0.001131	0.00729149	-0.672753	0.627309	1.59411
TREX1	9	1661; AU041952	1	-8.00957	0.00131789	0.00792137	-0.671239	0.627967	1.59244
IL17RD	14	2810004A10Rik; Sef-S; Sef; AI428510; MGC118454	1	-8.95193	0.000861375	0.00652155	-0.67088	0.628124	1.59204
EPHB2	N/A	N/A	1	-21.7051	2.66554e-05	0.00165213	-0.67032	0.628367	1.59143
HSD17B11	5	SDR2; Pan1b; Dhrs8; retSDR2	1	-12.1804	0.000260754	0.00410348	-0.669773	0.628605	1.59082
TCF7L2	19	mTcf-4B; TCF4E; Tcf-4; mTcf-4E; Tcf4; TCF4B	1	-19.1089	4.41898e-05	0.00210549	-0.669384	0.628775	1.59039
CALM3	7	R75142; CaMA	1	-8.7358	0.000946069	0.0067438	-0.666652	0.629967	1.58738
1700023M03RIK	N/A	N/A	1	-8.59284	0.0010078	0.00694164	-0.666372	0.630089	1.58708
NRP1	8	Npn1; Nrp; NP-1; C530029I03; NPN-1	1	-12.7474	0.000218201	0.00373713	-0.665468	0.630484	1.58608
CPNE2	8	MGC37787; MGC30751	1	-7.07419	0.00210715	0.0099101	-0.664975	0.630699	1.58554
TRPT1	19	MGC41710; AW045591; AU079016; Tpt1h; TPT1	1	-8.34389	0.0011277	0.00729149	-0.664284	0.631002	1.58478
LOC545472	2	N/A	1	-11.8754	0.000287936	0.00424195	-0.663622	0.631291	1.58405
LOC636952	N/A	N/A	1	-7.34614	0.00182845	0.00921788	-0.657479	0.633985	1.57732
0610007P14RIK	12	AU019315; C77855; 1190004E09Rik; ORF11	1	-30.3973	6.97727e-06	0.00126329	-0.655878	0.634689	1.57558
ANXA6	11	Camb; Anx6; Cabm; AW107198; AnxVI	1	-10.6013	0.00044811	0.00493351	-0.653579	0.635701	1.57307
TAP2	17	Ham-2; AI462429; Abcb3; APT2; Tap-2; Y1; MTP2; RING11; PSF2; ABC18; jas; Ham2	1	-8.92524	0.000871309	0.0065732	-0.653419	0.635772	1.57289
2017-09-05	16	Pnutl1; Cdcrel-1; Cdcrel1	1	-10.0311	0.00055528	0.00540359	-0.652624	0.636122	1.57202
IGF1R	7	IGF-1R; A330103N21Rik; hyft; D930020L01; CD221	1	-9.56727	0.000666824	0.00578664	-0.652592	0.636136	1.57199
H1F0	15	H1(0); MGC98218; MGC117919; H1fv; MGC19309; D130017D06Rik	1	-12.8426	0.000211926	0.00368949	-0.652153	0.63633	1.57151
GM2A	11	AW215435; AA408702	1	-11.1129	0.000373038	0.00464312	-0.652013	0.636392	1.57136
PLTP	2	OD107	1	-15.7434	9.50959e-05	0.00283015	-0.651844	0.636466	1.57118
9530064J02	N/A	N/A	1	-11.2807	0.000351873	0.00458417	-0.650857	0.636902	1.5701
TRIM3	7	HAC1; Rnf22; BERP1	1	-8.83375	0.000906463	0.00663136	-0.646759	0.638714	1.56565
MRAS	N/A	AI326250	1	-11.3005	0.000349482	0.00458417	-0.645833	0.639123	1.56464
HTRA2	6	mnd2; Omi; AI481710; Prss25	1	-12.3582	0.00024638	0.00400133	-0.642556	0.640577	1.56109
ACTG2	6	SMGA; Act4; ACTA3; Act-4	1	-19.6745	3.93636e-05	0.00199558	-0.638167	0.642529	1.55635
ABCC5	16	MGC116567; Abcc5a; AI132311; Abcc5b; 2900011L11Rik; Mrp5	1	-8.12482	0.00124814	0.00768653	-0.635864	0.643555	1.55387
KCNAB2	4	I2rf5; F5; Kcnb3	1	-7.38596	0.00179155	0.009168	-0.634441	0.64419	1.55234
HLX	1	Hlx1; Hlx	1	-11.1455	0.0003688	0.00463328	-0.633993	0.64439	1.55185
GPR85	6	2900026B03Rik; DKFZp761L08121	1	-8.86438	0.000894503	0.00661949	-0.633102	0.644788	1.5509
NEURL2	2	Ozz; Ozz-E3	1	-8.69144	0.000964711	0.00681111	-0.633099	0.64479	1.55089
GALNTL2	14	4631401E18Rik; mpp-GalNAc-T15	1	-17.1452	6.7888e-05	0.00251583	-0.632093	0.64524	1.54981
DPYSL2	14	Crmp2; TOAD-64; Musunc33; DRP2; Ulip2; AI851130	1	-9.57972	0.000663487	0.00578441	-0.628509	0.646845	1.54597
AK3	19	AK-3; AI506714; AA407498; Akl3l; Ak3l1; Ak3l; 1700018L02Rik	1	-7.3668	0.00180919	0.00919362	-0.62731	0.647382	1.54468
ALCAM	16	AI853494; MuSC; MGC27910; BEN; CD166; DM-GRASP; SC1	1	-9.36773	0.000723305	0.00603897	-0.627182	0.64744	1.54455
MAP1LC3B	N/A	1010001C15Rik; MGC118046; Map1lc3	1	-10.204	0.000519707	0.00530335	-0.626844	0.647591	1.54418
B3GNT9	8	MGC117964; C76565	1	-11.6908	0.000306111	0.00431465	-0.625815	0.648053	1.54308
ACBD4	11	2010015A21Rik; 2010009P05Rik; AI849317	1	-10.7853	0.000419109	0.00488215	-0.625701	0.648105	1.54296
GSC	12	N/A	1	-7.37001	0.00180622	0.0091862	-0.624156	0.648799	1.54131
SOCS3	11	EF-10; Cish3; SSI-3; SOCS-3; CIS3	1	-10.7253	0.000428299	0.00492582	-0.621645	0.649929	1.53863
HEXA	9	Hex-1	1	-10.6484	0.00044046	0.00493351	-0.621508	0.649991	1.53848
D330001F17RIK	N/A	N/A	1	-10.7059	0.000431335	0.00493144	-0.619509	0.650892	1.53635
ADAMTSL4	3	MGC28749; Tsrc1	1	-10.6591	0.000438741	0.00493351	-0.618886	0.651173	1.53569
MASP1	N/A	N/A	1	-9.15357	0.000790682	0.00625692	-0.617994	0.651576	1.53474
AGPAT4	17	1500003P24Rik	1	-8.33661	0.00113147	0.00729149	-0.617756	0.651684	1.53449
WDSUB1	2	1700048E19Rik; 2610014F08Rik	1	-7.48768	0.00170141	0.00892535	-0.615939	0.652505	1.53256
BCL7C	N/A	N/A	1	-10.262	0.000508409	0.00523657	-0.615175	0.652851	1.53174
ARHGEF19	4	WGEF; 6430573B13Rik; 6030432F23	1	-8.36553	0.0011166	0.00728467	-0.611865	0.65435	1.52823
CUX1	5	Cux1; AA407197; KIAA4047; mKIAA4047; Cux-1; Phox2; Cux; CDP; MGC102214	1	-21.3582	2.84169e-05	0.00171503	-0.609512	0.655419	1.52574
BAG3	7	Bis; AA407278	1	-9.43061	0.000704886	0.005945	-0.608211	0.65601	1.52437
B430110C06RIK	N/A	N/A	1	-9.21298	0.000771236	0.00625166	-0.607089	0.65652	1.52318
2310009E04RIK	N/A	N/A	1	-9.86843	0.00059156	0.00556948	-0.606938	0.656589	1.52302
TSPAN7	X	TALLA; Mxs1; R74651; PE31; Tm4sf2; AI323365; A15; Cd231; 1200014P11Rik	1	-9.35773	0.000726286	0.00605442	-0.606725	0.656686	1.5228
ATOH8	6	okadin; Hath6; 4933425C05Rik; Math6	1	-8.16491	0.00122495	0.00764094	-0.605065	0.657442	1.52105
FN1	1	E330027I09; MGC117493; Fn; Fn-1	1	-12.9382	0.000205854	0.00365822	-0.603281	0.658255	1.51917
BC023835	N/A	N/A	1	-10.3529	0.000491325	0.00518057	-0.602674	0.658532	1.51853
H2AFX	9	AW228881; Hist5-2ax; H2A.X; H2ax	1	-28.013	9.66122e-06	0.00136051	-0.602379	0.658667	1.51822
C230098O21RIK	N/A	N/A	1	-9.58795	0.00066129	0.00578441	-0.601505	0.659066	1.5173
RHOJ	12	Arhj; AW210585; TC10L; 1110005O19Rik; TCL	1	-8.24759	0.00117879	0.00746997	-0.600385	0.659578	1.51612
APOL7A	15	9130022K13Rik	1	-16.6554	7.61312e-05	0.0026078	-0.598554	0.660415	1.5142
TOLLIP	7	4930403G24Rik; 4931428G15Rik	1	-7.7362	0.00150366	0.0084685	-0.596809	0.661215	1.51237
HES6	1	AI326893	1	-7.38973	0.00178811	0.00916768	-0.59405	0.662481	1.50948
PBX1	1	D230003C07Rik; Pbx-1	1	-7.33147	0.00184227	0.00925349	-0.592991	0.662967	1.50837
RBPMS	8	2010300K22Rik; 2700019M19Rik; hermes; AU017537	1	-7.37685	0.00179991	0.0091857	-0.592601	0.663146	1.50796
GNG8	7	G(y)8	1	-11.1082	0.000373652	0.00464312	-0.5921	0.663376	1.50744
ASPHD2	5	MGC54823; 2900006N09Rik; 9230106G13Rik	1	-9.06645	0.000820307	0.00635351	-0.590729	0.664007	1.50601
CD276	9	AU016588; B7h3; B7RP-2; 6030411F23Rik	1	-10.1407	0.00053239	0.00538666	-0.590662	0.664038	1.50594
EIF3S5	N/A	N/A	1	-23.3551	1.99221e-05	0.00156442	-0.58893	0.664836	1.50413
MXD4	5	Mad4; 2810410A03Rik	1	-12.22	0.000257469	0.00408821	-0.587029	0.665713	1.50215
OSGEP	14	GCPL-1; PRSMG1; 1500019L24Rik	1	-9.19191	0.000778065	0.00625166	-0.586858	0.665791	1.50197

## Sheet: downregulated
gene name		symbol	Num. matches	t-statistic	p-value	q-value	Difference	Fold repression
L3MBTL2	15	MGC31247; M4mbt; 4732493N06Rik	1	7.28714	0.00188485	0.0093828	0.585119	1.50016
PMS2	5	AW555130; Pmsl2	1	8.72346	0.000951208	0.00677282	0.589486	1.50471
D15ERTD528E	N/A	N/A	1	9.47032	0.000693554	0.0058915	0.591492	1.5068
SLCO4A1	2	MGC28799; Slc21a12; MGC28824; OATP-E	1	16.1212	8.65967e-05	0.00273017	0.592868	1.50824
RANGAP1	N/A	N/A	1	18.0576	5.5295e-05	0.00230026	0.593112	1.5085
ACP6	3	5730559A09Rik; AU022842; ACPL1; mPACPL1	1	11.0557	0.000380606	0.00466674	0.593667	1.50908
D15WSU169E	15	AI843066; 9530053N22	1	8.33168	0.00113403	0.00729576	0.594145	1.50958
TSHZ1	18	Tsh1; Sdccag33; teashirt1; 5730407I04Rik; D18Bwg1409e; KIAA4206; NY-CO-33; Mtsh1; mKIAA4206	1	10.911	0.000400648	0.00476342	0.594527	1.50998
NMD3	3	C87860	1	8.66749	0.000974965	0.00681937	0.594628	1.51008
TRIM27	N/A	N/A	1	7.53137	0.00166441	0.00884399	0.597489	1.51308
5730494J16RIK	N/A	N/A	1	13.2356	0.000188293	0.00355123	0.59911	1.51478
PPRC1	19	PRC; A930018M19; mKIAA0595; MGC12121; BC013720	1	10.5643	0.000454235	0.00495931	0.600984	1.51675
FAM152B	15	AI427858; AI850401	1	9.85156	0.000595488	0.0055875	0.602673	1.51853
2010004A03RIK	8	AI593503	1	8.13149	0.00124424	0.00766998	0.602764	1.51862
CLCN3	8	Clc3	1	9.53131	0.000676587	0.00581755	0.604045	1.51997
COL7A1	9	AW209154	1	12.9252	0.000206666	0.00365822	0.605335	1.52133
LIMK1	5	N/A	1	8.48688	0.0010568	0.00707925	0.60651	1.52257
TNFRSF21	17	R74815; AA959878; TR7; DR6	1	19.5708	4.01973e-05	0.00200882	0.607204	1.5233
INTS3	3	C77668	1	7.10661	0.0020713	0.00985421	0.608852	1.52505
PRDM2	4	Riz; 4833427P12Rik; Gm1033; ZNFPR1C1; Riz1; E330024L24Rik	1	9.08076	0.000815346	0.00633969	0.608876	1.52507
ZFP251	15	9130001M19Rik; MGC69913; AV339307	1	11.589	0.00031675	0.00437308	0.609221	1.52543
PHOSPHO2	2	Phos2; AU021728; 1700048E23Rik; AV006103; AI661517; RP23-174C9.6	1	11.063	0.000379629	0.00466674	0.610267	1.52654
PRKCZ	4	zetaPKC; C80388; AI098070; Pkcz; R74924	1	9.18784	0.000779391	0.00625166	0.611526	1.52787
SGSM3	15	Cip85; BB175482; AI428557; R75178; 1810012I01Rik; RUSC3	1	10.6076	0.000447081	0.00493351	0.61252	1.52893
TMEM33	5	AA388285; db83; 2700052H22Rik; 1600019D15Rik; AI426615; 1110006G02Rik; AI314185; 5430406L04Rik; 2410089A21Rik	1	8.39247	0.00110297	0.00725055	0.613152	1.5296
FBLN1	15	N/A	1	12.014	0.000275168	0.0041651	0.613826	1.53031
SPAST	17	mKIAA1083; Spg4	1	8.81443	0.000914112	0.00665066	0.618169	1.53493
DIDO1	2	Datf1; D130048F08Rik; C530043I07; Dido3; Dido2; mKIAA0333; 6720461J16Rik; DIO-1	1	11.1868	0.00036353	0.00460737	0.618624	1.53541
SCL000911.1_939	N/A	N/A	1	10.5156	0.000462456	0.00500099	0.619375	1.53621
ILF3	9	MPHOSPH4; NF90	1	7.4481	0.0017358	0.00900951	0.620099	1.53698
FBXW2	N/A	N/A	1	10.0722	0.000546571	0.00538666	0.621998	1.53901
ESPL1	15	AL024103; ESP1; PRCE; AU045071; SSE	1	13.3067	0.000184369	0.00354357	0.622848	1.53991
RBM19	5	NPO; AV302714; KIAA0682; 1200009A02Rik	1	7.13937	0.00203582	0.00974396	0.62311	1.54019
EXOSC2	2	MGC30456; Rrp4	1	9.28774	0.000747602	0.00615266	0.623145	1.54023
DYNC1LI1	9	MGC32416; LIC-1; Dnclic1; 1110053F02Rik	1	8.56519	0.00102031	0.00697118	0.629907	1.54747
GNL2	4	Ngp-1; MGC7863; BC003262; HUMAUANTIG	1	10.7402	0.000426004	0.00492512	0.6304	1.54799
BTBD11	10	6330404E16Rik	1	9.56133	0.000668427	0.00578664	0.630919	1.54855
UHRF1BP1L	10	4930506D01Rik; mKIAA0701; 2010319N22Rik; KIAA0701; AA589495; C80672	1	7.47475	0.00171255	0.00895128	0.631431	1.5491
SFRS2IP	15	AI462454; 1110061H03Rik; SIP1; CASP11; mKIAA3013; 2610510E10Rik; SRRP129	1	13.5245	0.000172981	0.00348782	0.634574	1.55248
MRC1	2	CD206; AW259686	1	15.7607	9.46857e-05	0.00283015	0.640191	1.55854
CCNT1	N/A	N/A	1	13.3345	0.000182869	0.00354357	0.641324	1.55976
JTV1	5	MGC36346; MGC36522; AA407225; MGC37389; AA407136; MGC30261	1	7.5792	0.00162504	0.00880914	0.642437	1.56096
ATAD3A	4	KIAA1273; Tob3; 2400004H09Rik; mKIAA1273	1	8.80456	0.000918046	0.00666399	0.644718	1.56343
GSG2	11	MGC130563; Haspin	1	7.24016	0.0019313	0.00950205	0.645734	1.56453
COQ4	2	A330041N06; D2Ertd97e	1	11.7143	0.000303726	0.00431378	0.648112	1.56712
1110008L16RIK	N/A	N/A	1	7.23307	0.00193844	0.00951159	0.648396	1.56742
SLC35A3	3	2310050P13Rik; MGC36317	1	8.58194	0.00101271	0.0069454	0.648517	1.56756
BC025546	8	MGC38131; AU022703; C730036L12Rik	1	10.125	0.000535604	0.00538666	0.649197	1.5683
POLR1B	2	D630020H17Rik; 128kDa; RPA2; RPA135; RPA116	1	7.63168	0.00158316	0.00867113	0.64976	1.56891
RCL1	19	AI789745; 2310040A02Rik; RPCL1; C76567; Rnac	1	14.598	0.000128087	0.00308627	0.652191	1.57155
C85492	9	MGC31712; Ago61	1	8.18207	0.00121518	0.00760931	0.655022	1.57464
NOL14	5	2610033H07Rik	1	7.82197	0.00144207	0.00826258	0.656467	1.57622
EXOSC1	19	2610035C18Rik; 2610312F07Rik; AI447561; 2610104C07Rik	1	7.52458	0.00167009	0.00884998	0.656651	1.57642
AGGF1	13	VG5Q; AW112072; 2310029P06Rik; 2010009L17Rik; Peg3	1	22.9965	2.11859e-05	0.00156442	0.661383	1.5816
BC046331	4	mKIAA0562; A930027E11; MGC54921; RP23-254N4.3; AI115523	1	7.39937	0.00177934	0.00913879	0.661822	1.58208
ZC3H18	8	1190001B23Rik; Nhn1	1	7.56116	0.00163976	0.008837	0.662352	1.58266
PKP4	N/A	5031422I09Rik; MGC100358; p0071; Armrp; 9430019K17Rik; MGC105166	1	8.97658	0.000852322	0.0064826	0.662423	1.58274
POLR1A	6	RPA194; 194kDa; 3010014K16Rik; mRPA1	1	10.636	0.000442455	0.00493351	0.663579	1.58401
SLC9A3R1	11	EBP-50; NHE-RF; MGC95776; NHERF-1	1	7.98714	0.00133202	0.00797828	0.663742	1.58419
DGKZ	2	mDGK[z]; E130307B02Rik	1	8.36886	0.0011149	0.00728467	0.664494	1.58501
NFKB2	N/A	N/A	1	7.32936	0.00184427	0.00925349	0.664529	1.58505
ANXA8	14	MGC40628; Anx8; AI466995	1	10.9688	0.00039249	0.00471062	0.66591	1.58657
D130004H04RIK	N/A	N/A	1	7.50278	0.00168851	0.0088871	0.665936	1.5866
NIN	12	AI385615; 3110068G20Rik; AU024711; mKIAA1565	1	11.2096	0.000360654	0.00458417	0.666003	1.58667
AXUD1	9	4931429D10Rik; taip-3; URAX1	1	12.3437	0.000247518	0.00400133	0.668193	1.58908
D230004N01RIK	N/A	N/A	1	7.90635	0.0013845	0.00813121	0.67004	1.59112
POLR3H	N/A	5031409G22Rik; RPC8	1	7.2579	0.0019136	0.00945166	0.670096	1.59118
2610103J23RIK	N/A	N/A	1	9.95545	0.000571801	0.00548185	0.672423	1.59375
PUS7L	15	3000003F02Rik	1	8.68852	0.000965954	0.00681111	0.674146	1.59565
4933424B01RIK	6	MGC28965	1	7.95536	0.00135236	0.00802928	0.67603	1.59774
UBR2	17	mKIAA0349; AI462103; MGC36320; 9930021A08Rik; AW540746; KIAA0349; E130209G04Rik	1	8.13422	0.00124265	0.00766998	0.677711	1.5996
CCDC86	19	6720480F16Rik; D19Ertd678e; 4933411H20Rik	1	10.1991	0.000520671	0.00530465	0.678347	1.60031
RNMTL1	N/A	RP23-147P4.7; 4833420N02Rik; AI255153; HC90	1	7.6843	0.0015425	0.00859703	0.681306	1.60359
EDN1	13	ET-1; preproET	1	10.4652	0.000471174	0.00504363	0.681628	1.60395
APBA3	10	lin-10; AW208791; Mint-3; X11gamma; mint3	1	9.88678	0.000587324	0.00556278	0.684403	1.60704
TRABD	15	AL023039; 5730502D15Rik	1	8.05877	0.00128754	0.00782276	0.685303	1.60804
GPC1	N/A	AI462976	1	8.09771	0.00126412	0.00773221	0.685784	1.60858
GDNF	15	AI385739	1	8.82652	0.000909317	0.00663136	0.686451	1.60932
RSRC2	5	1500011J06Rik	1	7.98176	0.00133544	0.00798044	0.690928	1.61432
ABAT	16	X61497; 9630038C02Rik; I54; AI255750; GABA-T	1	7.63586	0.00157988	0.00866979	0.692108	1.61564
CIRH1A	8	TEG-292; Tex292	1	8.8707	0.000892059	0.00661167	0.692448	1.61602
DHRSX	N/A	N/A	1	13.995	0.000151224	0.00328125	0.692644	1.61624
1200016B10RIK	1	C1orf26	1	7.53405	0.00166217	0.00884399	0.696113	1.62013
CHCHD4	6	2810014D17Rik; 2410012P20Rik; AI838740	1	7.9889	0.0013309	0.00797828	0.696893	1.62101
MTDH	15	3D3/Lyric; 3D3; Lyric; 2610103J23Rik; AV353288; D8Bwg1112e	1	15.3698	0.000104549	0.00291752	0.698267	1.62255
WDR75	1	FLJ12545; 1300003A18Rik; MGC143988; C77608; 2410118I19Rik	1	7.34156	0.00183274	0.00923219	0.699472	1.62391
RAD17	13	9430035O09Rik; MmRad24	1	8.4684	0.00106565	0.00709352	0.700098	1.62462
DPH2	4	9130020C19Rik; Dph2l2; AI467389	1	21.6647	2.68534e-05	0.00165213	0.701619	1.62633
PABPC1	15	Pabp1; PabpI; PABP; Pabpl1	1	7.53972	0.00165745	0.00884399	0.703052	1.62795
SENP3	11	Smt3ip1; Smt3ip; AA408656	1	12.595	0.000228732	0.00383459	0.703444	1.62839
TARS2	3	AI429208; Tarsl1; 2610024N01Rik	1	9.27455	0.000751707	0.00616244	0.704364	1.62943
INTS1	5	KIAA1440; 1110015K06Rik	1	8.09571	0.00126532	0.00773221	0.704681	1.62978
D15ERTD682E	15	2310042P20Rik	1	15.4597	0.000102172	0.00288106	0.704778	1.62989
NSUN5	5	Wbscr20; AI326939; Nol1r; 9830109N13Rik; Wbscr20a	1	23.6919	1.88195e-05	0.00154882	0.705459	1.63066
2410018M08RIK	5	N/A	1	7.0738	0.00210758	0.0099101	0.707518	1.63299
LOC100044468	N/A	N/A	1	9.42145	0.000707532	0.00594646	0.711212	1.63718
BC017647	11	MGC28990	1	7.56631	0.00163554	0.00883579	0.711451	1.63745
RPAP3	15	2310042P20Rik; D15Ertd682e	1	8.55489	0.00102502	0.00697361	0.713923	1.64026
NCL	1	Nucl; B530004O11Rik; D1Nds28; D0Nds28; C23	1	9.13912	0.0007955	0.00627781	0.719871	1.64703
GPN3	5	D5Ertd708e; A930018B01Rik	1	9.16925	0.000785488	0.00625166	0.720116	1.64731
LOC100047016	N/A	N/A	1	8.92236	0.00087239	0.00657353	0.721246	1.64861
LTV1	N/A	2610020N02Rik	1	10.8188	0.000414089	0.00484274	0.722107	1.64959
UPF1	8	Rent1; PNORF-1; Upflp; B430202H16Rik; NORF1	1	8.13154	0.00124421	0.00766998	0.72211	1.64959
THOP1	10	AI131655; AI327041; EP24.15	1	7.5542	0.00164547	0.008837	0.723249	1.6509
RRAD	N/A	N/A	1	11.8929	0.000286287	0.00422891	0.723826	1.65156
4931433E08RIK	N/A	N/A	1	7.59819	0.00160973	0.00874112	0.725675	1.65367
2810003C17RIK	2	C87647; AI043124; MGC30545; Iba2	1	7.40877	0.00177083	0.00912936	0.726564	1.65469
C330023M02RIK	5	A630046C11; AI450868; 4833422K13Rik	1	11.3864	0.000339307	0.00452553	0.729735	1.65833
SHMT1	N/A	N/A	1	12.0713	0.0002701	0.0041563	0.730014	1.65866
PRPF4	4	bN189G18.1; 1600015H11Rik; AI874830; MGC117717	1	7.27677	0.00189498	0.00941473	0.730282	1.65896
LRRC59	11	AA959742; C78668; RP23-290B5.2	1	7.14483	0.00202999	0.00974396	0.731159	1.65997
DHX33	11	3110057P17Rik; 9430096J02Rik; Ddx33	1	11.3681	0.00034145	0.00452672	0.731346	1.66019
ITGA5	15	Cd49e; Fnra	1	13.0022	0.000201905	0.00365822	0.732247	1.66122
USP39	N/A	SAD1; AA408960; AI894154; D6Wsu157e; CGI-21	1	9.75316	0.000619055	0.00565035	0.733729	1.66293
FAM102A	N/A	AI426465; MGC38572; Eeig1	1	12.6801	0.000222776	0.0037546	0.73398	1.66322
PSMD7	8	Mov34; AW107203; Mov-34	1	13.8654	0.000156859	0.00333344	0.736175	1.66575
SEMA7A	9	M-Sema-L; 2900057C09Rik; H-Sema-L; CDw108; Semal	1	18.5996	4.91833e-05	0.00224226	0.736509	1.66614
ARHGEF5	N/A	N/A	1	8.85906	0.000896564	0.00661949	0.73939	1.66947
ZFP623	15	2610029D06Rik; AI847036; MGC101961	1	8.59481	0.00100692	0.00694164	0.740107	1.6703
USP52	10	AW742773; 1200014O24Rik; mKIAA0710; AI047843	1	13.6478	0.00016692	0.00341217	0.74405	1.67487
POLR1E	4	Praf1; D030019D19Rik; AU042259; 53kDa; Paf53	1	9.54526	0.00067278	0.00580055	0.745062	1.67605
LYAR	5	N/A	1	9.11307	0.000804284	0.00630006	0.746303	1.67749
DDX27	2	C86129	1	16.6099	7.69584e-05	0.00260794	0.75074	1.68266
2610528E23RIK	16	AV122629; AV099812; 4930572F24Rik; 1110001A06Rik	1	7.8058	0.00145344	0.008294	0.752413	1.68461
TMEM93	11	0610025L18Rik; 0610009E20Rik; RP23-263M10.8	1	7.09672	0.00208216	0.00986884	0.755989	1.68879
CMAS	6	D6Bwg0250e; CMP-Neu5Ac; AW208911	1	7.22835	0.0019432	0.00952364	0.756749	1.68968
LMTK2	5	A330101P12Rik; cprk; 2900041G10Rik; aatyk2; KPI-2; BREK; KPI2	1	8.83506	0.000905946	0.00663136	0.757059	1.69004
EG633640	13	MGC29320; MGC118117	1	10.294	0.000502321	0.00523567	0.760197	1.69372
LRPPRC	17	GP130; 3110001K13Rik; C76645; Lrp130; LSFC	1	7.89277	0.00139357	0.0081618	0.761029	1.6947
PTPN22	3	PEP; 70zpep; Ptpn8	1	13.102	0.000195941	0.0036269	0.766366	1.70098
DUSP6	10	MGC98540; MKP3; PYST1; MKP-3; 1300019I03Rik	1	10.2566	0.000509458	0.00523657	0.767751	1.70261
C77080	N/A	N/A	1	9.38147	0.000719227	0.00602511	0.771645	1.70721
GABPB2	3	A430024B14Rik; AV050852; 1810015F01Rik; 9430006E19Rik; Gabpb2-1; 5830427M07	1	11.063	0.000379637	0.00466674	0.776651	1.71315
PLA2G6	15	BB112799; iPLA2	1	7.65331	0.00156629	0.00866654	0.778055	1.71482
C730029F17RIK	N/A	N/A	1	8.34813	0.00112552	0.00729149	0.778804	1.71571
POP1	15	4932434G09Rik; MGC36536	1	8.31068	0.001145	0.00735146	0.780138	1.7173
GLS2	10	A330074B06Rik; AI195532; GLS; mKIAA4146; KIAA4146; GA; Lga	1	9.82091	0.000602707	0.0056167	0.780984	1.7183
PRKX	X	Pkare; PKX1	1	10.2608	0.000508648	0.00523657	0.781344	1.71873
ABCF2	5	E430001O06; 0710005O05Rik; Drr3	1	7.0607	0.0021223	0.0099101	0.78162	1.71906
MAK16	N/A	AI314911; 2600016B03Rik	1	9.66204	0.000641921	0.00572083	0.78267	1.72031
SCL0004020.1_31	N/A	N/A	1	7.6795	0.00154616	0.00860984	0.783854	1.72172
JOSD1	15	1300006C06Rik; MGC101975; mKIAA0063; MGC6306	1	20.6462	3.25111e-05	0.00183949	0.784808	1.72286
UBE2F	N/A	2510010F15Rik; AI851109	1	7.96576	0.00134567	0.00799954	0.785434	1.72361
B3GALNT2	13	D230016N13Rik; MGC103263; A930105D20Rik; C80633	1	9.95841	0.000571145	0.00548185	0.788004	1.72668
NOB1	N/A	MGC144650; Nob1p; 1700021I09Rik; Psmd8bp1; MGC118441; MGC144649; ART-4	1	7.56214	0.00163895	0.008837	0.789535	1.72852
MMP9	2	MMP-9; Clg4b; protease; pro-MMP-9; zymogen; B/MMP9; AW743869	1	13.2924	0.000185149	0.00354357	0.790095	1.72919
RASSF1	9	Rassf1A; REH3P21; Rassf1B; RDA32; AA536941; 123F2; NORE2A; Rassf1C; AU044980	1	8.08896	0.00126934	0.00774599	0.792548	1.73213
CSNK1E	N/A	tau; CKIe; AI426939; AW457082; KC1epsilon; AI551861	1	9.74941	0.000619976	0.00565035	0.795465	1.73564
MDN1	4	A130070M06; 4833432B22Rik; AA958993; Gm135	1	10.958	0.000394	0.00471956	0.79555	1.73574
PSME3	11	PA28gamma; pa28g; Ki; AU020960; AA410043	1	8.4102	0.00109411	0.00720726	0.796233	1.73656
PRMT5	14	Jbp1; Skb1	1	9.16253	0.000787707	0.00625166	0.798267	1.73901
EPHA2	4	AW545284; Sek-2; Eck; Myk2; Sek2	1	10.8757	0.00040572	0.00481334	0.798273	1.73902
PLA2G12A	3	Pla2g12; mGXII-1-PLA2; GXII; 2310004B05Rik; MGC58884; mGXII-1; Rossy	1	7.30549	0.00186708	0.00933099	0.80043	1.74162
ZFP598	17	BC023040	1	10.6051	0.000447491	0.00493351	0.805274	1.74748
PCOLCE2	9	Pcpe2; 2400001O18Rik	1	9.64175	0.000647154	0.00573085	0.80652	1.74899
ZFP276	N/A	N/A	1	12.2129	0.000258053	0.00408821	0.80774	1.75047
LOC100047009	N/A	N/A	1	17.8284	5.81624e-05	0.00234761	0.808865	1.75183
MAPK6	9	D130053K17Rik; Mapk4; Prkm4; Mapk63; 2610021I23Rik; Prkm6; Erk3	1	7.86294	0.00141376	0.0082042	0.810802	1.75419
SRPX2	X	SRP; SRPUL; 1110039C07Rik	1	11.4031	0.000337382	0.00452553	0.813109	1.75699
YRDC	4	BC023823; IRIP; ITIP; AV303379; MGC38336	1	7.8182	0.00144471	0.00827024	0.813801	1.75784
VARS	17	Bat6; G7a; D17H6S56E; Vars2; Bat-6	1	8.6957	0.000962901	0.00681111	0.814584	1.75879
TOP1MT	15	2900052H09Rik	1	9.98837	0.00056454	0.00546182	0.814838	1.7591
EP300	15	A730011L11; p300; A430090G16	1	7.72551	0.00151155	0.00848865	0.816841	1.76154
BXDC1	N/A	N/A	1	9.69284	0.000634077	0.00569143	0.817854	1.76278
NFKBIE	17	IKBE	1	13.8509	0.000157507	0.00333344	0.819841	1.76521
PMEPA1	2	2210418I02Rik; Erg1.2; AW455466; Stag1; Pmepa1; N4wbp4	1	7.47212	0.00171483	0.00895128	0.821339	1.76704
MFHAS1	8	D8Ertd91e; 2310066G09Rik	1	8.58945	0.00100933	0.00694164	0.822294	1.76821
MRPL9	3	AA409733; 8030480E20Rik; L9mt; C330013D18Rik	1	11.6125	0.000314251	0.00435757	0.824224	1.77058
TNFRSF22	N/A	N/A	1	8.23555	0.00118537	0.00748739	0.82657	1.77346
SKIV2L2	13	2610528A15Rik; mKIAA0052	1	12.2984	0.000251102	0.00403866	0.834185	1.78285
CSDA	6	Dpba; dbpA; Yb2; Ybx3; oxyR; MSY4	1	8.35954	0.00111966	0.00728467	0.8354	1.78435
CALR	8	Calregulin; CRT	1	11.9149	0.00028423	0.00420833	0.839208	1.78907
PPA1	10	2010317E03Rik; Pyp	1	16.1393	8.6214e-05	0.00273017	0.843259	1.7941
6430548M08RIK	N/A	N/A	1	9.19557	0.000776873	0.00625166	0.843647	1.79458
PLAUR	N/A	uPAR; u-PAR; Cd87	1	10.6144	0.000445962	0.00493351	0.843762	1.79472
MTHFD2	6	AW558851; NMDMC	1	7.61459	0.00159666	0.00871506	0.845448	1.79682
TRAF3	12	CD40bp; CAP-1; AI528849; amn; LAP1; CRAF1; T-BAM	1	12.9088	0.000207698	0.00366625	0.84564	1.79706
RBPMS2	9	AI316523; 2400008B06Rik	1	9.64037	0.000647512	0.00573085	0.847542	1.79943
CDC25A	9	D9Ertd393e	1	12.546	0.000232249	0.00386288	0.849302	1.80163
RRP9	9	U3-55k; Rnu3ip2; 55kDa; MGC25949; D9Wsu10e; D19435	1	12.7998	0.00021472	0.00369785	0.850073	1.80259
TOB2	15	AV071822; 2900090N22Rik; mKIAA1663; 4930545K18Rik	1	7.9003	0.00138853	0.00814736	0.850822	1.80353
CENTD3	18	AI851258; Drag1; mKIAA4097; E030006K04Rik; KIAA4097; Arap3	1	16.5717	7.76619e-05	0.00261779	0.851143	1.80393
SPIRE2	8	MGC31610; BC026502; Spir2; Spir-2	1	16.8633	7.24878e-05	0.00258065	0.851361	1.8042
AATF	11	4933415H02Rik; 5830465M17Rik; MGC35916; Che-1; Trb	1	8.54091	0.00103146	0.00699074	0.855311	1.80915
E130012A19RIK	11	AW539173; AI413509; AA409164; RP23-94N18.3	1	7.35179	0.00182315	0.00921316	0.856423	1.81054
NOL6	4	Nrap; AA410091	1	10.4354	0.00047641	0.00507397	0.857654	1.81209
MSLN	17	MPF	1	24.0116	1.78427e-05	0.00152796	0.860229	1.81533
BRP16	15	D15Ertd741e; MNCb-5873	1	17.4811	6.2873e-05	0.00242742	0.863591	1.81956
PAPOLA	12	Plap; PAP; PapIII	1	8.02322	0.00130938	0.00790997	0.866842	1.82367
EG433923	5	N/A	1	8.37236	0.00111312	0.00728467	0.867648	1.82469
BLCAP	2	AI462828; Bc10; MGC102074	1	8.15183	0.00123245	0.00764942	0.878219	1.8381
ETS2	16	AU022856; Ets-2	1	11.2228	0.000359005	0.00458417	0.87833	1.83825
LOC380927	N/A	N/A	1	12.9939	0.00020241	0.00365822	0.879662	1.83994
CCDC137	N/A	3110023B02Rik; RP23-82I5.10	1	13.4797	0.000175252	0.00349436	0.879904	1.84025
GADD45B	10	Myd118; AI323528	1	9.37137	0.000722221	0.00603788	0.882415	1.84346
PIM3	N/A	N/A	1	13.9825	0.000151757	0.00328125	0.882847	1.84401
DCTD	8	6030466N05Rik	1	9.2198	0.000769043	0.00625166	0.887146	1.84951
ARHGAP22	14	MGC47316; p68RacGAP; B230341L19Rik; RHOGAP2	1	9.68183	0.000636868	0.00570839	0.888243	1.85092
LOC100046483	N/A	N/A	1	10.0746	0.000546065	0.00538666	0.89239	1.85625
RBM13	8	AI314911; 2600016B03Rik	1	7.86436	0.00141279	0.0082042	0.893712	1.85795
LOC232887	N/A	N/A	1	8.25598	0.00117422	0.00745952	0.894272	1.85867
WISP1	15	Elm1; AW146261	1	25.4253	1.42108e-05	0.0014763	0.90033	1.86649
CREG1	1	Creg; AA755314	1	10.2522	0.000510307	0.00523657	0.904596	1.87202
UPP1	11	UdRPase; Upp; UPase; AI325217; Up	1	16.0158	8.8869e-05	0.00278794	0.904761	1.87223
PADI2	4	Pdi; Pdi2; mKIAA0994	1	13.4635	0.000176083	0.00349793	0.905857	1.87366
ANKRD11	8	2410104C19Rik; 6330578C09Rik; 9530048I21Rik; 3010027A04Rik; Gm176	1	9.21213	0.000771511	0.00625166	0.913186	1.8832
BOP1	15	D18861; AW146150; Erb1p; Kiaa0124; mKIAA0124; AU020183	1	13.7535	0.000161935	0.00336453	0.913251	1.88328
IL18RAP	1	N/A	1	7.46984	0.0017168	0.00895422	0.91691	1.88807
COQ10B	1	1500041J02Rik; 1700030I21Rik; AW742641; AV002237; 9530077A17Rik	1	15.5122	0.000100813	0.00288106	0.922448	1.89533
C130027E04RIK	N/A	N/A	1	10.1076	0.000539177	0.00538666	0.926017	1.90002
LRP11	10	1700034J19Rik; 9830160H19Rik; 6330533B21	1	12.6828	0.000222588	0.0037546	0.927949	1.90257
SRM	N/A	SpdSy; AA407669	1	11.7315	0.000301988	0.00430045	0.931164	1.90681
GRB10	N/A	N/A	1	13.5962	0.000169426	0.0034302	0.932543	1.90864
A730086L23RIK	N/A	N/A	1	11.6522	0.000310087	0.00431873	0.932968	1.9092
PA2G4	10	Plfap; Ebp1; 38kDa; AA672939	1	8.15853	0.0012286	0.00764512	0.938013	1.91589
NOL8	13	D13Ertd548e; 5730412B09Rik; 4921532D18Rik	1	7.12144	0.00205515	0.0098107	0.93947	1.91782
PPIF	14	AW457192; PPIase	1	28.4271	9.11271e-06	0.00134296	0.940153	1.91873
MMP10	9	AV377895	1	13.2556	0.000187175	0.00354703	0.940345	1.91899
SLC25A33	4	5730438N18Rik; MGC4399	1	9.52431	0.000678509	0.00582617	0.9404	1.91906
SORT1	3	Ntr3; Ntsr3; AI852375; 2900053A11Rik	1	21.2128	2.9198e-05	0.00174552	0.945109	1.92533
CARD10	15	AI449026; CARMA3; Bimp1	1	9.20535	0.0007737	0.00625166	0.956079	1.94003
ANKRD1	19	Crap; CARP; Alrp	1	7.06298	0.00211973	0.0099101	0.959529	1.94468
IBRDC3	N/A	N/A	1	10.7054	0.000431413	0.00493144	0.959609	1.94478
LOC100047579	N/A	N/A	1	20.9386	3.07459e-05	0.00180404	0.964603	1.95153
SH3BP2	5	3BP2	1	11.2201	0.000359348	0.00458417	0.975127	1.96581
MLLT11	3	Zfp692; AI839562; Af1q	1	9.78866	0.000610421	0.00563062	0.978645	1.97061
GCNT2	13	IGnT; IGnTC; IGnTB; IGnTA; 5330430K10Rik	1	9.41377	0.000709762	0.0059573	0.98048	1.97312
CCDC85B	N/A	MGC67311; AI842788	1	8.74197	0.000943513	0.0067438	0.986609	1.98152
GNL3	14	MGC46970; C77032; Ns; BC037996	1	8.33961	0.00112991	0.00729149	0.987122	1.98223
WHSC1	5	Whsc1l; AW555663; 5830445G22Rik; C130020C13Rik; 9430010A17Rik; D030027O06Rik; D930023B08Rik; mKIAA1090	1	10.127	0.000535195	0.00538666	0.990142	1.98638
CNTNAP4	8	Caspr4; E130114F09Rik	1	23.7052	1.87776e-05	0.00154882	0.991755	1.9886
TIRAP	9	C130027E04Rik; Tlr4ap; AA407980; wyatt; Mal	1	12.449	0.000239418	0.00393477	1.00812	2.01129
LOC632684	N/A	N/A	1	7.15967	0.00201422	0.00973616	1.0113	2.01573
CCRN4L	3	Ccr4; nocturnin; AU043840	1	7.18328	0.00198945	0.0096829	1.01557	2.0217
DYRK3	1	BC006704	1	15.856	9.24594e-05	0.00283015	1.01839	2.02565
ZFAND2A	5	AA407930; AU016206; Airap	1	7.1665	0.00200702	0.00972363	1.02291	2.03202
CRELD2	15	C85758; 5730592L21Rik	1	13.2833	0.00018565	0.00354357	1.0245	2.03425
WDR43	N/A	N/A	1	23.3338	1.99944e-05	0.00156442	1.02656	2.03716
MYBBP1A	11	AU019902; p160MBP; P160; p67MBP; AL024407	1	9.62504	0.000651504	0.00573414	1.03368	2.04724
ETV4	11	Pea-3; Pea3; AW414408	1	18.4203	5.11068e-05	0.00228129	1.03611	2.0507
E2F2	4	E130207A07	1	9.30548	0.000742126	0.00613149	1.03653	2.05128
CTGF	10	Ccn2; Fisp12; Hcs24; fisp-12	1	11.0503	0.000381338	0.00466674	1.04313	2.06069
2810474O19RIK	6	AA536804; KIAA1551; AU020969; GET; mKIAA1551; 6720435I21Rik	1	9.51056	0.000682302	0.00584809	1.04703	2.06628
ERRFI1	4	Mig-6; 1300002F13Rik; Mig6; AI788755; RALT	1	9.82951	0.000600671	0.00561424	1.06491	2.09203
HEATR1	13	B130016L12Rik; BC019693; MGC30806; AA517551	1	8.13969	0.00123947	0.00766998	1.07651	2.10892
DNAJC2	N/A	AU020218; Zrf1; Zrf2; MIDA1	1	13.2496	0.000187511	0.00354703	1.0931	2.13332
SLC7A11	3	xCT; AI451155; 9930009M05Rik; sut	1	7.4128	0.00176721	0.00912936	1.09994	2.14345
GDPD1	11	2610020H15Rik; RP23-352L3.1	1	10.6829	0.00043495	0.00493147	1.12992	2.18847
RBM38	2	Rnpc1; Seb4l; Seb4	1	16.9989	7.0228e-05	0.00255767	1.13584	2.19747
EGR1	18	egr; Zenk; NGFIA; TIS8; Krox-1; Krox-24; Zif268; Krox24; NGF1-A; A530045N19Rik; Egr-1; ETR103; Zfp-6; NGFI-A	1	12.3439	0.0002475	0.00400133	1.16377	2.24042
RRP1B	17	2600005C20Rik; mKIAA0179; D030064A17; Kiaa0179	1	8.17534	0.001219	0.00762567	1.16922	2.2489
2600005C20RIK	N/A	N/A	1	9.11327	0.000804215	0.00630006	1.16993	2.25001
KLF5	N/A	4930520J07Rik; CKLF; IKLF; Bteb2	1	21.6773	2.67912e-05	0.00165213	1.17126	2.25208
PDXP	15	1600027H05Rik; AB041662; PLPP	1	15.4424	0.000102623	0.00288106	1.2033	2.30266
HMGA1	17	Hmgiy; MGC102580; AL023995; HMGY; HMGI(Y); Hmga1a; HMG-I(Y); Hmgi; Hmga1b	1	26.9388	1.1289e-05	0.0014763	1.20545	2.3061
ODZ4	7	Ten-m4; R75022; mKIAA1302; l7Rn3; l(7)-3Rn; Doc4; ELM2	1	15.5914	9.88081e-05	0.00287223	1.23146	2.34804
SLC11A1	1	MGC129157; Lsh; Nramp; Ity; Bcg; MGC129156; Nramp1	1	19.4108	4.15268e-05	0.00200882	1.23156	2.3482
LOC638935	N/A	N/A	1	7.84836	0.00142375	0.00822061	1.31485	2.48777
VEGFC	8	VEGF-C; AW228853	1	15.6952	9.62545e-05	0.00283705	1.34923	2.54776
TCOF1	18	AW209012; treacle; AA408847	1	7.45811	0.00172703	0.00899274	1.34948	2.5482
PDGFB	N/A	N/A	1	26.0778	1.28476e-05	0.0014763	1.35197	2.5526
HBEGF	18	DTS; MGC107656; Dtr; HB-EGF; Hegfl; AW047313	1	10.7358	0.000426683	0.00492512	1.41306	2.66301
SENP1	15	E330036L07Rik; D15Ertd528e; 2310046A20Rik; MGC27975	1	11.142	0.000369262	0.00463328	1.42307	2.68155
TRAF1	2	4732496E14Rik	1	18.1625	5.40405e-05	0.00229835	1.62705	3.08881
ACSBG1	9	R75185; BG1; E230019G03Rik; mKIAA0631; Lpd; Bgm	1	24.5007	1.64676e-05	0.00151239	1.82351	3.5394
CHRNB1	11	Acrb; Achr-2	1	29.9242	7.42738e-06	0.00126578	1.83676	3.57207
CTSW	19	lymphopain	1	10.863	0.000407569	0.00481334	2.03566	4.10009

## Sheet: upregulated by BMP2 only in nul
gene name		symbol	Num. matches	t-statistic	p-value	q-value	Difference		Fold induced
LOC100038882	4	N/A	1	-9.29755	0.000744568	0.00614366	-2.82468	0.141152	7.08457
SCARA5	14	4932433F15Rik; 4933425F03Rik; AV278087	1	-18.9561	4.56188e-05	0.00214138	-2.50955	0.175611	5.69441
SCARA5	14	4932433F15Rik; 4933425F03Rik; AV278087	1	-18.9561	4.56188e-05	0.00214138	-2.50955	0.175611	5.69441
AQP1	N/A	N/A	1	-19.8446	3.80421e-05	0.00199234	-2.34581	0.196716	5.08347
MGP	6	Mglap	1	-8.79859	0.000920438	0.0066737	-2.32002	0.200264	4.99341
ALDH3A1	11	Ahd-4; Aldh3; Ahd4; Aldh	1	-20.0093	3.68154e-05	0.00198806	-2.25142	0.210017	4.76152
CLEC2D	6	MGC123478; Clr-b; Ocil; Clrb	1	-13.0904	0.000196623	0.0036269	-2.23891	0.211847	4.7204
PPAP2B	4	Ppab2b; D4Bwg1535e; AV025606; Lpp3; 1110003O22Rik; D4Bwg0538e; 2610002D05Rik	1	-43.3252	1.69686e-06	0.000848532	-2.19083	0.219025	4.5657
LOC223672	N/A	N/A	1	-14.7486	0.000123014	0.00303845	-2.07109	0.23798	4.20204
USP18	6	UBP43; Ubp15; 1110058H21Rik; AW047653	1	-7.22088	0.00195077	0.00955337	-2.00717	0.248761	4.01992
ARHGDIB	6	Ly-GDI; Gdid4; D4	1	-17.0036	7.01515e-05	0.00255767	-1.84327	0.27869	3.58821
TGFB1I1	7	TSC-5; hic-5; Hic5; ARA55	1	-32.6819	5.22659e-06	0.00106376	-1.76661	0.2939	3.40252
IGFBP6	15	IGFBP-6	1	-13.7114	0.000163901	0.00339425	-1.76461	0.294305	3.39783
CIB2	9	AI449053; 2810434I23Rik	1	-10.6022	0.000447953	0.00493351	-1.66501	0.315342	3.17116
UAP1L1	2	5730445F03Rik	1	-9.74694	0.000620584	0.00565035	-1.63836	0.321222	3.11312
GAMT	10	AA571402; Spintz1	1	-11.9928	0.000277075	0.0041706	-1.63655	0.321625	3.10921
FAH	7	N/A	1	-26.1116	1.27815e-05	0.0014763	-1.62648	0.323877	3.08759
GBP3	3	Gbp4; AW228655	1	-7.65203	0.00156728	0.00866654	-1.60811	0.328028	3.04852
GSTM1	3	Gstb1; Gstb-1	1	-10.8184	0.000414153	0.00484274	-1.60184	0.329457	3.03529
4930402I24RIK	N/A	N/A	1	-24.8219	1.5636e-05	0.00151239	-1.58406	0.333543	2.99811
HEBP1	6	Hebp	1	-8.67639	0.000971138	0.00681757	-1.56792	0.337295	2.96476
OASL2	5	Mmu-OASL; Oasl; M1204	1	-9.02225	0.000835861	0.0064049	-1.56661	0.3376	2.96208
IIGP2	11	AI481100; MGC102455; GTPI	1	-8.09953	0.00126304	0.00773221	-1.52879	0.346567	2.88544
APOL9B	15	N/A	1	-12.8609	0.000210746	0.00368949	-1.51914	0.348894	2.8662
YPEL3	7	0610043B10Rik; Suap; 1190001G19Rik	1	-7.66028	0.0015609	0.00865392	-1.51317	0.35034	2.85437
CAPN5	7	N/A	1	-17.7471	5.92244e-05	0.00237535	-1.46214	0.362955	2.75516
5133400G04RIK	18	4930583E11Rik; 2700012K08Rik; AU016220	1	-7.06261	0.00212015	0.0099101	-1.46041	0.36339	2.75186
GPRC5B	7	AW125761; Raig2	1	-39.9227	2.35211e-06	0.000848532	-1.44054	0.368429	2.71423
APBB1	7	Rir; Fe65	1	-24.7505	1.58161e-05	0.00151239	-1.41989	0.373741	2.67565
SPP1	5	BNSP; minopontin; Eta; AA960535; Spp-1; Opn; Ric; Opnl; BSPI; OP; ETA-1; Apl-1; AI790405; Bsp	1	-11.0338	0.000383564	0.00466674	-1.40602	0.37735	2.65006
STX4A	7	Stx4; Syn4	1	-9.27761	0.000750752	0.00616244	-1.39295	0.380784	2.62616
HAGHL	N/A	N/A	1	-11.2617	0.000354201	0.00458417	-1.38029	0.384141	2.60321
1700052O22RIK	N/A	N/A	1	-16.7601	7.42698e-05	0.0026078	-1.36866	0.38725	2.58231
IRX3	N/A	N/A	1	-10.5954	0.000449075	0.00493351	-1.36728	0.387622	2.57983
ID1	2	Idb1; D2Wsu140e; AI323524	1	-7.38556	0.00179192	0.009168	-1.30833	0.403787	2.47655
2310043N10RIK	N/A	VINC; Neat1	1	-11.275	0.000352568	0.00458417	-1.30138	0.405738	2.46464
LOC433943	5	N/A	1	-14.4335	0.000133935	0.00315519	-1.26144	0.417129	2.39734
ETFB	7	2810441H06Rik; 0610009I16Rik	1	-7.55617	0.00164385	0.008837	-1.25912	0.417798	2.3935
PDK4	6	AV005916	1	-7.53684	0.00165985	0.00884399	-1.23949	0.423521	2.36116
TTYH3	5	AI414930; 2900029G13Rik	1	-12.0671	0.000270465	0.0041563	-1.23748	0.424114	2.35786
KCNF1	12	MGC62472; Gm1182; Kv5.1	1	-14.1712	0.00014396	0.00323502	-1.20598	0.433476	2.30693
LOC100046044	N/A	N/A	1	-12.6805	0.000222744	0.0037546	-1.204	0.434069	2.30378
ETV1	12	Etsrp81; ER81	1	-12.476	0.000237395	0.00392786	-1.19192	0.43772	2.28457
ST6GAL1	16	ST6Gal; Cd75; ST6Gal I; AW742324; Siat1; St6Gal-I; MGC116663	1	-25.486	1.40766e-05	0.0014763	-1.18652	0.439362	2.27603
TGFBI	13	68kDa; MGC150270; Beta-ig; big-h3; AI181842; AI747162	1	-11.1309	0.000370692	0.00463328	-1.16193	0.446913	2.23757
PFTK1	5	mKIAA0834	1	-9.79182	0.000609661	0.00563062	-1.15547	0.448919	2.22757
CKB	12	B-CK; Ck-3	1	-14.9368	0.00011702	0.00303288	-1.13416	0.455601	2.1949
D12ERTD647E	12	2900026P10Rik; 1110013J02Rik; ISG12a; MGC149996	1	-10.2502	0.000510684	0.00523657	-1.1273	0.457772	2.18449
FLOT1	17	N/A	1	-18.9997	4.52051e-05	0.0021378	-1.0768	0.474078	2.10936
PVRL2	7	Pvr; AI325026; nectin-2; MPH; AI987993; Cd112; Pvs	1	-20.0779	3.63188e-05	0.00198407	-1.05622	0.480892	2.07947
HOPX	5	Obl; AW490897; Hdop; Cameo; 1200015P04Rik; Hop; AI848177; 1110018K11Rik; Toto; Ob1; 2300002F06Rik	1	-15.0264	0.000114293	0.00301781	-1.05178	0.482373	2.07309
RAB13	N/A	B230212B15Rik; 0610007N03Rik	1	-8.87119	0.00089187	0.00661167	-1.04799	0.483642	2.06765
2310047A01RIK	N/A	N/A	1	-8.11114	0.00125617	0.00771354	-1.03547	0.487858	2.04978
KHK	5	N/A	1	-9.02891	0.000833497	0.00639451	-1.03467	0.488127	2.04865
9030425E11RIK	N/A	CLMP; AW557819; ACAM; ASP5	1	-28.9477	8.4771e-06	0.00131023	-1.03177	0.489109	2.04453
SAMD9L	6	N/A	1	-7.55235	0.001647	0.008837	-1.02786	0.490436	2.039
SAMD9L	6	N/A	1	-7.55235	0.001647	0.008837	-1.02786	0.490436	2.039
RHOX5	N/A	AA409564; Pem	1	-14.3273	0.000137886	0.00317525	-1.02443	0.491606	2.03415
GSTA4	9	mGsta4; GST 5.7; 5.7; GST	1	-7.0936	0.00208559	0.00987773	-1.02087	0.49282	2.02914
ENO2	6	Eno-2; NSE; D6Ertd375e; AI837106	1	-8.76418	0.000934375	0.0067133	-1.01722	0.494068	2.02401
DUSP1	N/A	erp; mkp-1; Ptpn16; U19515; 3CH134	1	-19.2767	4.26846e-05	0.00204919	-0.996859	0.50109	1.99565
DDIT4	10	Rtp801; REDD1; 5830413E08Rik; dig2; AA415483	1	-7.05991	0.00212319	0.0099101	-0.991214	0.503054	1.98786
ENO3	11	Eno-3	1	-8.50966	0.00104602	0.00705174	-0.988542	0.503987	1.98418
AHNAK	19	2310047C17Rik; AA589382; AV091586; DY6; 1110004P15Rik	1	-11.4267	0.000334671	0.00452198	-0.983091	0.505895	1.9767
CRLF1	8	CRLM3; CLF-1; NR6.1	1	-12.2598	0.000254211	0.00406795	-0.982062	0.506256	1.97529
FAM110B	4	5031405P22; RP23-322G17.1; AW049855	1	-23.2536	2.02701e-05	0.00156442	-0.976034	0.508375	1.96705
DLK2	17	Egfl9; AI413481	1	-12.849	0.000211516	0.00368949	-0.969197	0.51079	1.95775
IER5L	2	2610524G09Rik	1	-12.0801	0.000269331	0.0041563	-0.958086	0.514739	1.94273
AMDHD2	17	5730457F11Rik	1	-17.5154	6.23868e-05	0.00242742	-0.955953	0.515501	1.93986
LOC621824	N/A	N/A	1	-25.8503	1.33037e-05	0.0014763	-0.953247	0.516469	1.93623
ALX4	N/A	N/A	1	-8.77837	0.000928596	0.00670166	-0.948986	0.517996	1.93052
PLSCR4	N/A	N/A	1	-9.4253	0.00070642	0.005945	-0.940332	0.521113	1.91897
VEGFB	19	VEGF-B; Vrf	1	-7.37399	0.00180254	0.0091857	-0.936643	0.522447	1.91407
CALML4	N/A	N/A	1	-8.98831	0.000848059	0.00646673	-0.930738	0.52459	1.90625
SCL0003781.1_22	N/A	N/A	1	-8.01585	0.00131397	0.00791697	-0.928911	0.525255	1.90384
DCXR	11	1810027P18Rik; 0610038K04Rik	1	-10.601	0.00044816	0.00493351	-0.927543	0.525753	1.90203
CTDSP2	10	SCP2; D10Ertd73e; OS4; AI586070; OS-4; MGC38258	1	-10.1001	0.000540739	0.00538666	-0.926234	0.52623	1.90031
UBE2L6	2	Ubce8; UBCH8; 2810489I21Rik; RIG-B; Ubcm8	1	-8.15658	0.00122972	0.00764512	-0.919998	0.52851	1.89211
ARMCX1	X	3010033I09Rik; ALEX1	1	-7.73426	0.00150508	0.0084685	-0.919469	0.528704	1.89142
PIH1D1	7	4933413A04Rik; Nop17; 1110061L23Rik	1	-11.7753	0.000297626	0.00428648	-0.916862	0.52966	1.888
SLC37A1	N/A	N/A	1	-38.6456	2.67802e-06	0.000848532	-0.914575	0.5305	1.88501
TMEM86A	N/A	1810054O13Rik; AW742698; AI414959	1	-8.61315	0.000998736	0.0068974	-0.912097	0.531412	1.88178
CCNE1	7	AW538188	1	-7.18032	0.00199254	0.00968331	-0.91083	0.531879	1.88013
CAPN6	X	N/A	1	-9.65209	0.00064448	0.00572083	-0.895272	0.537646	1.85996
PTPRV	1	OST; OST-PTP; Esp; mOST-PTP	1	-7.99563	0.00132665	0.00796116	-0.890738	0.539338	1.85412
RHOBTB1	10	AI173445; 3110048G13Rik; 1700008H16Rik; AI573858; MGC107538; AV350930	1	-8.38146	0.00110851	0.0072719	-0.890635	0.539376	1.85399
9030024J15RIK	N/A	N/A	1	-44.3205	1.54975e-06	0.000848532	-0.878167	0.544058	1.83804
EMB	13	MGC21425; Gp70; AL022799	1	-26.3197	1.2384e-05	0.0014763	-0.878012	0.544117	1.83784
2310061J03RIK	N/A	N/A	1	-7.27148	0.00190018	0.00941473	-0.877851	0.544177	1.83764
CCDC90B	7	C86558; MGC144297; 2310015N07Rik	1	-15.035	0.000114034	0.00301781	-0.869882	0.547192	1.82751
SLC44A1	4	CHTL1; Cdw92; 2210409B22Rik; CTL1; 4833416H08Rik; AW547365	1	-13.8044	0.0001596	0.00333791	-0.868091	0.547871	1.82525
LOXL1	9	Loxl; MGC106801	1	-14.2349	0.000141442	0.00318975	-0.867066	0.548261	1.82395
PRCP	7	HUMPCP; PCP; 2610104A14Rik; 2510048K03Rik; AI451719	1	-9.93419	0.000576552	0.00550243	-0.85826	0.551618	1.81285
CRABP2	3	Crabp-2; AI893628; CrabpII	1	-7.08049	0.00210012	0.0099101	-0.854033	0.553236	1.80755
LMCD1	6	MGC29184; AW455500; dyxin; AW553074	1	-12.3466	0.000247292	0.00400133	-0.85355	0.553421	1.80694
ARHGAP24	5	0610025G21Rik; MGC38749	1	-14.0796	0.000147683	0.00326085	-0.850403	0.55463	1.803
IDH2	7	IDPm; E430004F23; Idh-2	1	-9.65549	0.000643604	0.00572083	-0.843989	0.557101	1.79501
C130021I20	N/A	N/A	1	-19.9814	3.70193e-05	0.00198806	-0.839919	0.558675	1.78995
SLC22A4	11	Octn1	1	-9.42667	0.000706023	0.005945	-0.837755	0.559513	1.78727
ALDOA	7	Aldo-1; MGC107164; Aldo1	1	-9.50837	0.000682908	0.00584809	-0.835427	0.560417	1.78439
TLCD1	11	AA690150; AU015616; 0610030G03Rik; RP23-185A18.3; 0610007A15Rik	1	-11.1682	0.000365893	0.00462579	-0.829346	0.562784	1.77688
GRN	11	epithelin	1	-10.5841	0.000450949	0.00494406	-0.825339	0.56435	1.77195
VAV3	3	MGC27838; AA986410; A530094I06Rik	1	-12.2192	0.000257531	0.00408821	-0.821709	0.565771	1.7675
NACC2	2	0610020I02Rik; AI448087; C030048H19Rik	1	-13.5167	0.000173373	0.00348782	-0.819369	0.56669	1.76463
SEMA5A	15	Semaf; semF; 5930434A13; 9130201M22Rik; AI464145	1	-8.52983	0.00103659	0.00701804	-0.816603	0.567777	1.76125
C920004C08RIK	N/A	N/A	1	-12.1992	0.000259186	0.00409591	-0.813186	0.569124	1.75709
3830612M24	N/A	N/A	1	-11.2523	0.000355347	0.00458417	-0.805698	0.572085	1.74799
BCKDHA	N/A	N/A	1	-9.22469	0.000767475	0.00625166	-0.802786	0.573241	1.74447
VASN	16	2610528G05Rik; Slitl2	1	-69.9181	2.50727e-07	0.00064955	-0.795902	0.575983	1.73616
CDKN2B	4	p15INK4b; AV083695; p15(INK4b); MTS2; INK4b; p15	1	-7.8142	0.00144752	0.00827615	-0.794637	0.576488	1.73464
9030624J02RIK	7	2610029J22Rik	1	-32.0952	5.61802e-06	0.00106376	-0.788379	0.578994	1.72713
LOC385699	N/A	N/A	1	-8.12133	0.00125018	0.00769164	-0.786576	0.579718	1.72498
MGST2	3	MGST-II; GST2; MGC41409	1	-7.8704	0.00140867	0.00819078	-0.785889	0.579994	1.72415
MTAP2	1	Mtap-2; MAP-2; MAP2	1	-18.3189	5.22362e-05	0.00228129	-0.783755	0.580853	1.72161
YIF1B	7	Yip1b; 9430029K10Rik; MGC130116	1	-7.92587	0.00137159	0.0080929	-0.779925	0.582397	1.71704
RBMS3	9	6720477E09Rik; MGC118437	1	-10.6031	0.000447816	0.00493351	-0.779031	0.582758	1.71598
ZFP521	18	B930086A16Rik; Evi3	1	-9.96918	0.000568759	0.00547755	-0.777069	0.583551	1.71365
7330410H16RIK	N/A	N/A	1	-8.89039	0.000884498	0.00661167	-0.776652	0.58372	1.71315
CD151	N/A	N/A	1	-9.74965	0.000619918	0.00565035	-0.775986	0.583989	1.71236
ATF5	7	AFTA; Atf7; MGC102397; Atfx; ODA-10	1	-9.98437	0.000565418	0.00546197	-0.775321	0.584258	1.71157
KPTN	7	2310042D10Rik; 2E4; C030013F01Rik	1	-10.7942	0.000417776	0.00487559	-0.768995	0.586826	1.70408
CACNB3	15	Cchb3; Beta3	1	-7.82333	0.00144112	0.00826258	-0.766798	0.587721	1.70149
PCDH19	N/A	N/A	1	-7.77544	0.00147509	0.0083774	-0.762815	0.589345	1.6968
ZMYM3	X	MGC118059; Zfp261; AW122925; 9030216B10Rik	1	-12.0042	0.000276052	0.0041651	-0.76134	0.589948	1.69506
SERPINH1	7	Serpinh2; Hsp47; colligin; BERF-1; gp46; J6; Cbp2; Cbp1	1	-7.63883	0.00157756	0.00866979	-0.755839	0.592202	1.68861
KCTD1	18	4933402K10Rik; AW553000; AI661543	1	-9.19368	0.000777486	0.00625166	-0.755396	0.592384	1.68809
TGFBR3	5	TBRIII; AU015626; AW215636; 1110036H20Rik	1	-7.87539	0.00140529	0.00819078	-0.752304	0.593655	1.68448
PLS3	X	T-fimbrin; AL024105; AI115446	1	-28.038	9.62692e-06	0.00136051	-0.75008	0.59457	1.68189
HSD3B7	7	BB098564; AI195443	1	-14.5993	0.000128044	0.00308627	-0.749193	0.594936	1.68085
TMEM126B	7	1110001A23Rik	1	-7.15146	0.00202293	0.00974396	-0.745384	0.596509	1.67642
M6PRBP1	N/A	1300012C15Rik	1	-7.52152	0.00167266	0.00884998	-0.738925	0.599186	1.66893
SCG5	2	7B2; AI325031; Sgne-1; Sgne1	1	-8.48185	0.0010592	0.00708044	-0.73889	0.5992	1.66889
DOK1	6	AW557123; p62DOK	1	-7.63739	0.00157868	0.00866979	-0.737837	0.599638	1.66767
SAT2	11	MGC74376; SSAT2; 2610016A03Rik; SSAT-2	1	-8.9003	0.000880721	0.00661167	-0.737445	0.599801	1.66722
SAT2	11	MGC74376; SSAT2; 2610016A03Rik; SSAT-2	1	-8.9003	0.000880721	0.00661167	-0.737445	0.599801	1.66722
6720460F02RIK	11	2610008F03Rik; RP23-207N15.1; AI115087	1	-15.8836	9.18252e-05	0.00283015	-0.736835	0.600054	1.66652
EGFR	11	wa-2; Erbb; 9030024J15Rik; AI552599; Errp; Wa5; wa2	1	-20.6513	3.24788e-05	0.00183949	-0.734993	0.600821	1.66439
NUCB1	7	Nucb; MTEST82; Calnuc; C77483; B230337F23Rik	1	-7.40589	0.00177343	0.00912936	-0.729536	0.603098	1.65811
4631426J05RIK	N/A	BRAG; GalNAcS-6ST; mKIAA0598	1	-8.36931	0.00111467	0.00728467	-0.727797	0.603825	1.65611
B230380D07RIK	9	KIAA1164; mKIAA1164	1	-7.13304	0.00204262	0.00976911	-0.726501	0.604368	1.65462
SNX21	N/A	5730407K14Rik; AI481716	1	-10.4744	0.000469558	0.00503483	-0.726046	0.604559	1.6541
2300002D11RIK	N/A	MGC57108	1	-9.88273	0.000588255	0.00556278	-0.725765	0.604676	1.65378
SLC2A6	N/A	Glut9; Glut6; F630103L12Rik; A330096C23	1	-14.4948	0.000131718	0.00313797	-0.724721	0.605114	1.65258
KLF9	N/A	BTEB-1; Bteb1; AA589643	1	-7.3373	0.00183676	0.00924276	-0.723859	0.605476	1.65159
NRM	17	AI429796	1	-10.6759	0.000436067	0.00493351	-0.717618	0.608101	1.64446
MVP	7	LRP; VAULT1; 2310009M24Rik	1	-38.8168	2.63118e-06	0.000848532	-0.717507	0.608148	1.64434
BCAT2	7	Bcat-2; Eca40	1	-12.7325	0.000219201	0.00374414	-0.71541	0.609032	1.64195
C530044N13RIK	16	MGC27760	1	-7.93437	0.00136602	0.00807505	-0.715028	0.609193	1.64151
NQO2	13	Nmor2; Ox2; NMO2; Ox-2	1	-7.37443	0.00180214	0.0091857	-0.712558	0.610237	1.63871
GM166	7	N/A	1	-9.65173	0.000644575	0.00572083	-0.711286	0.610775	1.63726
TTC30B	2	2510042P03Rik; Tcc30b	1	-11.3995	0.00033779	0.00452553	-0.710298	0.611194	1.63614
TRP53INP1	4	SIP; Stinp; Teap; SIP27; SIP18; 2700057G22Rik	1	-9.48095	0.00069056	0.00588974	-0.709023	0.611734	1.6347
4732458O05RIK	N/A	N/A	1	-8.01038	0.00131738	0.00792137	-0.704287	0.613746	1.62934
MGST1	6	Gst; 1500002K10Rik	1	-15.1247	0.00011139	0.0029784	-0.700902	0.615188	1.62552
PEX19	1	Pxf	1	-10.7293	0.000427689	0.00492582	-0.700049	0.615551	1.62456
D830050J10RIK	N/A	N/A	1	-7.70449	0.00152725	0.00854206	-0.696943	0.616878	1.62107
LOC100045780	N/A	N/A	1	-17.5607	6.17527e-05	0.00242742	-0.692714	0.618689	1.61632
STAT2	10	AW496480; 1600010G07Rik	1	-8.49014	0.00105525	0.00707925	-0.685393	0.621836	1.60814
DAB2	N/A	N/A	1	-7.15751	0.00201651	0.00973978	-0.68478	0.622101	1.60746
CNN2	10	AA408047; AI324678	1	-8.83116	0.000907484	0.00663136	-0.684038	0.622421	1.60663
COMMD10	18	DRWMS2; 2310003A05Rik; AU019438	1	-10.2224	0.000516101	0.00528357	-0.683956	0.622456	1.60654
CYB5R3	15	C85115; Dia1; Dia-1; 0610016L08Rik; 2500002N19Rik	1	-11.702	0.000304966	0.00431378	-0.682658	0.623016	1.60509
TUBGCP2	7	1700022B05Rik	1	-15.6604	9.71006e-05	0.00284873	-0.681134	0.623675	1.6034
INPP5A	7	N/A	1	-14.9348	0.000117079	0.00303288	-0.679616	0.624331	1.60171
LOC100047261	N/A	N/A	1	-7.44795	0.00173593	0.00900951	-0.674327	0.626624	1.59585
TREX1	9	1661; AU041952	1	-8.00957	0.00131789	0.00792137	-0.671239	0.627967	1.59244
IL17RD	14	2810004A10Rik; Sef-S; Sef; AI428510; MGC118454	1	-8.95193	0.000861375	0.00652155	-0.67088	0.628124	1.59204
EPHB2	N/A	N/A	1	-21.7051	2.66554e-05	0.00165213	-0.67032	0.628367	1.59143
HSD17B11	5	SDR2; Pan1b; Dhrs8; retSDR2	1	-12.1804	0.000260754	0.00410348	-0.669773	0.628605	1.59082
TCF7L2	19	mTcf-4B; TCF4E; Tcf-4; mTcf-4E; Tcf4; TCF4B	1	-19.1089	4.41898e-05	0.00210549	-0.669384	0.628775	1.59039
CALM3	7	R75142; CaMA	1	-8.7358	0.000946069	0.0067438	-0.666652	0.629967	1.58738
CPNE2	8	MGC37787; MGC30751	1	-7.07419	0.00210715	0.0099101	-0.664975	0.630699	1.58554
TRPT1	19	MGC41710; AW045591; AU079016; Tpt1h; TPT1	1	-8.34389	0.0011277	0.00729149	-0.664284	0.631002	1.58478
LOC545472	2	N/A	1	-11.8754	0.000287936	0.00424195	-0.663622	0.631291	1.58405
LOC636952	N/A	N/A	1	-7.34614	0.00182845	0.00921788	-0.657479	0.633985	1.57732
TAP2	17	Ham-2; AI462429; Abcb3; APT2; Tap-2; Y1; MTP2; RING11; PSF2; ABC18; jas; Ham2	1	-8.92524	0.000871309	0.0065732	-0.653419	0.635772	1.57289
IGF1R	7	IGF-1R; A330103N21Rik; hyft; D930020L01; CD221	1	-9.56727	0.000666824	0.00578664	-0.652592	0.636136	1.57199
GM2A	11	AW215435; AA408702	1	-11.1129	0.000373038	0.00464312	-0.652013	0.636392	1.57136
TRIM3	7	HAC1; Rnf22; BERP1	1	-8.83375	0.000906463	0.00663136	-0.646759	0.638714	1.56565
HTRA2	6	mnd2; Omi; AI481710; Prss25	1	-12.3582	0.00024638	0.00400133	-0.642556	0.640577	1.56109
ABCC5	16	MGC116567; Abcc5a; AI132311; Abcc5b; 2900011L11Rik; Mrp5	1	-8.12482	0.00124814	0.00768653	-0.635864	0.643555	1.55387
KCNAB2	4	I2rf5; F5; Kcnb3	1	-7.38596	0.00179155	0.009168	-0.634441	0.64419	1.55234
HLX	1	Hlx1; Hlx	1	-11.1455	0.0003688	0.00463328	-0.633993	0.64439	1.55185
GPR85	6	2900026B03Rik; DKFZp761L08121	1	-8.86438	0.000894503	0.00661949	-0.633102	0.644788	1.5509
NEURL2	2	Ozz; Ozz-E3	1	-8.69144	0.000964711	0.00681111	-0.633099	0.64479	1.55089
GALNTL2	14	4631401E18Rik; mpp-GalNAc-T15	1	-17.1452	6.7888e-05	0.00251583	-0.632093	0.64524	1.54981
AK3	19	AK-3; AI506714; AA407498; Akl3l; Ak3l1; Ak3l; 1700018L02Rik	1	-7.3668	0.00180919	0.00919362	-0.62731	0.647382	1.54468
ALCAM	16	AI853494; MuSC; MGC27910; BEN; CD166; DM-GRASP; SC1	1	-9.36773	0.000723305	0.00603897	-0.627182	0.64744	1.54455
MAP1LC3B	N/A	1010001C15Rik; MGC118046; Map1lc3	1	-10.204	0.000519707	0.00530335	-0.626844	0.647591	1.54418
ACBD4	11	2010015A21Rik; 2010009P05Rik; AI849317	1	-10.7853	0.000419109	0.00488215	-0.625701	0.648105	1.54296
GSC	12	N/A	1	-7.37001	0.00180622	0.0091862	-0.624156	0.648799	1.54131
SOCS3	11	EF-10; Cish3; SSI-3; SOCS-3; CIS3	1	-10.7253	0.000428299	0.00492582	-0.621645	0.649929	1.53863
HEXA	9	Hex-1	1	-10.6484	0.00044046	0.00493351	-0.621508	0.649991	1.53848
D330001F17RIK	N/A	N/A	1	-10.7059	0.000431335	0.00493144	-0.619509	0.650892	1.53635
ADAMTSL4	3	MGC28749; Tsrc1	1	-10.6591	0.000438741	0.00493351	-0.618886	0.651173	1.53569
MASP1	N/A	N/A	1	-9.15357	0.000790682	0.00625692	-0.617994	0.651576	1.53474
AGPAT4	17	1500003P24Rik	1	-8.33661	0.00113147	0.00729149	-0.617756	0.651684	1.53449
WDSUB1	2	1700048E19Rik; 2610014F08Rik	1	-7.48768	0.00170141	0.00892535	-0.615939	0.652505	1.53256
BCL7C	N/A	N/A	1	-10.262	0.000508409	0.00523657	-0.615175	0.652851	1.53174
CUX1	5	Cux1; AA407197; KIAA4047; mKIAA4047; Cux-1; Phox2; Cux; CDP; MGC102214	1	-21.3582	2.84169e-05	0.00171503	-0.609512	0.655419	1.52574
BAG3	7	Bis; AA407278	1	-9.43061	0.000704886	0.005945	-0.608211	0.65601	1.52437
BC023835	N/A	N/A	1	-10.3529	0.000491325	0.00518057	-0.602674	0.658532	1.51853
H2AFX	9	AW228881; Hist5-2ax; H2A.X; H2ax	1	-28.013	9.66122e-06	0.00136051	-0.602379	0.658667	1.51822
C230098O21RIK	N/A	N/A	1	-9.58795	0.00066129	0.00578441	-0.601505	0.659066	1.5173
RHOJ	12	Arhj; AW210585; TC10L; 1110005O19Rik; TCL	1	-8.24759	0.00117879	0.00746997	-0.600385	0.659578	1.51612
APOL7A	15	9130022K13Rik	1	-16.6554	7.61312e-05	0.0026078	-0.598554	0.660415	1.5142
TOLLIP	7	4930403G24Rik; 4931428G15Rik	1	-7.7362	0.00150366	0.0084685	-0.596809	0.661215	1.51237
HES6	1	AI326893	1	-7.38973	0.00178811	0.00916768	-0.59405	0.662481	1.50948
RBPMS	8	2010300K22Rik; 2700019M19Rik; hermes; AU017537	1	-7.37685	0.00179991	0.0091857	-0.592601	0.663146	1.50796
GNG8	7	G(y)8	1	-11.1082	0.000373652	0.00464312	-0.5921	0.663376	1.50744
ASPHD2	5	MGC54823; 2900006N09Rik; 9230106G13Rik	1	-9.06645	0.000820307	0.00635351	-0.590729	0.664007	1.50601
CD276	9	AU016588; B7h3; B7RP-2; 6030411F23Rik	1	-10.1407	0.00053239	0.00538666	-0.590662	0.664038	1.50594
EIF3S5	N/A	N/A	1	-23.3551	1.99221e-05	0.00156442	-0.58893	0.664836	1.50413
OSGEP	14	GCPL-1; PRSMG1; 1500019L24Rik	1	-9.19191	0.000778065	0.00625166	-0.586858	0.665791	1.50197

## Sheet: downregulated BMP2 only in nul
gene name		symbol	Num. matches	t-statistic	p-value	q-value	Difference	Fold repression
L3MBTL2	15	MGC31247; M4mbt; 4732493N06Rik	1	7.28714	0.00188485	0.0093828	0.585119	1.50016
PMS2	5	AW555130; Pmsl2	1	8.72346	0.000951208	0.00677282	0.589486	1.50471
D15ERTD528E	N/A	N/A	1	9.47032	0.000693554	0.0058915	0.591492	1.5068
RANGAP1	N/A	N/A	1	18.0576	5.5295e-05	0.00230026	0.593112	1.5085
ACP6	3	5730559A09Rik; AU022842; ACPL1; mPACPL1	1	11.0557	0.000380606	0.00466674	0.593667	1.50908
D15WSU169E	15	AI843066; 9530053N22	1	8.33168	0.00113403	0.00729576	0.594145	1.50958
TSHZ1	18	Tsh1; Sdccag33; teashirt1; 5730407I04Rik; D18Bwg1409e; KIAA4206; NY-CO-33; Mtsh1; mKIAA4206	1	10.911	0.000400648	0.00476342	0.594527	1.50998
NMD3	3	C87860	1	8.66749	0.000974965	0.00681937	0.594628	1.51008
TRIM27	N/A	N/A	1	7.53137	0.00166441	0.00884399	0.597489	1.51308
5730494J16RIK	N/A	N/A	1	13.2356	0.000188293	0.00355123	0.59911	1.51478
PPRC1	19	PRC; A930018M19; mKIAA0595; MGC12121; BC013720	1	10.5643	0.000454235	0.00495931	0.600984	1.51675
FAM152B	15	AI427858; AI850401	1	9.85156	0.000595488	0.0055875	0.602673	1.51853
2010004A03RIK	8	AI593503	1	8.13149	0.00124424	0.00766998	0.602764	1.51862
CLCN3	8	Clc3	1	9.53131	0.000676587	0.00581755	0.604045	1.51997
LIMK1	5	N/A	1	8.48688	0.0010568	0.00707925	0.60651	1.52257
PRDM2	4	Riz; 4833427P12Rik; Gm1033; ZNFPR1C1; Riz1; E330024L24Rik	1	9.08076	0.000815346	0.00633969	0.608876	1.52507
ZFP251	15	9130001M19Rik; MGC69913; AV339307	1	11.589	0.00031675	0.00437308	0.609221	1.52543
PHOSPHO2	2	Phos2; AU021728; 1700048E23Rik; AV006103; AI661517; RP23-174C9.6	1	11.063	0.000379629	0.00466674	0.610267	1.52654
PRKCZ	4	zetaPKC; C80388; AI098070; Pkcz; R74924	1	9.18784	0.000779391	0.00625166	0.611526	1.52787
SGSM3	15	Cip85; BB175482; AI428557; R75178; 1810012I01Rik; RUSC3	1	10.6076	0.000447081	0.00493351	0.61252	1.52893
TMEM33	5	AA388285; db83; 2700052H22Rik; 1600019D15Rik; AI426615; 1110006G02Rik; AI314185; 5430406L04Rik; 2410089A21Rik	1	8.39247	0.00110297	0.00725055	0.613152	1.5296
SPAST	17	mKIAA1083; Spg4	1	8.81443	0.000914112	0.00665066	0.618169	1.53493
DIDO1	2	Datf1; D130048F08Rik; C530043I07; Dido3; Dido2; mKIAA0333; 6720461J16Rik; DIO-1	1	11.1868	0.00036353	0.00460737	0.618624	1.53541
SCL000911.1_939	N/A	N/A	1	10.5156	0.000462456	0.00500099	0.619375	1.53621
ILF3	9	MPHOSPH4; NF90	1	7.4481	0.0017358	0.00900951	0.620099	1.53698
FBXW2	N/A	N/A	1	10.0722	0.000546571	0.00538666	0.621998	1.53901
ESPL1	15	AL024103; ESP1; PRCE; AU045071; SSE	1	13.3067	0.000184369	0.00354357	0.622848	1.53991
EXOSC2	2	MGC30456; Rrp4	1	9.28774	0.000747602	0.00615266	0.623145	1.54023
DYNC1LI1	9	MGC32416; LIC-1; Dnclic1; 1110053F02Rik	1	8.56519	0.00102031	0.00697118	0.629907	1.54747
GNL2	4	Ngp-1; MGC7863; BC003262; HUMAUANTIG	1	10.7402	0.000426004	0.00492512	0.6304	1.54799
UHRF1BP1L	10	4930506D01Rik; mKIAA0701; 2010319N22Rik; KIAA0701; AA589495; C80672	1	7.47475	0.00171255	0.00895128	0.631431	1.5491
SFRS2IP	15	AI462454; 1110061H03Rik; SIP1; CASP11; mKIAA3013; 2610510E10Rik; SRRP129	1	13.5245	0.000172981	0.00348782	0.634574	1.55248
MRC1	2	CD206; AW259686	1	15.7607	9.46857e-05	0.00283015	0.640191	1.55854
CCNT1	N/A	N/A	1	13.3345	0.000182869	0.00354357	0.641324	1.55976
JTV1	5	MGC36346; MGC36522; AA407225; MGC37389; AA407136; MGC30261	1	7.5792	0.00162504	0.00880914	0.642437	1.56096
ATAD3A	4	KIAA1273; Tob3; 2400004H09Rik; mKIAA1273	1	8.80456	0.000918046	0.00666399	0.644718	1.56343
GSG2	11	MGC130563; Haspin	1	7.24016	0.0019313	0.00950205	0.645734	1.56453
COQ4	2	A330041N06; D2Ertd97e	1	11.7143	0.000303726	0.00431378	0.648112	1.56712
1110008L16RIK	N/A	N/A	1	7.23307	0.00193844	0.00951159	0.648396	1.56742
SLC35A3	3	2310050P13Rik; MGC36317	1	8.58194	0.00101271	0.0069454	0.648517	1.56756
POLR1B	2	D630020H17Rik; 128kDa; RPA2; RPA135; RPA116	1	7.63168	0.00158316	0.00867113	0.64976	1.56891
C85492	9	MGC31712; Ago61	1	8.18207	0.00121518	0.00760931	0.655022	1.57464
NOL14	5	2610033H07Rik	1	7.82197	0.00144207	0.00826258	0.656467	1.57622
EXOSC1	19	2610035C18Rik; 2610312F07Rik; AI447561; 2610104C07Rik	1	7.52458	0.00167009	0.00884998	0.656651	1.57642
BC046331	4	mKIAA0562; A930027E11; MGC54921; RP23-254N4.3; AI115523	1	7.39937	0.00177934	0.00913879	0.661822	1.58208
ZC3H18	8	1190001B23Rik; Nhn1	1	7.56116	0.00163976	0.008837	0.662352	1.58266
PKP4	N/A	5031422I09Rik; MGC100358; p0071; Armrp; 9430019K17Rik; MGC105166	1	8.97658	0.000852322	0.0064826	0.662423	1.58274
POLR1A	6	RPA194; 194kDa; 3010014K16Rik; mRPA1	1	10.636	0.000442455	0.00493351	0.663579	1.58401
SLC9A3R1	11	EBP-50; NHE-RF; MGC95776; NHERF-1	1	7.98714	0.00133202	0.00797828	0.663742	1.58419
DGKZ	2	mDGK[z]; E130307B02Rik	1	8.36886	0.0011149	0.00728467	0.664494	1.58501
NFKB2	N/A	N/A	1	7.32936	0.00184427	0.00925349	0.664529	1.58505
ANXA8	14	MGC40628; Anx8; AI466995	1	10.9688	0.00039249	0.00471062	0.66591	1.58657
D130004H04RIK	N/A	N/A	1	7.50278	0.00168851	0.0088871	0.665936	1.5866
D230004N01RIK	N/A	N/A	1	7.90635	0.0013845	0.00813121	0.67004	1.59112
POLR3H	N/A	5031409G22Rik; RPC8	1	7.2579	0.0019136	0.00945166	0.670096	1.59118
PUS7L	15	3000003F02Rik	1	8.68852	0.000965954	0.00681111	0.674146	1.59565
UBR2	17	mKIAA0349; AI462103; MGC36320; 9930021A08Rik; AW540746; KIAA0349; E130209G04Rik	1	8.13422	0.00124265	0.00766998	0.677711	1.5996
CCDC86	19	6720480F16Rik; D19Ertd678e; 4933411H20Rik	1	10.1991	0.000520671	0.00530465	0.678347	1.60031
RNMTL1	N/A	RP23-147P4.7; 4833420N02Rik; AI255153; HC90	1	7.6843	0.0015425	0.00859703	0.681306	1.60359
EDN1	13	ET-1; preproET	1	10.4652	0.000471174	0.00504363	0.681628	1.60395
APBA3	10	lin-10; AW208791; Mint-3; X11gamma; mint3	1	9.88678	0.000587324	0.00556278	0.684403	1.60704
TRABD	15	AL023039; 5730502D15Rik	1	8.05877	0.00128754	0.00782276	0.685303	1.60804
GPC1	N/A	AI462976	1	8.09771	0.00126412	0.00773221	0.685784	1.60858
GDNF	15	AI385739	1	8.82652	0.000909317	0.00663136	0.686451	1.60932
RSRC2	5	1500011J06Rik	1	7.98176	0.00133544	0.00798044	0.690928	1.61432
RSRC2	5	1500011J06Rik	1	7.98176	0.00133544	0.00798044	0.690928	1.61432
ABAT	16	X61497; 9630038C02Rik; I54; AI255750; GABA-T	1	7.63586	0.00157988	0.00866979	0.692108	1.61564
DHRSX	N/A	N/A	1	13.995	0.000151224	0.00328125	0.692644	1.61624
1200016B10RIK	1	C1orf26	1	7.53405	0.00166217	0.00884399	0.696113	1.62013
CHCHD4	6	2810014D17Rik; 2410012P20Rik; AI838740	1	7.9889	0.0013309	0.00797828	0.696893	1.62101
MTDH	15	3D3/Lyric; 3D3; Lyric; 2610103J23Rik; AV353288; D8Bwg1112e	1	15.3698	0.000104549	0.00291752	0.698267	1.62255
WDR75	1	FLJ12545; 1300003A18Rik; MGC143988; C77608; 2410118I19Rik	1	7.34156	0.00183274	0.00923219	0.699472	1.62391
RAD17	13	9430035O09Rik; MmRad24	1	8.4684	0.00106565	0.00709352	0.700098	1.62462
DPH2	4	9130020C19Rik; Dph2l2; AI467389	1	21.6647	2.68534e-05	0.00165213	0.701619	1.62633
PABPC1	15	Pabp1; PabpI; PABP; Pabpl1	1	7.53972	0.00165745	0.00884399	0.703052	1.62795
SENP3	11	Smt3ip1; Smt3ip; AA408656	1	12.595	0.000228732	0.00383459	0.703444	1.62839
TARS2	3	AI429208; Tarsl1; 2610024N01Rik	1	9.27455	0.000751707	0.00616244	0.704364	1.62943
INTS1	5	KIAA1440; 1110015K06Rik	1	8.09571	0.00126532	0.00773221	0.704681	1.62978
D15ERTD682E	15	2310042P20Rik	1	15.4597	0.000102172	0.00288106	0.704778	1.62989
2410018M08RIK	5	N/A	1	7.0738	0.00210758	0.0099101	0.707518	1.63299
LOC100044468	N/A	N/A	1	9.42145	0.000707532	0.00594646	0.711212	1.63718
BC017647	11	MGC28990	1	7.56631	0.00163554	0.00883579	0.711451	1.63745
RPAP3	15	2310042P20Rik; D15Ertd682e	1	8.55489	0.00102502	0.00697361	0.713923	1.64026
GPN3	5	D5Ertd708e; A930018B01Rik	1	9.16925	0.000785488	0.00625166	0.720116	1.64731
LOC100047016	N/A	N/A	1	8.92236	0.00087239	0.00657353	0.721246	1.64861
LTV1	N/A	2610020N02Rik	1	10.8188	0.000414089	0.00484274	0.722107	1.64959
UPF1	8	Rent1; PNORF-1; Upflp; B430202H16Rik; NORF1	1	8.13154	0.00124421	0.00766998	0.72211	1.64959
THOP1	10	AI131655; AI327041; EP24.15	1	7.5542	0.00164547	0.008837	0.723249	1.6509
RRAD	N/A	N/A	1	11.8929	0.000286287	0.00422891	0.723826	1.65156
RRAD	N/A	N/A	1	11.8929	0.000286287	0.00422891	0.723826	1.65156
C330023M02RIK	5	A630046C11; AI450868; 4833422K13Rik	1	11.3864	0.000339307	0.00452553	0.729735	1.65833
SHMT1	N/A	N/A	1	12.0713	0.0002701	0.0041563	0.730014	1.65866
PRPF4	4	bN189G18.1; 1600015H11Rik; AI874830; MGC117717	1	7.27677	0.00189498	0.00941473	0.730282	1.65896
LRRC59	11	AA959742; C78668; RP23-290B5.2	1	7.14483	0.00202999	0.00974396	0.731159	1.65997
DHX33	11	3110057P17Rik; 9430096J02Rik; Ddx33	1	11.3681	0.00034145	0.00452672	0.731346	1.66019
ITGA5	15	Cd49e; Fnra	1	13.0022	0.000201905	0.00365822	0.732247	1.66122
USP39	N/A	SAD1; AA408960; AI894154; D6Wsu157e; CGI-21	1	9.75316	0.000619055	0.00565035	0.733729	1.66293
PSMD7	8	Mov34; AW107203; Mov-34	1	13.8654	0.000156859	0.00333344	0.736175	1.66575
ZFP623	15	2610029D06Rik; AI847036; MGC101961	1	8.59481	0.00100692	0.00694164	0.740107	1.6703
USP52	10	AW742773; 1200014O24Rik; mKIAA0710; AI047843	1	13.6478	0.00016692	0.00341217	0.74405	1.67487
POLR1E	4	Praf1; D030019D19Rik; AU042259; 53kDa; Paf53	1	9.54526	0.00067278	0.00580055	0.745062	1.67605
LYAR	5	N/A	1	9.11307	0.000804284	0.00630006	0.746303	1.67749
TMEM93	11	0610025L18Rik; 0610009E20Rik; RP23-263M10.8	1	7.09672	0.00208216	0.00986884	0.755989	1.68879
CMAS	6	D6Bwg0250e; CMP-Neu5Ac; AW208911	1	7.22835	0.0019432	0.00952364	0.756749	1.68968
EG633640	13	MGC29320; MGC118117	1	10.294	0.000502321	0.00523567	0.760197	1.69372
LRPPRC	17	GP130; 3110001K13Rik; C76645; Lrp130; LSFC	1	7.89277	0.00139357	0.0081618	0.761029	1.6947
GABPB2	3	A430024B14Rik; AV050852; 1810015F01Rik; 9430006E19Rik; Gabpb2-1; 5830427M07	1	11.063	0.000379637	0.00466674	0.776651	1.71315
PLA2G6	15	BB112799; iPLA2	1	7.65331	0.00156629	0.00866654	0.778055	1.71482
C730029F17RIK	N/A	N/A	1	8.34813	0.00112552	0.00729149	0.778804	1.71571
POP1	15	4932434G09Rik; MGC36536	1	8.31068	0.001145	0.00735146	0.780138	1.7173
PRKX	X	Pkare; PKX1	1	10.2608	0.000508648	0.00523657	0.781344	1.71873
ABCF2	5	E430001O06; 0710005O05Rik; Drr3	1	7.0607	0.0021223	0.0099101	0.78162	1.71906
MAK16	N/A	AI314911; 2600016B03Rik	1	9.66204	0.000641921	0.00572083	0.78267	1.72031
SCL0004020.1_31	N/A	N/A	1	7.6795	0.00154616	0.00860984	0.783854	1.72172
JOSD1	15	1300006C06Rik; MGC101975; mKIAA0063; MGC6306	1	20.6462	3.25111e-05	0.00183949	0.784808	1.72286
NOB1	N/A	MGC144650; Nob1p; 1700021I09Rik; Psmd8bp1; MGC118441; MGC144649; ART-4	1	7.56214	0.00163895	0.008837	0.789535	1.72852
MMP9	2	MMP-9; Clg4b; protease; pro-MMP-9; zymogen; B/MMP9; AW743869	1	13.2924	0.000185149	0.00354357	0.790095	1.72919
RASSF1	9	Rassf1A; REH3P21; Rassf1B; RDA32; AA536941; 123F2; NORE2A; Rassf1C; AU044980	1	8.08896	0.00126934	0.00774599	0.792548	1.73213
CSNK1E	N/A	tau; CKIe; AI426939; AW457082; KC1epsilon; AI551861	1	9.74941	0.000619976	0.00565035	0.795465	1.73564
MDN1	4	A130070M06; 4833432B22Rik; AA958993; Gm135	1	10.958	0.000394	0.00471956	0.79555	1.73574
PSME3	11	PA28gamma; pa28g; Ki; AU020960; AA410043	1	8.4102	0.00109411	0.00720726	0.796233	1.73656
PRMT5	14	Jbp1; Skb1	1	9.16253	0.000787707	0.00625166	0.798267	1.73901
PLA2G12A	3	Pla2g12; mGXII-1-PLA2; GXII; 2310004B05Rik; MGC58884; mGXII-1; Rossy	1	7.30549	0.00186708	0.00933099	0.80043	1.74162
ZFP598	17	BC023040	1	10.6051	0.000447491	0.00493351	0.805274	1.74748
PCOLCE2	9	Pcpe2; 2400001O18Rik	1	9.64175	0.000647154	0.00573085	0.80652	1.74899
ZFP276	N/A	N/A	1	12.2129	0.000258053	0.00408821	0.80774	1.75047
LOC100047009	N/A	N/A	1	17.8284	5.81624e-05	0.00234761	0.808865	1.75183
MAPK6	9	D130053K17Rik; Mapk4; Prkm4; Mapk63; 2610021I23Rik; Prkm6; Erk3	1	7.86294	0.00141376	0.0082042	0.810802	1.75419
SRPX2	X	SRP; SRPUL; 1110039C07Rik	1	11.4031	0.000337382	0.00452553	0.813109	1.75699
YRDC	4	BC023823; IRIP; ITIP; AV303379; MGC38336	1	7.8182	0.00144471	0.00827024	0.813801	1.75784
VARS	17	Bat6; G7a; D17H6S56E; Vars2; Bat-6	1	8.6957	0.000962901	0.00681111	0.814584	1.75879
TOP1MT	15	2900052H09Rik	1	9.98837	0.00056454	0.00546182	0.814838	1.7591
EP300	15	A730011L11; p300; A430090G16	1	7.72551	0.00151155	0.00848865	0.816841	1.76154
BXDC1	N/A	N/A	1	9.69284	0.000634077	0.00569143	0.817854	1.76278
PMEPA1	2	2210418I02Rik; Erg1.2; AW455466; Stag1; Pmepa1; N4wbp4	1	7.47212	0.00171483	0.00895128	0.821339	1.76704
MFHAS1	8	D8Ertd91e; 2310066G09Rik	1	8.58945	0.00100933	0.00694164	0.822294	1.76821
MRPL9	3	AA409733; 8030480E20Rik; L9mt; C330013D18Rik	1	11.6125	0.000314251	0.00435757	0.824224	1.77058
TNFRSF22	N/A	N/A	1	8.23555	0.00118537	0.00748739	0.82657	1.77346
CSDA	6	Dpba; dbpA; Yb2; Ybx3; oxyR; MSY4	1	8.35954	0.00111966	0.00728467	0.8354	1.78435
CALR	8	Calregulin; CRT	1	11.9149	0.00028423	0.00420833	0.839208	1.78907
PPA1	10	2010317E03Rik; Pyp	1	16.1393	8.6214e-05	0.00273017	0.843259	1.7941
6430548M08RIK	N/A	N/A	1	9.19557	0.000776873	0.00625166	0.843647	1.79458
MTHFD2	6	AW558851; NMDMC	1	7.61459	0.00159666	0.00871506	0.845448	1.79682
RBPMS2	9	AI316523; 2400008B06Rik	1	9.64037	0.000647512	0.00573085	0.847542	1.79943
CDC25A	9	D9Ertd393e	1	12.546	0.000232249	0.00386288	0.849302	1.80163
TOB2	15	AV071822; 2900090N22Rik; mKIAA1663; 4930545K18Rik	1	7.9003	0.00138853	0.00814736	0.850822	1.80353
CENTD3	18	AI851258; Drag1; mKIAA4097; E030006K04Rik; KIAA4097; Arap3	1	16.5717	7.76619e-05	0.00261779	0.851143	1.80393
SPIRE2	8	MGC31610; BC026502; Spir2; Spir-2	1	16.8633	7.24878e-05	0.00258065	0.851361	1.8042
AATF	11	4933415H02Rik; 5830465M17Rik; MGC35916; Che-1; Trb	1	8.54091	0.00103146	0.00699074	0.855311	1.80915
NOL6	4	Nrap; AA410091	1	10.4354	0.00047641	0.00507397	0.857654	1.81209
BRP16	15	D15Ertd741e; MNCb-5873	1	17.4811	6.2873e-05	0.00242742	0.863591	1.81956
PAPOLA	12	Plap; PAP; PapIII	1	8.02322	0.00130938	0.00790997	0.866842	1.82367
EG433923	5	N/A	1	8.37236	0.00111312	0.00728467	0.867648	1.82469
BLCAP	2	AI462828; Bc10; MGC102074	1	8.15183	0.00123245	0.00764942	0.878219	1.8381
LOC380927	N/A	N/A	1	12.9939	0.00020241	0.00365822	0.879662	1.83994
GADD45B	10	Myd118; AI323528	1	9.37137	0.000722221	0.00603788	0.882415	1.84346
DCTD	8	6030466N05Rik	1	9.2198	0.000769043	0.00625166	0.887146	1.84951
LOC100046483	N/A	N/A	1	10.0746	0.000546065	0.00538666	0.89239	1.85625
RBM13	8	AI314911; 2600016B03Rik	1	7.86436	0.00141279	0.0082042	0.893712	1.85795
LOC232887	N/A	N/A	1	8.25598	0.00117422	0.00745952	0.894272	1.85867
CREG1	1	Creg; AA755314	1	10.2522	0.000510307	0.00523657	0.904596	1.87202
PADI2	4	Pdi; Pdi2; mKIAA0994	1	13.4635	0.000176083	0.00349793	0.905857	1.87366
ANKRD11	8	2410104C19Rik; 6330578C09Rik; 9530048I21Rik; 3010027A04Rik; Gm176	1	9.21213	0.000771511	0.00625166	0.913186	1.8832
BOP1	15	D18861; AW146150; Erb1p; Kiaa0124; mKIAA0124; AU020183	1	13.7535	0.000161935	0.00336453	0.913251	1.88328
IL18RAP	1	N/A	1	7.46984	0.0017168	0.00895422	0.91691	1.88807
COQ10B	1	1500041J02Rik; 1700030I21Rik; AW742641; AV002237; 9530077A17Rik	1	15.5122	0.000100813	0.00288106	0.922448	1.89533
LRP11	10	1700034J19Rik; 9830160H19Rik; 6330533B21	1	12.6828	0.000222588	0.0037546	0.927949	1.90257
SRM	N/A	SpdSy; AA407669	1	11.7315	0.000301988	0.00430045	0.931164	1.90681
A730086L23RIK	N/A	N/A	1	11.6522	0.000310087	0.00431873	0.932968	1.9092
PA2G4	10	Plfap; Ebp1; 38kDa; AA672939	1	8.15853	0.0012286	0.00764512	0.938013	1.91589
NOL8	13	D13Ertd548e; 5730412B09Rik; 4921532D18Rik	1	7.12144	0.00205515	0.0098107	0.93947	1.91782
SORT1	3	Ntr3; Ntsr3; AI852375; 2900053A11Rik	1	21.2128	2.9198e-05	0.00174552	0.945109	1.92533
MLLT11	3	Zfp692; AI839562; Af1q	1	9.78866	0.000610421	0.00563062	0.978645	1.97061
GNL3	14	MGC46970; C77032; Ns; BC037996	1	8.33961	0.00112991	0.00729149	0.987122	1.98223
CNTNAP4	8	Caspr4; E130114F09Rik	1	23.7052	1.87776e-05	0.00154882	0.991755	1.9886
LOC632684	N/A	N/A	1	7.15967	0.00201422	0.00973616	1.0113	2.01573
CCRN4L	3	Ccr4; nocturnin; AU043840	1	7.18328	0.00198945	0.0096829	1.01557	2.0217
ZFAND2A	5	AA407930; AU016206; Airap	1	7.1665	0.00200702	0.00972363	1.02291	2.03202
CTGF	10	Ccn2; Fisp12; Hcs24; fisp-12	1	11.0503	0.000381338	0.00466674	1.04313	2.06069
2810474O19RIK	6	AA536804; KIAA1551; AU020969; GET; mKIAA1551; 6720435I21Rik	1	9.51056	0.000682302	0.00584809	1.04703	2.06628
DNAJC2	N/A	AU020218; Zrf1; Zrf2; MIDA1	1	13.2496	0.000187511	0.00354703	1.0931	2.13332
SLC7A11	3	xCT; AI451155; 9930009M05Rik; sut	1	7.4128	0.00176721	0.00912936	1.09994	2.14345
RRP1B	17	2600005C20Rik; mKIAA0179; D030064A17; Kiaa0179	1	8.17534	0.001219	0.00762567	1.16922	2.2489
RRP1B	17	2600005C20Rik; mKIAA0179; D030064A17; Kiaa0179	1	8.17534	0.001219	0.00762567	1.16922	2.2489
2600005C20RIK	N/A	N/A	1	9.11327	0.000804215	0.00630006	1.16993	2.25001
SLC11A1	1	MGC129157; Lsh; Nramp; Ity; Bcg; MGC129156; Nramp1	1	19.4108	4.15268e-05	0.00200882	1.23156	2.3482
LOC638935	N/A	N/A	1	7.84836	0.00142375	0.00822061	1.31485	2.48777
TCOF1	18	AW209012; treacle; AA408847	1	7.45811	0.00172703	0.00899274	1.34948	2.5482
PDGFB	N/A	N/A	1	26.0778	1.28476e-05	0.0014763	1.35197	2.5526
