# Supplementary material for: β1 integrins mediate the BMP2 dependent transcriptional control of osteoblast differentiation and osteogenesis
Source: PLoS One. 2018 Apr 20;13(4):e0196021. doi: 10.1371/journal.pone.0196021 (PMC5909894; doi:10.1371/journal.pone.0196021)
Supplement: S3 Table — (XLSX) [file pone.0196021.s003.xlsx]

## Sheet: Shared upregulated 
gene name		symbol	Num. matches	t-statistic	p-value	q-value	Difference	Fold induced	ratio (null/flox)		null
											flox
0610007P14RIK	12	AU019315; C77855; 1190004E09Rik; ORF11	1	-30.3973	6.97727e-06	0.00126329	-0.655878	0.634689	1.57558
0610007P14RIK	12	AU019315; C77855; 1190004E09Rik; ORF11	1	-10.0968	0.000541427	0.00376127	-0.863786	0.549509	1.81981	0.865792
1200015N20RIK	N/A	N/A	1	-10.6287	0.000443629	0.00493351	-1.2134	0.431251	2.31883
1200015N20RIK	N/A	N/A	1	-23.4701	1.95367e-05	0.00141277	-1.94363	0.259962	3.84671	0.602809
1700012H17RIK	N/A	N/A	1	-18.911	4.60509e-05	0.00214577	-1.08625	0.470985	2.12321
1700012H17RIK	N/A	N/A	1	-18.9865	4.53297e-05	0.00179419	-0.670315	0.628369	1.59142	1.33416
1700023M03RIK	N/A	N/A	1	-8.59284	0.0010078	0.00694164	-0.666372	0.630089	1.58708
1700023M03RIK	N/A	N/A	1	-6.33752	0.00317409	0.00909537	-0.689069	0.620254	1.61224	0.984391
2310009E04RIK	N/A	N/A	1	-9.86843	0.00059156	0.00556948	-0.606938	0.656589	1.52302
2310009E04RIK	N/A	N/A	1	-17.4762	6.29424e-05	0.00191743	-0.88696	0.540752	1.84928	0.823578
2310033F14RIK	N/A	N/A	1	-11.3909	0.000338783	0.00452553	-0.706649	0.612742	1.63201
2310033F14RIK	N/A	N/A	1	-9.79798	0.00060818	0.00390797	-0.803249	0.573057	1.74503	0.935234
2700060E02RIK	14	N/A	1	-32.1522	5.57844e-06	0.00106376	-0.927058	0.52593	1.90139
2700060E02RIK	14	N/A	1	-7.40593	0.0017734	0.00661087	-1.51899	0.348929	2.86591	0.663452
2900062L11RIK	N/A	N/A	1	-7.48929	0.00170002	0.00892535	-1.14878	0.451007	2.21726
2900062L11RIK	N/A	N/A	1	-8.21239	0.00119817	0.00536226	-0.814381	0.568652	1.75854	1.26085
3110050N22RIK	N/A	N/A	1	-7.92873	0.00136971	0.00808932	-0.78293	0.581185	1.72062
3110050N22RIK	N/A	N/A	1	-12.5265	0.000233668	0.00258639	-1.24932	0.420648	2.37729	0.723776
4930533K18RIK	N/A	N/A	1	-13.0629	0.000198249	0.00363094	-1.59382	0.331292	3.01848
4930533K18RIK	N/A	N/A	1	-15.3593	0.00010483	0.00209331	-0.944833	0.51949	1.92497	1.56807
5930429A15RIK	N/A	N/A	1	-14.4443	0.000133539	0.00315519	-1.08674	0.470825	2.12393
5930429A15RIK	N/A	N/A	1	-12.8428	0.000211916	0.00249641	-0.784084	0.580721	1.722	1.23341
8030402P03RIK	N/A	N/A	1	-32.1409	5.58627e-06	0.00106376	-1.63444	0.322095	3.10467
8030402P03RIK	N/A	N/A	1	-21.8077	2.61606e-05	0.00151337	-1.5686	0.337136	2.96616	1.0467
9130005N14RIK	5	1190001N04Rik; Noxp20; MGC117924	1	-26.3186	1.2386e-05	0.0014763	-1.00857	0.497039	2.01191
9130005N14RIK	5	1190001N04Rik; Noxp20; MGC117924	1	-11.32	0.000347141	0.00309164	-1.59521	0.330974	3.02138	0.665891
9430029K10RIK	N/A	N/A	1	-9.66692	0.000640669	0.00572083	-0.829755	0.562625	1.77738
9430029K10RIK	N/A	N/A	1	-6.70281	0.00257798	0.0080267	-0.883424	0.542079	1.84475	0.963483
9530064J02	N/A	N/A	1	-11.2807	0.000351873	0.00458417	-0.650857	0.636902	1.5701
9530064J02	N/A	N/A	1	-7.00938	0.00218116	0.00731721	-0.593679	0.662651	1.50909	1.04043
A730054J21RIK	N/A	N/A	1	-10.1022	0.000540293	0.00538666	-1.0277	0.490492	2.03877
A730054J21RIK	N/A	N/A	1	-45.8467	1.35377e-06	0.00054803	-1.8088	0.285429	3.5035	0.581923
ACAT2	N/A	AW742799; Tcp1-rs1; Tcp-1x	1	-16.6989	7.53503e-05	0.0026078	-1.79866	0.287442	3.47897
ACAT2	N/A	AW742799; Tcp1-rs1; Tcp-1x	1	-19.813	3.82835e-05	0.00179419	-1.82868	0.281521	3.55213	0.979404
ACSL3	1	PRO2194; 2610510B12Rik; ACS3; Facl3; C85929	1	-10.4884	0.000467127	0.0050227	-1.20377	0.434139	2.30341
ACSL3	1	PRO2194; 2610510B12Rik; ACS3; Facl3; C85929	1	-10.6016	0.000448056	0.00349421	-1.33566	0.39621	2.52392	0.912633
ACSS2	2	AceCS1; 1110017C11Rik; ACAS; Acs1; Acas2; Acas1	1	-24.6283	1.61309e-05	0.00151239	-2.51043	0.175504	5.69789
ACSS2	2	AceCS1; 1110017C11Rik; ACAS; Acs1; Acas2; Acas1	1	-22.7935	2.19458e-05	0.00145729	-2.56725	0.168726	5.92677	0.961381
ACTA2	N/A	N/A	1	-11.673	0.000307937	0.00431725	-1.85564	0.27631	3.61912
ACTA2	N/A	N/A	1	-19.4225	4.14278e-05	0.00179419	-1.93498	0.261526	3.82372	0.946493
ACTG2	6	SMGA; Act4; ACTA3; Act-4	1	-19.6745	3.93636e-05	0.00199558	-0.638167	0.642529	1.55635
ACTG2	6	SMGA; Act4; ACTA3; Act-4	1	-7.05776	0.00212562	0.00725317	-0.681256	0.623622	1.60354	0.970574
ADAMTS12	N/A	N/A	1	-26.5654	1.19342e-05	0.0014763	-0.888352	0.540231	1.85106
ADAMTS12	N/A	N/A	1	-13.8173	0.000159018	0.00237289	-0.812152	0.569532	1.75583	1.05424
ADAMTS2	11	PCINP; ADAMTS-3; KIAA4060; mKIAA4060; 4732482M10; hPCPNI; A430089F14; ADAM-TS2	1	-8.43835	0.00108023	0.00714645	-1.39579	0.380037	2.63132
ADAMTS2	11	PCINP; ADAMTS-3; KIAA4060; mKIAA4060; 4732482M10; hPCPNI; A430089F14; ADAM-TS2	1	-10.4307	0.000477252	0.0035598	-2.19126	0.218961	4.56703	0.576156
ADAMTSL3	7	N/A	1	-16.5205	7.86178e-05	0.00262112	-0.997484	0.500873	1.99652
ADAMTSL3	7	N/A	1	-11.4438	0.000332716	0.00303165	-0.680911	0.623771	1.60315	1.24537
ALDH16A1	7	mFLJ00209; FLJ00209; 2410004H02Rik; AI452234; MGC19339	1	-7.81301	0.00144836	0.00827615	-0.75313	0.593315	1.68544
ALDH16A1	7	mFLJ00209; FLJ00209; 2410004H02Rik; AI452234; MGC19339	1	-6.67613	0.00261656	0.00808014	-0.615149	0.652862	1.53172	1.10036
ANXA6	11	Camb; Anx6; Cabm; AW107198; AnxVI	1	-10.6013	0.00044811	0.00493351	-0.653579	0.635701	1.57307
ANXA6	11	Camb; Anx6; Cabm; AW107198; AnxVI	1	-8.09566	0.00126534	0.00547046	-1.09136	0.469319	2.13075	0.73827
AOC3	11	VAP1; SSAO	1	-15.7234	9.5574e-05	0.00283015	-0.690874	0.619479	1.61426
AOC3	11	VAP1; SSAO	1	-12.1158	0.000266235	0.0027329	-0.73803	0.599558	1.6679	0.967842
AQP5	15	N/A	1	-23.0188	2.11045e-05	0.00156442	-1.62757	0.323633	3.08992
AQP5	15	N/A	1	-9.9784	0.000566727	0.00380887	-1.2182	0.429819	2.32656	1.32811
ARHGAP29	3	C76601; A830014I19; Parg1; 6720461J18Rik; B130017I01Rik; AU040217	1	-9.08157	0.000815067	0.00633969	-1.02653	0.490888	2.03713
ARHGAP29	3	C76601; A830014I19; Parg1; 6720461J18Rik; B130017I01Rik; AU040217	1	-17.1135	6.83873e-05	0.00191743	-1.04588	0.48435	2.06462	0.986682
ARHGEF19	4	WGEF; 6430573B13Rik; 6030432F23	1	-8.36553	0.0011166	0.00728467	-0.611865	0.65435	1.52823
ARHGEF19	4	WGEF; 6430573B13Rik; 6030432F23	1	-18.312	5.23143e-05	0.00184931	-1.37711	0.384989	2.59747	0.588354
ATOH8	6	okadin; Hath6; 4933425C05Rik; Math6	1	-8.16491	0.00122495	0.00764094	-0.605065	0.657442	1.52105
ATOH8	6	okadin; Hath6; 4933425C05Rik; Math6	1	-18.2902	5.25619e-05	0.00184931	-0.737694	0.599697	1.66751	0.912167
ATP1B1	N/A	Atpb; Atpb-1	1	-11.5203	0.000324185	0.00444102	-0.927429	0.525795	1.90188
ATP1B1	N/A	Atpb; Atpb-1	1	-11.2929	0.000350401	0.00311409	-0.585461	0.666436	1.50052	1.26748
B3GNT9	8	MGC117964; C76565	1	-11.6908	0.000306111	0.00431465	-0.625815	0.648053	1.54308
B3GNT9	8	MGC117964; C76565	1	-8.15692	0.00122952	0.00540481	-1.17189	0.44384	2.25306	0.684882
B430110C06RIK	N/A	N/A	1	-9.21298	0.000771236	0.00625166	-0.607089	0.65652	1.52318
B430110C06RIK	N/A	N/A	1	-9.45881	0.000696816	0.00413598	-0.663492	0.631348	1.58391	0.961659
BBC3	7	PUMA; PUMA/JFY1	1	-13.9133	0.000154746	0.00332415	-1.09884	0.466892	2.14182
BBC3	7	PUMA; PUMA/JFY1	1	-8.57069	0.00101781	0.0049223	-0.763993	0.588864	1.69818	1.26124
BC023892	9	N/A	1	-7.39909	0.00177959	0.00913879	-0.746813	0.595918	1.67808
BC023892	9	N/A	1	-12.3861	0.000244214	0.00264595	-1.26018	0.417491	2.39526	0.700584
BCKDK	7	AI327402	1	-10.6907	0.000433716	0.00493147	-0.759244	0.590806	1.6926
BCKDK	7	AI327402	1	-8.55323	0.00102578	0.00492535	-0.625427	0.648228	1.54267	1.09719
BDNF	2	N/A	1	-22.6845	2.23679e-05	0.00159265	-1.45471	0.364829	2.74101
BDNF	2	N/A	1	-15.9625	9.00469e-05	0.00197526	-1.50596	0.352096	2.84014	0.965097
BICC1	10	jcpk; MGC124370; Bic-C; bpk	1	-9.15297	0.000790878	0.00625692	-1.20066	0.435077	2.29845
BICC1	10	jcpk; MGC124370; Bic-C; bpk	1	-7.0819	0.00209855	0.00721941	-1.05628	0.48087	2.07956	1.10525
BMP4	14	Bmp2b1; Bmp2b-1; Bmp2b	1	-17.6572	6.0427e-05	0.00239329	-1.20691	0.433194	2.30843
BMP4	14	Bmp2b1; Bmp2b-1; Bmp2b	1	-14.5403	0.000130101	0.00219076	-2.8488	0.138812	7.20398	0.320438
CAR13	3	2310075C21Rik	1	-39.418	2.47464e-06	0.000848532	-1.71454	0.3047	3.28191
CAR13	3	2310075C21Rik	1	-19.6824	3.93008e-05	0.00179419	-1.58373	0.333618	2.99744	1.09491
CBR2	11	MLCR	1	-37.1562	3.1328e-06	0.000867773	-2.8896	0.134941	7.41067
CBR2	11	MLCR	1	-13.697	0.000164576	0.00237289	-1.69329	0.309222	3.23393	2.29154
CCDC80	16	2610001E17Rik; Ssg1; Urb	1	-14.772	0.000122247	0.00303845	-0.707736	0.61228	1.63324
CCDC80	16	2610001E17Rik; Ssg1; Urb	1	-29.0815	8.32274e-06	0.0010473	-2.0835	0.235942	4.23833	0.38535
CD248	19	Cd164l1; 2610111G01Rik; Tem1; AI842296	1	-15.3371	0.00010543	0.00291752	-1.86674	0.274193	3.64707
CD248	19	Cd164l1; 2610111G01Rik; Tem1; AI842296	1	-18.7997	4.71414e-05	0.00179419	-2.01427	0.247539	4.03977	0.902792
CD81	7	Tapa1; Tapa-1; Tspan28	1	-9.05809	0.000823222	0.00635681	-0.804098	0.57272	1.74605
CD81	7	Tapa1; Tapa-1; Tspan28	1	-7.7427	0.00149887	0.0060622	-0.836961	0.559822	1.78628	0.977479
CDC42EP2	19	Cep2; 1110008C05Rik; AI845703; D19Bwg1013e; Borg1	1	-19.7029	3.91388e-05	0.00199558	-1.38964	0.381661	2.62013
CDC42EP2	19	Cep2; 1110008C05Rik; AI845703; D19Bwg1013e; Borg1	1	-13.7028	0.000164303	0.00237289	-1.56737	0.337423	2.96364	0.88409
CDKN2C	4	INK4d; C77269; INK4c; p18INK4c; p18	1	-46.3319	1.29803e-06	0.000848532	-1.11877	0.460486	2.17162
CDKN2C	4	INK4d; C77269; INK4c; p18INK4c; p18	1	-34.0512	4.43742e-06	0.000898174	-1.18801	0.438907	2.27839	0.953139
COL12A1	9	AW743884	1	-10.4412	0.00047539	0.00507235	-1.09335	0.46867	2.1337
COL12A1	9	AW743884	1	-29.5991	7.75784e-06	0.0010473	-2.78558	0.145029	6.89515	0.309449
COL1A1	N/A	N/A	1	-7.08426	0.00209593	0.0099101	-0.779833	0.582434	1.71693
COL1A1	N/A	N/A	1	-13.645	0.000167058	0.00237289	-1.35964	0.38968	2.56621	0.669054
COL1A2	6	oim; Cola2; Col1a-2; AA960264; Cola-2; AI325291	1	-7.54907	0.0016497	0.008837	-0.689152	0.620218	1.61234
COL1A2	6	oim; Cola2; Col1a-2; AA960264; Cola-2; AI325291	1	-12.8582	0.00021092	0.00249641	-1.27837	0.412261	2.42565	0.664704
COL3A1	1	AW550625; KIAA4231; Ms10w; mKIAA4231; MMS10-W; Col3a-1	1	-9.16381	0.000787286	0.00625166	-0.937246	0.522229	1.91487
COL3A1	1	AW550625; KIAA4231; Ms10w; mKIAA4231; MMS10-W; Col3a-1	1	-11.6213	0.000313326	0.00294355	-1.75053	0.297193	3.36481	0.569087
COL4A5	X	N/A	1	-10.0851	0.000543854	0.00538666	-1.07248	0.4755	2.10305
COL4A5	X	N/A	1	-8.86556	0.000894043	0.00462927	-1.44796	0.366539	2.72822	0.77085
COL6A1	10	AI747156; Col6a-1	1	-13.1927	0.000190703	0.00358602	-1.2288	0.426673	2.34372
COL6A1	10	AI747156; Col6a-1	1	-9.538	0.000674759	0.0040659	-1.9061	0.266812	3.74795	0.625333
COL6A2	10	Col6a-2; MGC36205	1	-14.7066	0.000124403	0.00303845	-1.26735	0.415421	2.40719
COL6A2	10	Col6a-2; MGC36205	1	-8.75348	0.000938765	0.00475834	-1.79008	0.289157	3.45833	0.696056
COPZ2	11	1110012D12Rik; zeta2-COP	1	-8.14472	0.00123656	0.00766739	-1.12118	0.459716	2.17526
COPZ2	11	1110012D12Rik; zeta2-COP	1	-13.6399	0.000167303	0.00237289	-1.51914	0.348894	2.8662	0.758934
CRYAB	9	Crya-2; Crya2	1	-11.8166	0.000293581	0.0042654	-1.87618	0.272405	3.67101
CRYAB	9	Crya-2; Crya2	1	-14.9927	0.000115309	0.00212408	-1.81961	0.283298	3.52985	1.03999
CTSA	2	PPCA; Ppgb; AU019505	1	-9.16966	0.000785353	0.00625166	-1.51043	0.351006	2.84896
CTSA	2	PPCA; Ppgb; AU019505	1	-6.86925	0.00235243	0.00762344	-1.30932	0.403511	2.47825	1.14958
CUGBP2	2	B230345P09Rik; Napor; Napor-2; C88023; ETR-3; B230218O03	1	-9.37973	0.000719742	0.00602511	-1.10967	0.4634	2.15796
CUGBP2	2	B230345P09Rik; Napor; Napor-2; C88023; ETR-3; B230218O03	1	-11.2629	0.000354053	0.00312771	-0.833083	0.561328	1.78149	1.21133
CXCL12	N/A	N/A	1	-41.0443	2.10583e-06	0.000848532	-1.79954	0.287266	3.4811
CXCL12	N/A	N/A	1	-38.7425	2.6514e-06	0.000737918	-2.8203	0.141581	7.06307	0.492859
D0H4S114	18	AI325076; PTZ17; SEZ17; P311	1	-15.2429	0.000108024	0.0029455	-1.17025	0.444345	2.2505
D0H4S114	18	AI325076; PTZ17; SEZ17; P311	1	-13.1617	0.000192472	0.00246286	-3.37986	0.0960639	10.4097	0.216192
DAP	15	4921531N22Rik; AU040360; AI789753; MGC6998; MGC19154	1	-8.61643	0.000997281	0.0068974	-0.849616	0.554932	1.80202
DAP	15	4921531N22Rik; AU040360; AI789753; MGC6998; MGC19154	1	-6.14406	0.00355858	0.00969788	-0.938919	0.521623	1.91709	0.939977
DBP	7	N/A	1	-16.6119	7.69224e-05	0.00260794	-1.87277	0.273049	3.66235
DBP	7	N/A	1	-8.87561	0.000890166	0.00462104	-1.51095	0.350881	2.84997	1.28505
DDAH2	17	1110003M04Rik; Ddah; AW413173; AU019324; NG30; G6a	1	-11.9633	0.000279762	0.00417141	-1.13666	0.454811	2.19871
DDAH2	17	1110003M04Rik; Ddah; AW413173; AU019324; NG30; G6a	1	-10.0469	0.000551918	0.00377526	-0.850793	0.55448	1.80349	1.21914
DHCR24	N/A	N/A	1	-45.273	1.42358e-06	0.000848532	-0.854995	0.552867	1.80875
DHCR24	N/A	N/A	1	-9.64917	0.000645233	0.00398906	-1.10455	0.465049	2.15031	0.841158
DHCR7	7	AA409147	1	-14.7398	0.000123305	0.00303845	-1.44533	0.367207	2.72326
DHCR7	7	AA409147	1	-7.90749	0.00138375	0.00578818	-0.965424	0.512128	1.95264	1.39466
DLX1	2	Dlx; Dlx-1	1	-18.7362	4.77772e-05	0.00219394	-0.849264	0.555068	1.80158
DLX1	2	Dlx; Dlx-1	1	-29.0206	8.39263e-06	0.0010473	-1.44455	0.367407	2.72178	0.661913
DLX2	2	Tes-1; Dlx-2; AW121999	1	-14.3831	0.00013579	0.00317525	-0.745625	0.59641	1.6767
DLX2	2	Tes-1; Dlx-2; AW121999	1	-17.687	6.00255e-05	0.00189523	-1.21743	0.430047	2.32533	0.72106
DPYSL2	14	Crmp2; TOAD-64; Musunc33; DRP2; Ulip2; AI851130	1	-9.57972	0.000663487	0.00578441	-0.628509	0.646845	1.54597
DPYSL2	14	Crmp2; TOAD-64; Musunc33; DRP2; Ulip2; AI851130	1	-10.0019	0.000561595	0.00380636	-0.843565	0.557265	1.79448	0.861513
DPYSL3	N/A	Ulip; Ulip1; TUC4; CRMP-4	1	-38.6641	2.67293e-06	0.000848532	-1.20342	0.434243	2.30286
DPYSL3	N/A	Ulip; Ulip1; TUC4; CRMP-4	1	-10.2319	0.000514231	0.00368706	-2.19778	0.217973	4.58773	0.501959
DYSF	6	mFLJ00175; 2310004N10Rik; D6Pas3; AI604795	1	-7.85708	0.00141776	0.0082104	-0.808723	0.570887	1.75166
DYSF	6	mFLJ00175; 2310004N10Rik; D6Pas3; AI604795	1	-11.5824	0.000317454	0.00297115	-1.15364	0.449489	2.22475	0.787352
ECH1	7	MGC107274; AA617331	1	-21.1628	2.9473e-05	0.00174552	-1.41066	0.376141	2.65858
ECH1	7	MGC107274; AA617331	1	-18.0151	5.58127e-05	0.00185473	-1.1557	0.448847	2.22793	1.1933
EFNA5	17	AL-1; Epl7; AV158822; RAGS; EFL-5; LERK-7; Ephrin-A5	1	-11.108	0.000373677	0.00464312	-0.944158	0.519733	1.92407
EFNA5	17	AL-1; Epl7; AV158822; RAGS; EFL-5; LERK-7; Ephrin-A5	1	-10.9465	0.000395605	0.00327014	-1.42809	0.371623	2.6909	0.715026
ELOVL6	3	MGC107467; FAE; C77826; LCE	1	-25.7984	1.34104e-05	0.0014763	-1.21432	0.430976	2.32031
ELOVL6	3	MGC107467; FAE; C77826; LCE	1	-9.33551	0.000732972	0.00419674	-0.963642	0.512761	1.95023	1.18977
EMILIN2	17	FOAP-10	1	-13.8232	0.000158749	0.00333344	-0.980922	0.506656	1.97373
EMILIN2	17	FOAP-10	1	-8.31441	0.00114304	0.00526366	-0.966353	0.511798	1.95389	1.01015
EN1	1	Mo-en.1; En-1	1	-18.1779	5.38594e-05	0.00229835	-0.699317	0.615864	1.62374
EN1	1	Mo-en.1; En-1	1	-18.1178	5.45704e-05	0.00185419	-1.14929	0.450846	2.21805	0.732054
EPB4.1L3	17	NBL3; Dal1; 4.1B	1	-9.12113	0.000801555	0.00629424	-0.933608	0.523547	1.91005
EPB4.1L3	17	NBL3; Dal1; 4.1B	1	-8.94729	0.000863093	0.00453761	-0.873447	0.545841	1.83204	1.04258
EPHX1	1	AI195553; Eph1; Eph-1	1	-10.2903	0.000503018	0.00523567	-1.05512	0.481258	2.07789
EPHX1	1	AI195553; Eph1; Eph-1	1	-12.2396	0.000255859	0.00271313	-1.25563	0.41881	2.38772	0.87024
FADS2	N/A	N/A	1	-10.5553	0.000455749	0.00495931	-1.1357	0.455114	2.19725
FADS2	N/A	N/A	1	-19.3243	4.22694e-05	0.00179419	-1.40318	0.378095	2.64484	0.83077
FAM13C	10	C030038O19Rik; KIAA1796; mKIAA1796	1	-13.0374	0.000199774	0.00364833	-1.3836	0.383261	2.60919
FAM13C	10	C030038O19Rik; KIAA1796; mKIAA1796	1	-23.3356	1.99884e-05	0.00141277	-2.01516	0.247386	4.04227	0.645476
FBXO2	4	MGC54895; Fbs1; FBG1; Fbs2; FBX2; NFB42	1	-19.8791	3.77807e-05	0.00199234	-1.56697	0.337517	2.96281
FBXO2	4	MGC54895; Fbs1; FBG1; Fbs2; FBX2; NFB42	1	-6.48524	0.00291448	0.00861425	-0.96182	0.513409	1.94777	1.52114
FCGRT	7	FcRn	1	-12.6913	0.000222006	0.0037546	-1.67746	0.312633	3.19864
FCGRT	7	FcRn	1	-6.44346	0.00298516	0.00873626	-1.42339	0.372837	2.68214	1.19257
FDPS	N/A	N/A	1	-15.726	9.55137e-05	0.00283015	-1.68389	0.311242	3.21294
FDPS	3	6030492I17Rik; AI256750; mKIAA1293; MGC107162; Fdpsl1	1	-13.1337	0.000194092	0.00246589	-1.53912	0.344096	2.90617	1.10556
FGF7	2	Kgf	1	-12.4374	0.000240296	0.00393477	-1.48528	0.35718	2.79971
FGF7	2	Kgf	1	-9.53119	0.000676622	0.00406612	-1.38759	0.382204	2.61641	1.07006
FGFR2	7	Fgfr-7; Bek; KGFRTr; AW556123; MGC102519; svs; Fgfr7; Fgfr-2; AU043015	1	-18.0301	5.56295e-05	0.00230026	-0.965571	0.512076	1.95284
FGFR2	7	Fgfr-7; Bek; KGFRTr; AW556123; MGC102519; svs; Fgfr7; Fgfr-2; AU043015	1	-28.0542	9.60487e-06	0.00110281	-2.82225	0.141389	7.07267	0.27611
FIGF	X	Vegfd; VEGF-D; AI325264	1	-9.43071	0.000704856	0.005945	-0.975962	0.508401	1.96695
FIGF	X	Vegfd; VEGF-D; AI325264	1	-14.15	0.000144811	0.00228622	-1.03256	0.488843	2.04565	0.961531
FLRT3	2	5530600M07Rik; mKIAA1469; C430047I10Rik	1	-17.3702	6.44761e-05	0.00244662	-1.36992	0.386913	2.58456
FLRT3	2	5530600M07Rik; mKIAA1469; C430047I10Rik	1	-18.4682	5.05838e-05	0.0018313	-3.89378	0.0672751	14.8644	0.173876
FN1	1	E330027I09; MGC117493; Fn; Fn-1	1	-12.9382	0.000205854	0.00365822	-0.603281	0.658255	1.51917
FN1	1	E330027I09; MGC117493; Fn; Fn-1	1	-10.839	0.000411093	0.00333504	-2.47394	0.179998	5.5556	0.273448
FSTL1	N/A	Fstl; AI316791; TSC-36; AW107808	1	-7.53069	0.00166498	0.00884399	-0.892809	0.538564	1.85679
FSTL1	N/A	Fstl; AI316791; TSC-36; AW107808	1	-15.1655	0.000110216	0.0021159	-1.18217	0.440689	2.26918	0.818266
FZD5	1	MGC141642; AI427138; Fz5; 5330434N09Rik	1	-13.8329	0.000158312	0.00333344	-0.847215	0.555857	1.79902
FZD5	1	MGC141642; AI427138; Fz5; 5330434N09Rik	1	-13.2257	0.000188841	0.00243742	-1.29359	0.407935	2.45137	0.733886
GATA3	2	Gata-3	1	-12.7995	0.00021474	0.00369785	-0.681963	0.623316	1.60432
GATA3	2	Gata-3	1	-9.20306	0.00077444	0.00429997	-0.626755	0.647631	1.54409	1.03901
GBP2	3	N/A	1	-9.75359	0.00061895	0.00565035	-1.87636	0.27237	3.67147
GBP2	3	N/A	1	-12.8344	0.000212457	0.00249641	-0.787499	0.579348	1.72608	2.12706
GGA2	7	1200007E24Rik; mKIAA1080	1	-9.63667	0.000648472	0.00573132	-0.813088	0.569162	1.75697
GGA2	7	1200007E24Rik; mKIAA1080	1	-19.5183	4.06279e-05	0.00179419	-0.667091	0.629775	1.58787	1.1065
GJA1	10	Npm1; Cx43; AU042049; AW546267; Cnx43; connexin43; Cx43alpha1; Gja-1	1	-8.75879	0.000936582	0.00672154	-1.02887	0.490094	2.04042
GJA1	10	Npm1; Cx43; AU042049; AW546267; Cnx43; connexin43; Cx43alpha1; Gja-1	1	-9.40942	0.000711028	0.00415513	-1.18599	0.439524	2.27519	0.896815
GPER	5	GPCR-Br; Ceprl; Gpr30; 6330420K13Rik; CMKRL2; FEG-1	1	-16.2987	8.29317e-05	0.00267932	-0.819132	0.566783	1.76434
GPER	5	GPCR-Br; Ceprl; Gpr30; 6330420K13Rik; CMKRL2; FEG-1	1	-6.59245	0.00274231	0.00835832	-1.29231	0.408297	2.4492	0.720376
GPNMB	6	ipd; Dchil	1	-25.4413	1.41753e-05	0.0014763	-2.4269	0.185965	5.37736
GPNMB	6	ipd; Dchil	1	-26.4073	1.22212e-05	0.00118307	-0.937737	0.522051	1.91552	2.80726
GPR23	N/A	N/A	1	-14.0087	0.000150641	0.00328125	-1.18594	0.439537	2.27512
GPR23	N/A	N/A	1	-13.9848	0.000151657	0.00233678	-2.3249	0.199589	5.0103	0.454089
GPSN2	8	D17Ertd178e; 2410016D23Rik; AI173355; A230102P12Rik; SC2	1	-8.63494	0.000989119	0.00687003	-0.986108	0.504838	1.98083
GPSN2	N/A	D17Ertd178e; 2410016D23Rik; AI173355; A230102P12Rik; SC2	1	-7.98996	0.00133024	0.00565536	-0.97308	0.509417	1.96303	1.00907
GREM1	N/A	N/A	1	-13.3623	0.000181379	0.00354357	-0.883572	0.542024	1.84494
GREM1	N/A	N/A	1	-7.45429	0.00173037	0.00653986	-0.982287	0.506177	1.97559	0.933864
GSTM2	N/A	Gstb2; Gstb-2	1	-22.3521	2.37194e-05	0.00159904	-1.48654	0.356868	2.80216
GSTM2	3	Gstb2; Gstb-2	1	-6.95844	0.00224158	0.00741593	-1.03222	0.488958	2.04516	1.37014
H1F0	15	H1(0); MGC98218; MGC117919; H1fv; MGC19309; D130017D06Rik	1	-12.8426	0.000211926	0.00368949	-0.652153	0.63633	1.57151
H1F0	15	H1(0); MGC98218; MGC117919; H1fv; MGC19309; D130017D06Rik	1	-7.46076	0.0017247	0.00653557	-0.839288	0.558919	1.78917	0.878348
HEY1	3	AI316788; HRT1; Hesr1; hesr-1; Herp2; AI414254	1	-21.8091	2.61542e-05	0.00165213	-1.14765	0.451359	2.21553
HEY1	3	AI316788; HRT1; Hesr1; hesr-1; Herp2; AI414254	1	-47.0514	1.22054e-06	0.00054803	-3.55927	0.0848308	11.7882	0.187945
HIST1H1C	N/A	N/A	1	-29.1621	8.23151e-06	0.00130408	-2.04891	0.241667	4.13793
HIST1H1C	13	MGC107646; His1a; H1.2; H1c; H1f2; 0610008C09Rik; H1var1	1	-22.2737	2.4053e-05	0.00150663	-1.80207	0.286762	3.48721	1.1866
HIST1H2BC	13	R74621; 2610022J01Rik; H2bfs	1	-7.40638	0.00177299	0.00912936	-1.81412	0.284377	3.51645
HIST1H2BC	13	R74621; 2610022J01Rik; H2bfs	1	-6.12137	0.00360732	0.00977688	-1.47153	0.3606	2.77316	1.26803
HSD17B7	1	AI266814	1	-24.0229	1.78093e-05	0.00152796	-1.36972	0.386967	2.5842
HSD17B7	1	AI266814	1	-53.012	7.57922e-07	0.000533346	-1.96406	0.256306	3.90159	0.662346
HSPB6	7	Gm479; AA387366; Hsp20; MGC107687	1	-27.2774	1.07413e-05	0.00144825	-1.77527	0.29214	3.42301
HSPB6	7	Gm479; AA387366; Hsp20; MGC107687	1	-21.9763	2.53726e-05	0.00151337	-1.40748	0.376969	2.65274	1.29037
HTRA3	N/A	N/A	1	-24.0976	1.7591e-05	0.00152796	-1.83187	0.280901	3.55998
HTRA3	N/A	N/A	1	-14.614	0.000127537	0.00217594	-2.02798	0.245199	4.07833	0.872902
ID2	12	C78922; Idb2; AI255428	1	-24.6972	1.59525e-05	0.00151239	-1.91088	0.265931	3.76038
ID2	12	C78922; Idb2; AI255428	1	-17.1716	6.74769e-05	0.00191743	-1.83435	0.280418	3.5661	1.05448
IDB2	N/A	N/A	1	-22.5483	2.291e-05	0.00159904	-2.23124	0.212976	4.69536
IDB2	N/A	N/A	1	-16.3481	8.19465e-05	0.00194724	-2.0111	0.248084	4.0309	1.16484
IDH1	1	Idh-1; E030024J03Rik; MGC115782; AI788952; IDPc; AI314845; Id-1	1	-12.522	0.000234002	0.00388187	-2.30802	0.201938	4.95202
IDH1	1	Idh-1; E030024J03Rik; MGC115782; AI788952; IDPc; AI314845; Id-1	1	-21.0735	2.99716e-05	0.00155358	-2.29878	0.203235	4.92041	1.00642
IL18	9	Il-18; Igif	1	-11.0096	0.000386856	0.00466953	-0.724856	0.605057	1.65274
IL18	9	Il-18; Igif	1	-8.65923	0.00097853	0.00483618	-1.09533	0.468028	2.13662	0.773527
INSIG1	N/A	1810013C12Rik; Insig-1	1	-17.2202	6.67269e-05	0.00250206	-1.30098	0.405851	2.46396
INSIG1	N/A	1810013C12Rik; Insig-1	1	-96.9429	6.78857e-08	0.000151148	-0.998916	0.500376	1.9985	1.2329
IRGM1	11	Ifi1; LRG-47; Iipg3; Iigp3	1	-9.60857	0.000655827	0.00576418	-0.750717	0.594308	1.68263
IRGM1	11	Ifi1; LRG-47; Iipg3; Iigp3	1	-10.7489	0.000424662	0.0033708	-0.902174	0.53508	1.86888	0.900341
KCTD12	14	AW538430; Pfetin; AU046135; Pfet1	1	-11.8632	0.000289095	0.00424195	-1.12997	0.456925	2.18854
KCTD12	14	AW538430; Pfetin; AU046135; Pfet1	1	-9.37733	0.000720454	0.00415998	-1.89087	0.269645	3.70858	0.590129
KCTD15	7	MGC25497; BC031749	1	-13.5984	0.000169316	0.0034302	-1.03777	0.487079	2.05306
KCTD15	7	MGC25497; BC031749	1	-18.9611	4.5571e-05	0.00179419	-1.02695	0.490748	2.03771	1.00753
KLF7	1	9830124P08Rik	1	-11.6638	0.000308892	0.00431873	-0.929751	0.524949	1.90495
KLF7	N/A	N/A	1	-11.7619	0.000298951	0.00284451	-0.803061	0.573132	1.7448	1.09179
LGALS3BP	11	MAC-2BP; 90K; CyCAP; Ppicap	1	-17.1606	6.76477e-05	0.00251583	-1.43525	0.369784	2.70428
LGALS3BP	11	MAC-2BP; 90K; CyCAP; Ppicap	1	-6.5837	0.00275589	0.00838157	-0.777168	0.583511	1.71376	1.57798
LGALS9	11	AI194909; AI265545; galectin-9; AA407335	1	-9.58607	0.00066179	0.00578441	-1.18613	0.439479	2.27542
LGALS9	11	AI194909; AI265545; galectin-9; AA407335	1	-10.7924	0.000418045	0.0033421	-1.15558	0.448887	2.22773	1.02141
LMO7	14	N/A	1	-9.09939	0.000808946	0.0063219	-1.00868	0.497	2.01207
LMO7	14	N/A	1	-7.35298	0.00182204	0.00666344	-0.90069	0.53563	1.86696	1.07773
LOC100043822	14	N/A	1	-8.66072	0.000977886	0.00681999	-0.83607	0.560167	1.78518
LOC100043822	14	N/A	1	-9.08148	0.000815099	0.00437019	-0.999158	0.500292	1.99883	0.893111
LOC100046616	N/A	N/A	1	-29.3229	8.05312e-06	0.00130408	-1.90477	0.267058	3.7445
LOC100046616	N/A	N/A	1	-10.9851	0.000390218	0.00324793	-0.981467	0.506464	1.97447	1.89646
LOC100047268	N/A	N/A	1	-15.2188	0.0001087	0.0029455	-1.25954	0.417677	2.39419
LOC100047268	N/A	N/A	1	-8.9313	0.000869041	0.00455812	-0.654868	0.635133	1.57447	1.52063
LOC100047749	N/A	N/A	1	-18.0356	5.55621e-05	0.00230026	-1.03097	0.489381	2.0434
LOC100047749	N/A	N/A	1	-9.9602	0.000570746	0.00380988	-1.04092	0.486017	2.05754	0.993126
LOC100048332	N/A	N/A	1	-10.075	0.000545973	0.00538666	-0.686894	0.62119	1.60981
LOC100048332	N/A	N/A	1	-18.5623	4.95755e-05	0.00182446	-2.58355	0.16683	5.99414	0.268565
LOC100048721	N/A	N/A	1	-16.8824	7.21653e-05	0.00258065	-1.33411	0.396638	2.52119
LOC100048721	N/A	N/A	1	-11.3827	0.000339738	0.00305011	-1.25616	0.418657	2.38859	1.05551
LOC380706	N/A	N/A	1	-8.77117	0.000931523	0.00670166	-1.75773	0.295713	3.38165
LOC380706	N/A	N/A	1	-16.0542	8.80333e-05	0.00196006	-0.704113	0.61382	1.62914	2.07572
LOC637711	N/A	N/A	1	-8.10361	0.00126062	0.00773221	-1.2309	0.42605	2.34714
LOC637711	N/A	N/A	1	-11.5304	0.000323072	0.00298473	-1.70345	0.307052	3.25678	0.720694
LOC666559	X	N/A	1	-11.2515	0.000355454	0.00458417	-1.24919	0.420684	2.37708
LOC666559	X	N/A	1	-30.3788	6.99423e-06	0.00100469	-1.99585	0.250721	3.98851	0.595984
LPCAT3	6	Oact5; C3f; Moact5; PTG; Grcc3f	1	-8.33751	0.001131	0.00729149	-0.672753	0.627309	1.59411
LPCAT3	6	Oact5; C3f; Moact5; PTG; Grcc3f	1	-15.2292	0.000108409	0.0021159	-0.975479	0.508571	1.96629	0.810719
LPIN1	N/A	N/A	1	-7.25496	0.00191651	0.00945868	-0.775921	0.584016	1.71228
LPIN1	N/A	N/A	1	-10.8629	0.00040759	0.00332418	-0.712859	0.61011	1.63905	1.04468
LSS	10	2810025N20Rik; BC029082; MGC27893; D10Ertd116e	1	-16.675	7.57782e-05	0.0026078	-1.48315	0.357708	2.79558
LSS	10	2810025N20Rik; BC029082; MGC27893; D10Ertd116e	1	-12.9728	0.000203709	0.00249641	-1.55897	0.339394	2.94643	0.948802
LY6A	15	Ly-6A/E; Ly-6A.2; Sca-1; Sca1; TAP; Ly-6E.1	1	-23.8288	1.83933e-05	0.00154882	-2.52632	0.173581	5.76101
LY6A	15	Ly-6A/E; Ly-6A.2; Sca-1; Sca1; TAP; Ly-6E.1	1	-16.7955	7.36526e-05	0.00193394	-2.83629	0.140021	7.14181	0.80666
LY6C1	15	Ly6c; Ly-6C; AA959465; AA682074	1	-28.4906	9.03202e-06	0.00134296	-1.82229	0.282771	3.53643
LY6C1	15	Ly6c; Ly-6C; AA959465; AA682074	1	-8.38384	0.00110731	0.00516918	-1.67414	0.313354	3.19128	1.10815
MAPK3	7	p44; p44erk1; Erk-1; Erk1; Esrk1; Prkm3; p44mapk	1	-14.2812	0.000139644	0.00317525	-0.783328	0.581025	1.7211
MAPK3	7	p44; p44erk1; Erk-1; Erk1; Esrk1; Prkm3; p44mapk	1	-6.30461	0.00323575	0.00916589	-0.615066	0.6529	1.53163	1.1237
MAPRE2	18	RP1; EB1; C820009F03Rik; D18Abb1e; AI314113; EB2	1	-25.1006	1.49567e-05	0.00151239	-0.924263	0.52695	1.89771
MAPRE2	18	RP1; EB1; C820009F03Rik; D18Abb1e; AI314113; EB2	1	-9.23749	0.000763386	0.00427891	-0.901663	0.535269	1.86822	1.01579
MARCKS	10	PKCSL; Macs	1	-66.4372	3.07503e-07	0.00064955	-1.99456	0.250945	3.98494
MARCKS	10	PKCSL; Macs	1	-38.8782	2.61464e-06	0.000737918	-2.46415	0.181224	5.51803	0.722166
MEGF8	7	N/A	1	-8.68822	0.000966082	0.00681111	-0.712735	0.610162	1.63891
MEGF8	7	N/A	1	-7.82381	0.00144079	0.00591866	-0.717473	0.608162	1.6443	0.996722
MIC2L1	N/A	N/A	1	-9.91357	0.000581207	0.0055219	-0.775141	0.584332	1.71136
MIC2L1	N/A	N/A	1	-8.91469	0.000875276	0.00457465	-1.39714	0.379681	2.63379	0.649769
MME	3	C85356; NEP; 6030454K05Rik; CD10; CALLA	1	-16.2619	8.36751e-05	0.00267932	-1.65666	0.317173	3.15285
MME	3	C85356; NEP; 6030454K05Rik; CD10; CALLA	1	-7.72222	0.001514	0.00607895	-1.2878	0.409575	2.44156	1.29133
MMP16	4	Mt3mmp; MT3-MMP	1	-19.7989	3.83916e-05	0.00199416	-1.19314	0.437349	2.2865
MMP16	4	Mt3mmp; MT3-MMP	1	-23.6978	1.88009e-05	0.00141277	-1.07988	0.473069	2.11386	1.08167
MMP2	8	Clg4a; GelA; MMP-2	1	-17.4047	6.39714e-05	0.00244209	-1.04422	0.484906	2.06225
MMP2	8	Clg4a; GelA; MMP-2	1	-9.93254	0.000576924	0.00381405	-1.26474	0.416175	2.40283	0.85826
MPND	N/A	E130307M08Rik	1	-10.7532	0.000424005	0.00491428	-1.18819	0.438854	2.27866
MPND	N/A	E130307M08Rik	1	-11.5159	0.000324668	0.00299327	-0.977218	0.507958	1.96867	1.15747
MRAS	N/A	AI326250	1	-11.3005	0.000349482	0.00458417	-0.645833	0.639123	1.56464
MRAS	N/A	AI326250	1	-19.1996	4.33681e-05	0.00179419	-1.20912	0.432533	2.31196	0.676759
MRGPRF	7	BC019711; MGC18825; MrgF	1	-16.4148	8.06383e-05	0.00262112	-1.43979	0.368621	2.71281
MRGPRF	7	BC019711; MGC18825; MrgF	1	-6.80359	0.00243839	0.00776702	-1.3491	0.392537	2.54753	1.06488
MVD	8	C78718	1	-9.81495	0.000604124	0.00562164	-1.14731	0.451466	2.21501
MVD	8	C78718	1	-27.2227	1.08275e-05	0.00112128	-1.34791	0.39286	2.54543	0.870189
MVK	N/A	N/A	1	-18.233	5.32176e-05	0.00229415	-1.95416	0.258071	3.8749
MVK	N/A	N/A	1	-9.62053	0.000652685	0.00400884	-1.28726	0.409729	2.44064	1.58766
MXD4	5	Mad4; 2810410A03Rik	1	-12.22	0.000257469	0.00408821	-0.587029	0.665713	1.50215
MXD4	5	Mad4; 2810410A03Rik	1	-14.2231	0.000141906	0.00227397	-0.935994	0.522682	1.91321	0.785147
MYADM	7	D7Wsu62e	1	-9.0046	0.000842179	0.00643774	-0.974197	0.509023	1.96455
MYADM	7	D7Wsu62e	1	-9.39396	0.000715548	0.00415673	-0.918961	0.52889	1.89075	1.03903
MYL9	N/A	N/A	1	-12.178	0.00026096	0.00410348	-1.52559	0.347337	2.87905
MYL9	N/A	N/A	1	-7.11107	0.00206642	0.00714583	-0.752562	0.593549	1.68478	1.70885
MYLK	16	MLCK108; AW489456; KRP; 9530072E15Rik; Mlck; MLCK210; A930019C19Rik	1	-9.32629	0.000735769	0.00609486	-1.12223	0.459384	2.17683
MYLK	16	MLCK108; AW489456; KRP; 9530072E15Rik; Mlck; MLCK210; A930019C19Rik	1	-7.03187	0.00215512	0.00728131	-0.925578	0.52647	1.89944	1.14603
NAGK	6	Gnk	1	-9.20246	0.000774635	0.00625166	-0.962676	0.513104	1.94892
NAGK	6	Gnk	1	-8.83112	0.000907501	0.00467179	-0.715566	0.608966	1.64213	1.18683
NFATC4	14	3110041H08Rik; Nfat3; AW107667; AW546455	1	-10.6213	0.000444836	0.00493351	-0.994346	0.501963	1.99218
NFATC4	14	3110041H08Rik; Nfat3; AW107667; AW546455	1	-9.09451	0.000810617	0.00437019	-1.03479	0.488087	2.04882	0.972355
NFIX	8	N/A	1	-9.72966	0.000624853	0.0056648	-0.754747	0.59265	1.68734
NFIX	8	N/A	1	-8.60335	0.0010031	0.00488708	-1.33564	0.396217	2.52387	0.668551
NID2	14	AW547149; Ly111; nidogen-2; NID-2; entactin-2	1	-7.27248	0.00189919	0.00941473	-0.813019	0.569189	1.75688
NID2	14	AW547149; Ly111; nidogen-2; NID-2; entactin-2	1	-13.846	0.000157727	0.00237289	-1.5434	0.343075	2.91481	0.602743
NME7	1	Nm23-M7; D530024H21Rik; Nm23-r7	1	-14.6988	0.000124664	0.00303845	-1.31187	0.402798	2.48264
NME7	1	Nm23-M7; D530024H21Rik; Nm23-r7	1	-7.34967	0.00182513	0.0066672	-0.66235	0.631848	1.58266	1.56865
NOTUM	11	5730593N15Rik	1	-7.38491	0.00179251	0.009168	-1.04362	0.48511	2.06139
NOTUM	11	5730593N15Rik	1	-16.0239	8.86923e-05	0.00196491	-1.03312	0.488653	2.04644	1.0073
NRP1	8	Npn1; Nrp; NP-1; C530029I03; NPN-1	1	-12.7474	0.000218201	0.00373713	-0.665468	0.630484	1.58608
NRP1	8	Npn1; Nrp; NP-1; C530029I03; NPN-1	1	-15.5647	9.94776e-05	0.00208789	-1.29507	0.407516	2.45389	0.646353
NSDHL	X	H105E3; Bpa; AI747449; Str; XAP104	1	-18.3549	5.18325e-05	0.00228129	-1.20436	0.433962	2.30435
NSDHL	X	H105E3; Bpa; AI747449; Str; XAP104	1	-14.5187	0.000130865	0.00219076	-1.58069	0.334322	2.99113	0.770394
OGN	13	OG; SLRR3A; mimecan; 3110079A16Rik; mimican; OIF	1	-7.88529	0.0013986	0.00816859	-2.5451	0.171336	5.83649
OGN	N/A	OG; SLRR3A; mimecan; 3110079A16Rik; mimican; OIF	1	-7.47188	0.00171503	0.00651927	-0.742265	0.5978	1.6728	3.48906
OLFML2B	1	1110018N05Rik; AI467542; 4832415H08Rik	1	-12.3245	0.00024903	0.00401553	-1.28809	0.409493	2.44204
OLFML2B	1	1110018N05Rik; AI467542; 4832415H08Rik	1	-36.0984	3.51545e-06	0.000801157	-1.73526	0.300355	3.3294	0.733479
OLFML3	3	AI115209; ONT3; 2810002E22Rik; mONT3; AW550633; HNOEL-iso	1	-11.6041	0.000315142	0.00436038	-1.11397	0.46202	2.16441
OLFML3	3	AI115209; ONT3; 2810002E22Rik; mONT3; AW550633; HNOEL-iso	1	-20.4652	3.36674e-05	0.00172323	-2.92088	0.132046	7.57309	0.285803
PALLD	8	N/A	1	-7.29131	0.00188079	0.0093773	-0.692319	0.618858	1.61588
PALLD	N/A	N/A	1	-9.98217	0.000565901	0.00380887	-1.94528	0.259665	3.85112	0.419587
PAOX	7	AI118225; 2410012F02Rik; Pao	1	-7.50463	0.00168693	0.00888618	-1.00908	0.496861	2.01263
PAOX	7	AI118225; 2410012F02Rik; Pao	1	-17.0815	6.88948e-05	0.00191743	-0.984584	0.505371	1.97874	1.01713
PBX1	1	D230003C07Rik; Pbx-1	1	-7.33147	0.00184227	0.00925349	-0.592991	0.662967	1.50837
PBX1	N/A	N/A	1	-13.2336	0.000188404	0.00243742	-0.80649	0.571771	1.74895	0.862442
PCYT2	11	ET; 1110033E03Rik	1	-16.5294	7.84509e-05	0.00262112	-1.1272	0.457802	2.18435
PCYT2	11	ET; 1110033E03Rik	1	-8.02243	0.00130987	0.00559451	-0.999704	0.500102	1.99959	1.0924
PDGFRB	18	Pdgfr; AI528809; CD140b	1	-11.0472	0.000381754	0.00466674	-0.849029	0.555158	1.80129
PDGFRB	18	Pdgfr; AI528809; CD140b	1	-9.73587	0.000623315	0.00393763	-1.16042	0.447381	2.23523	0.805862
PDGFRL	8	1110039P19Rik; AV013190	1	-13.8276	0.000158552	0.00333344	-1.32455	0.399274	2.50455
PDGFRL	8	1110039P19Rik; AV013190	1	-21.0678	3.00039e-05	0.00155358	-2.33842	0.197727	5.05749	0.495215
PDLIM2	14	MGC37634; mystique; Slim	1	-15.795	9.38769e-05	0.00283015	-2.78856	0.14473	6.9094
PDLIM2	14	MGC37634; mystique; Slim	1	-7.37252	0.0018039	0.00664886	-0.765689	0.588173	1.70018	4.06392
PIK3R1	13	p55alpha; AA414921; PI3K; p50alpha; p85alpha; C530050K14	1	-13.068	0.000197948	0.00363094	-1.17786	0.442007	2.26241
PIK3R1	13	p55alpha; AA414921; PI3K; p50alpha; p85alpha; C530050K14	1	-21.273	2.8871e-05	0.00155358	-1.4387	0.368899	2.71077	0.8346
PLCD3	11	mKIAA1964; 2610205J15Rik	1	-9.17127	0.000784823	0.00625166	-0.710272	0.611205	1.63611
PLCD3	11	mKIAA1964; 2610205J15Rik	1	-6.30665	0.00323189	0.00916078	-0.591059	0.663855	1.50635	1.08614
PLTP	2	OD107	1	-15.7434	9.50959e-05	0.00283015	-0.651844	0.636466	1.57118
PLTP	2	OD107	1	-13.5572	0.00017135	0.00237289	-0.731524	0.602267	1.66039	0.946268
PMVK	3	2900002L22Rik; 1110011E12Rik; PMK; PMKASE; PMKA; AV001327	1	-8.43806	0.00108037	0.00714645	-1.23325	0.425359	2.35096
PMVK	3	2900002L22Rik; 1110011E12Rik; PMK; PMKASE; PMKA; AV001327	1	-14.8419	0.000119995	0.00215077	-1.22237	0.428579	2.33329	1.00757
PPP3CA	N/A	CnA; AW413465; Calna; AI841391; MGC106804; CN; Caln; 2900074D19Rik	1	-7.67231	0.00155166	0.0086253	-1.23384	0.425185	2.35192
PPP3CA	N/A	CnA; AW413465; Calna; AI841391; MGC106804; CN; Caln; 2900074D19Rik	1	-14.1673	0.000144115	0.00228622	-1.30874	0.403672	2.47726	0.949405
PRKCDBP	7	MGC6598; 3110015B12Rik; SRBC; 6330514M23Rik	1	-12.0906	0.00026842	0.0041563	-1.81758	0.283696	3.5249
PRKCDBP	7	MGC6598; 3110015B12Rik; SRBC; 6330514M23Rik	1	-6.56575	0.00278399	0.00840482	-0.946728	0.518808	1.9275	1.82874
PRRX1	N/A	N/A	1	-10.695	0.000433037	0.00493147	-1.07598	0.474348	2.10816
PRRX1	N/A	N/A	1	-6.35714	0.00313801	0.00902685	-1.26265	0.416776	2.39937	0.878629
PRRX2	N/A	N/A	1	-12.0089	0.00027563	0.0041651	-2.12161	0.22979	4.35179
PRRX2	N/A	N/A	1	-13.7764	0.00016088	0.00237289	-1.78166	0.290848	3.43822	1.26571
PTN	6	Osf-1; Osf1; OSF; HBGF-8; HBNF; HARP; HB-GAM; HBBN	1	-26.6185	1.18397e-05	0.0014763	-2.30801	0.201938	4.95201
PTN	6	Osf-1; Osf1; OSF; HBGF-8; HBNF; HARP; HB-GAM; HBBN	1	-17.1499	6.78141e-05	0.00191743	-2.84469	0.139207	7.18354	0.689355
PXMP4	2	Pmp24; 3010018P03Rik	1	-8.15817	0.00122881	0.00764512	-0.93195	0.524149	1.90785
PXMP4	2	Pmp24; 3010018P03Rik	1	-7.42929	0.00175245	0.00657603	-0.881301	0.542878	1.84204	1.03573
RAB32	10	2810011A17Rik; AU022057	1	-7.32972	0.00184393	0.00925349	-0.707622	0.612329	1.63311
RAB32	10	2810011A17Rik; AU022057	1	-17.8687	5.76456e-05	0.00188079	-0.660148	0.632814	1.58024	1.03345
RAB4B	7	1500031G17Rik	1	-13.3212	0.000183586	0.00354357	-0.839903	0.558681	1.78993
RAB4B	7	1500031G17Rik	1	-15.4273	0.00010302	0.00209331	-0.789147	0.578686	1.72805	1.03581
RCN3	7	RLP49; 6030455P07Rik; MGC102610; D530026G20Rik; D7Ertd671e	1	-8.3363	0.00113163	0.00729149	-1.13512	0.455296	2.19637
RCN3	7	RLP49; 6030455P07Rik; MGC102610; D530026G20Rik; D7Ertd671e	1	-8.3912	0.00110361	0.00516757	-1.34729	0.393031	2.54433	0.863242
RDH11	12	Ube-1c; Arsdr1; HCBP12; C85936; AU045252; Mdt1; UBE-1c1; SCALD; Psdr1; AI428145; M42C60; 2610319N22Rik; CGI-82	1	-7.73292	0.00150607	0.0084685	-0.69009	0.619815	1.61338
RDH11	N/A	N/A	1	-6.26898	0.00330418	0.00932416	-0.720341	0.606954	1.64757	0.979249
RIN2	2	AW821980; RASSF4; 2010003K16Rik; 4632403N06Rik	1	-13.2882	0.000185379	0.00354357	-0.838088	0.559384	1.78768
RIN2	2	AW821980; RASSF4; 2010003K16Rik; 4632403N06Rik	1	-10.3476	0.000492289	0.00361201	-0.7664	0.587883	1.70102	1.05095
RNASE4	14	C730049F20Rik; RNase 4	1	-7.29459	0.00187761	0.00937611	-0.740745	0.59843	1.67104
RNASE4	14	C730049F20Rik; RNase 4	1	-8.16313	0.00122596	0.00540481	-1.19906	0.435558	2.29591	0.727834
RRAS	7	MGC129444; MGC129445; AI573426	1	-14.4482	0.000133399	0.00315519	-1.66957	0.314346	3.18121
RRAS	7	MGC129444; MGC129445; AI573426	1	-9.36555	0.000723953	0.00416507	-0.886845	0.540796	1.84913	1.72038
SCD1	19	Scd-1; AI265570; SCD; AA589638; ab	1	-36.5866	3.33197e-06	0.000867773	-1.60928	0.327761	3.051
SCD1	19	Scd-1; AI265570; SCD; AA589638; ab	1	-27.3811	1.05803e-05	0.00112128	-1.78012	0.291158	3.43456	0.888324
SCD2	19	Scd-2	1	-12.8015	0.000214604	0.00369785	-1.44204	0.368047	2.71705
SCD2	19	Scd-2	1	-12.0677	0.000270417	0.00273674	-2.1209	0.229903	4.34966	0.624657
SCL0001849.1_2273	N/A	N/A	1	-82.1836	1.31396e-07	0.00064955	-1.62095	0.32512	3.07579
SCL0001849.1_2273	N/A	N/A	1	-31.6081	5.97123e-06	0.000944389	-1.26004	0.417532	2.39503	1.28424
SCL0003799.1_2	N/A	N/A	1	-18.008	5.59003e-05	0.00230026	-1.06443	0.478162	2.09134
SCL0003799.1_2	N/A	N/A	1	-13.5213	0.000173144	0.00237289	-0.784445	0.580575	1.72243	1.21418
SEMA3A	5	SEMA1; SemD; Semad; Hsema-I; coll-1	1	-19.6918	3.92262e-05	0.00199558	-1.29561	0.407364	2.45481
SEMA3A	5	SEMA1; SemD; Semad; Hsema-I; coll-1	1	-6.7605	0.0024969	0.00787443	-0.791587	0.577708	1.73098	1.41816
SERTAD3	7	D1Mgi51; Sei3; AW124805; Rbt1	1	-11.2814	0.000351795	0.00458417	-1.12896	0.457244	2.18702
SERTAD3	7	D1Mgi51; Sei3; AW124805; Rbt1	1	-8.45775	0.00107079	0.0050618	-1.05035	0.482851	2.07103	1.056
SH3KBP1	X	Ruk; AI447724; Seta; 1200007H22Rik; 5830464D22Rik; 1700125L08Rik	1	-10.4103	0.00048089	0.00510453	-0.75814	0.591258	1.69131
SH3KBP1	X	Ruk; AI447724; Seta; 1200007H22Rik; 5830464D22Rik; 1700125L08Rik	1	-9.07632	0.000816881	0.00437208	-0.868617	0.547672	1.82591	0.926282
SIX1	12	BB138287	1	-12.931	0.000206301	0.00365822	-1.10236	0.465753	2.14706
SIX1	12	BB138287	1	-13.523	0.000173058	0.00237289	-1.1747	0.442975	2.25746	0.951095
SLC1A3	15	MGluT1; B430115D02Rik; Eaat1; GluT-1; GLAST; GLAST-1; AI504299; Gmt1; GLU-T	1	-32.1153	5.60403e-06	0.00106376	-3.58317	0.0834369	11.9851
SLC1A3	15	MGluT1; B430115D02Rik; Eaat1; GluT-1; GLAST; GLAST-1; AI504299; Gmt1; GLU-T	1	-18.1191	5.45552e-05	0.00185419	-2.2554	0.209438	4.77468	2.51013
SLC24A3	2	NCKX3	1	-35.9837	3.56037e-06	0.000867773	-1.83668	0.279966	3.57186
SLC24A3	2	NCKX3	1	-17.1791	6.73604e-05	0.00191743	-2.33323	0.198439	5.03933	0.708797
SLC25A1	16	MGC47055; Dgsj; 1300019P08Rik; AI194714; Slc20a3; Ctp; 2610100G11Rik	1	-15.5979	9.86461e-05	0.00287223	-1.76324	0.294586	3.3946
SLC25A1	16	MGC47055; Dgsj; 1300019P08Rik; AI194714; Slc20a3; Ctp; 2610100G11Rik	1	-10.0735	0.000546294	0.00376759	-0.807028	0.571558	1.7496	1.94021
SLIT2	5	mKIAA4141; E030015M03Rik; Slil3; E130320P19Rik; Drad-1; KIAA4141	1	-8.26662	0.00116847	0.00743431	-1.07269	0.475432	2.10335
SLIT2	5	mKIAA4141; E030015M03Rik; Slil3; E130320P19Rik; Drad-1; KIAA4141	1	-6.49397	0.00289997	0.00858616	-0.649144	0.637658	1.56824	1.34122
SMAD3	N/A	N/A	1	-9.47521	0.000692176	0.0058915	-0.731478	0.602287	1.66034
SMAD3	9	Madh3; AU022421	1	-7.12607	0.00205013	0.00710447	-0.673395	0.627029	1.59482	1.04108
SNAI2	16	Snail2; Slug; Slugh	1	-12.4389	0.000240182	0.00393477	-1.62617	0.323946	3.08693
SNAI2	16	Snail2; Slug; Slugh	1	-6.64124	0.00266811	0.00821325	-0.924144	0.526993	1.89756	1.62679
SNN	16	MGC107297; AW547286; AI848521; 2810407J07Rik	1	-22.7816	2.19916e-05	0.00158364	-1.01191	0.49589	2.01657
SNN	16	MGC107297; AW547286; AI848521; 2810407J07Rik	1	-8.12609	0.00124739	0.00544573	-0.67838	0.624866	1.60034	1.26009
SOBP	10	MGC67344; 2900009C16Rik; 5330439J01Rik	1	-8.57086	0.00101773	0.00696475	-2.32042	0.200209	4.99479
SOBP	10	MGC67344; 2900009C16Rik; 5330439J01Rik	1	-10.2842	0.00050418	0.00363876	-1.97264	0.254786	3.92486	1.2726
SPARC	11	BM-40; AA517111	1	-9.8657	0.000592194	0.00556948	-0.743602	0.597246	1.67435
SPARC	11	BM-40; AA517111	1	-14.1302	0.000145612	0.00228622	-1.67827	0.312457	3.20044	0.523162
SPON2	5	2310045I24Rik; AI504350; Mindin; M-spondin	1	-33.8107	4.56462e-06	0.00106376	-3.02942	0.122477	8.1648
SPON2	5	2310045I24Rik; AI504350; Mindin; M-spondin	1	-9.95286	0.000572378	0.00380988	-3.01689	0.123545	8.09419	1.00872
SSBP2	13	AW558684; A830008M03Rik; 1500004K09Rik; Hspc116; 9330163K02Rik; AU067692; SSDP2; 2310079I02Rik	1	-11.9641	0.000279689	0.00417141	-1.34892	0.392586	2.54721
SSBP2	13	AW558684; A830008M03Rik; 1500004K09Rik; Hspc116; 9330163K02Rik; AU067692; SSDP2; 2310079I02Rik	1	-20.2906	3.48314e-05	0.00176255	-1.41999	0.373715	2.67583	0.951932
SSPN	6	Krag	1	-39.5058	2.45275e-06	0.000848532	-1.2556	0.418819	2.38767
SSPN	6	Krag	1	-11.8985	0.000285765	0.00279059	-1.25226	0.419792	2.38213	1.00232
ST5	7	2010004M01Rik; 2610305K15Rik	1	-11.2588	0.000354559	0.00458417	-0.943128	0.520104	1.92269
ST5	7	2010004M01Rik; 2610305K15Rik	1	-7.06577	0.00211659	0.00723265	-0.668991	0.628947	1.58996	1.20927
STARD4	N/A	9030213J02Rik; AW324468; 4632419C16Rik; AA517649	1	-11.4494	0.00033209	0.00450633	-0.852316	0.553895	1.8054
STARD4	N/A	9030213J02Rik; AW324468; 4632419C16Rik; AA517649	1	-9.70098	0.000632023	0.00394921	-1.08322	0.471974	2.11876	0.8521
SWAP70	7	AV235546; 70kDa	1	-10.2895	0.00050316	0.00523567	-0.8405	0.55845	1.79067
SWAP70	7	AV235546; 70kDa	1	-9.47515	0.000692191	0.00412076	-0.718299	0.607814	1.64524	1.08839
TCEA3	N/A	N/A	1	-11.752	0.00029993	0.0042918	-1.04777	0.483715	2.06733
TCEA3	N/A	N/A	1	-10.894	0.000403073	0.0033055	-1.17142	0.443983	2.25234	0.917861
TCF3	6	Tcf7l1; Tcf-3	1	-9.9443	0.000574287	0.00549736	-1.61412	0.326663	3.06125
TCF3	6	Tcf7l1; Tcf-3	1	-6.94669	0.00225581	0.00744634	-1.16397	0.446284	2.24073	1.36619
TCFAP2B	1	E130018K07Rik; AI606113; AP-2(beta)	1	-23.1478	2.06408e-05	0.00156442	-1.54549	0.342579	2.91903
TCFAP2B	N/A	N/A	1	-9.53264	0.000676222	0.00406612	-1.56164	0.338765	2.95189	0.988867
THBS2	17	Thbs-2; TSP2	1	-24.068	1.76771e-05	0.00152796	-1.8131	0.284578	3.51398
THBS2	17	Thbs-2; TSP2	1	-16.5184	7.86573e-05	0.00194724	-1.2392	0.423608	2.36067	1.48855
TLE2	N/A	N/A	1	-7.82332	0.00144113	0.00826258	-0.72762	0.603899	1.6559
TLE2	10	Grg2; KIAA4188; mKIAA4188	1	-14.8078	0.000121088	0.00215077	-1.04662	0.484103	2.06568	0.801628
TLE4	19	ESTM13; ESTM14; X83332; 5730411M05Rik; Bce1; AA792082; X83333; Grg4; Bce-1	1	-36.5825	3.33347e-06	0.000867773	-1.2267	0.427294	2.34031
TLE4	19	ESTM13; ESTM14; X83332; 5730411M05Rik; Bce1; AA792082; X83333; Grg4; Bce-1	1	-6.40122	0.00305879	0.00889667	-0.806052	0.571945	1.74842	1.33853
TM7SF2	19	ANG1; 3110041O18Rik	1	-41.535	2.00825e-06	0.000848532	-1.19874	0.435655	2.29539
TM7SF2	19	ANG1; 3110041O18Rik	1	-15.3761	0.000104379	0.00209331	-1.17748	0.442122	2.26182	1.01484
TMEM119	5	BC025600; AW208946; MGC38046	1	-14.8987	0.000118202	0.00303288	-1.16128	0.447114	2.23656
TMEM119	5	BC025600; AW208946; MGC38046	1	-28.9964	8.42049e-06	0.0010473	-1.60973	0.32766	3.05194	0.732833
TMEM53	4	1500001P22Rik; 1110038M16Rik; 1700012A05Rik	1	-11.6305	0.000312352	0.00434074	-1.56554	0.337852	2.95988
TMEM53	4	1500001P22Rik; 1110038M16Rik; 1700012A05Rik	1	-9.51064	0.000682281	0.00408909	-1.09606	0.467791	2.13771	1.38461
TNFRSF11B	15	OCIF; TR1; Opg	1	-14.0166	0.00015031	0.00328125	-1.48147	0.358125	2.79232
TNFRSF11B	15	OCIF; TR1; Opg	1	-14.7228	0.000123865	0.00216426	-2.45747	0.182066	5.49251	0.508387
TPM2	4	Trop-2; Tpm-2	1	-15.4376	0.000102749	0.00288106	-1.41986	0.373749	2.6756
TPM2	4	Trop-2; Tpm-2	1	-8.49473	0.00105307	0.00502608	-0.678078	0.624997	1.60001	1.67224
TRIB2	N/A	N/A	1	-13.8208	0.000158861	0.00333344	-1.42317	0.372893	2.68174
TRIB2	N/A	N/A	1	-9.38525	0.000718113	0.00415998	-0.762948	0.589291	1.69695	1.58032
TSC22D3	X	DIP; Gilz; Dsip1; Tilz3; TSC-22R	1	-7.48367	0.00170485	0.00893603	-0.891053	0.539221	1.85453
TSC22D3	X	DIP; Gilz; Dsip1; Tilz3; TSC-22R	1	-6.23782	0.00336548	0.00939903	-0.700767	0.615245	1.62537	1.14099
TSEN34	7	0610027F08Rik; Leng5	1	-14.3551	0.000136836	0.00317525	-0.874737	0.545353	1.83367
TSEN34	7	0610027F08Rik; Leng5	1	-12.5701	0.00023051	0.00257541	-0.78646	0.579765	1.72484	1.0631
TSHZ3	7	Tsh3; A630038G13Rik; Zfp537; mKIAA1474; teashirt3; KIAA1474	1	-22.9847	2.12292e-05	0.00156442	-1.22401	0.428091	2.33595
TSHZ3	7	Tsh3; A630038G13Rik; Zfp537; mKIAA1474; teashirt3; KIAA1474	1	-7.66063	0.00156063	0.00618281	-0.724539	0.605191	1.65237	1.4137
TSPAN17	13	Tm4sf17; 2210021G21Rik; AI047581; Fbxo23	1	-11.8624	0.000289178	0.00424195	-1.03808	0.486974	2.0535
TSPAN17	13	Tm4sf17; 2210021G21Rik; AI047581; Fbxo23	1	-11.4137	0.000336158	0.0030425	-1.32309	0.399679	2.50201	0.820741
TSPAN4	7	AI325509; AI746565; NAG-2; MGC102386; D130042I01Rik; Tm4sf7; Tspan-4	1	-8.6334	0.000989795	0.00687003	-0.721528	0.606455	1.64893
TSPAN4	7	AI325509; AI746565; NAG-2; MGC102386; D130042I01Rik; Tm4sf7; Tspan-4	1	-12.0061	0.000275882	0.00276136	-0.640583	0.641454	1.55896	1.05771
TSPAN7	X	TALLA; Mxs1; R74651; PE31; Tm4sf2; AI323365; A15; Cd231; 1200014P11Rik	1	-9.35773	0.000726286	0.00605442	-0.606725	0.656686	1.5228
TSPAN7	X	TALLA; Mxs1; R74651; PE31; Tm4sf2; AI323365; A15; Cd231; 1200014P11Rik	1	-15.8705	9.21264e-05	0.00201098	-1.32722	0.398535	2.50919	0.606889
TUBA1A	15	MGC102098; Tuba1; MGC102097; Tuba-1; MGC102099	1	-15.3062	0.000106272	0.00292803	-0.80744	0.571395	1.7501
TUBA1A	15	MGC102098; Tuba1; MGC102097; Tuba-1; MGC102099	1	-9.13628	0.000796454	0.00435792	-1.78791	0.28959	3.45315	0.506813
TUBB2B	13	2410129E14Rik	1	-8.44273	0.00107809	0.00714645	-1.10879	0.463684	2.15664
TUBB2B	13	2410129E14Rik	1	-9.31828	0.000738207	0.00420901	-1.19534	0.436682	2.28999	0.941768
UGT1A10	N/A	Ugt1a13; MGC107546; A13	1	-22.2769	2.4039e-05	0.00160353	-1.44462	0.36739	2.7219
UGT1A10	N/A	Ugt1a13; MGC107546; A13	1	-6.28999	0.00326361	0.0092272	-0.766709	0.587757	1.70138	1.59982
VDR	15	Nr1i1	1	-8.51931	0.0010415	0.00703606	-0.866032	0.548654	1.82264
VDR	15	Nr1i1	1	-25.4108	1.42432e-05	0.00134918	-2.3105	0.20159	4.96056	0.367426
VWA5A	9	E130119J22; AW552491; 5830475I06Rik; BCSC-1	1	-14.2836	0.000139555	0.00317525	-1.18001	0.441347	2.26579
VWA5A	9	E130119J22; AW552491; 5830475I06Rik; BCSC-1	1	-18.1286	5.44416e-05	0.00185419	-0.958792	0.514487	1.94368	1.16572
WDSUB1	2	1700048E19Rik; 2610014F08Rik	1	-7.48768	0.00170141	0.00892535	-0.615939	0.652505	1.53256
WISP1	15	Elm1; AW146261	1	-9.92585	0.000578428	0.00381405	-1.05313	0.481923	2.07502	0.738574
WISP2	2	Crgr4; rCop1	1	-8.70104	0.000960638	0.00681111	-1.40174	0.378471	2.64221
WISP2	2	Crgr4; rCop1	1	-21.4092	2.81489e-05	0.0015475	-3.07487	0.118679	8.42611	0.313574
WNT10B	15	Wnt12	1	-11.1337	0.000370333	0.00463328	-0.898588	0.536412	1.86424
WNT10B	15	Wnt12	1	-17.1432	6.792e-05	0.00191743	-1.35533	0.390846	2.55855	0.72863

## Sheet: Shared downregulated
gene name		symbol	Num. matches	t-statistic	p-value	q-value	Difference	Fold repression	ratio (null/flox)		null
											flox
2610103J23RIK	N/A	N/A	1	9.95545	0.000571801	0.00548185	0.672423	1.59375
2610103J23RIK	N/A	N/A	1	7.88426	0.0013993	0.00583665	0.725681	1.65368	0.963757
2610528E23RIK	16	AV122629; AV099812; 4930572F24Rik; 1110001A06Rik	1	7.8058	0.00145344	0.008294	0.752413	1.68461
2610528E23RIK	16	AV122629; AV099812; 4930572F24Rik; 1110001A06Rik	1	12.8033	0.000214491	0.00249641	0.919951	1.89205	0.890361
2810003C17RIK	2	C87647; AI043124; MGC30545; Iba2	1	7.40877	0.00177083	0.00912936	0.726564	1.65469
2810003C17RIK	2	C87647; AI043124; MGC30545; Iba2	1	8.3487	0.00112522	0.00521397	0.603665	1.51957	1.08892
4931433E08RIK	N/A	N/A	1	7.59819	0.00160973	0.00874112	0.725675	1.65367
4931433E08RIK	N/A	N/A	1	18.8612	4.65344e-05	0.00179419	0.664302	1.5848	1.04346
4933424B01RIK	6	MGC28965	1	7.95536	0.00135236	0.00802928	0.67603	1.59774
4933424B01RIK	6	MGC28965	1	9.4326	0.000704312	0.00413728	0.617148	1.53384	1.04166
ACSBG1	9	R75185; BG1; E230019G03Rik; mKIAA0631; Lpd; Bgm	1	24.5007	1.64676e-05	0.00151239	1.82351	3.5394
ACSBG1	9	R75185; BG1; E230019G03Rik; mKIAA0631; Lpd; Bgm	1	35.4376	3.78436e-06	0.000802464	1.23751	2.35792	1.50107
AGGF1	13	VG5Q; AW112072; 2310029P06Rik; 2010009L17Rik; Peg3	1	22.9965	2.11859e-05	0.00156442	0.661383	1.5816
AGGF1	13	VG5Q; AW112072; 2310029P06Rik; 2010009L17Rik; Peg3	1	9.50218	0.000684626	0.00409195	0.956339	1.94038	0.815097
ANKRD1	19	Crap; CARP; Alrp	1	7.06298	0.00211973	0.0099101	0.959529	1.94468
ANKRD1	19	Crap; CARP; Alrp	1	7.39655	0.0017819	0.00661633	0.866351	1.82305	1.06672
ARHGAP22	14	MGC47316; p68RacGAP; B230341L19Rik; RHOGAP2	1	9.68183	0.000636868	0.00570839	0.888243	1.85092
ARHGAP22	14	MGC47316; p68RacGAP; B230341L19Rik; RHOGAP2	1	12.1256	0.000265398	0.0027329	2.43001	5.38895	0.343466
ARHGEF5	N/A	N/A	1	8.85906	0.000896564	0.00661949	0.73939	1.66947
ARHGEF5	N/A	N/A	1	22.2026	2.43604e-05	0.00150663	0.997152	1.99606	0.836385
AXUD1	9	4931429D10Rik; taip-3; URAX1	1	12.3437	0.000247518	0.00400133	0.668193	1.58908
AXUD1	9	4931429D10Rik; taip-3; URAX1	1	14.8616	0.000119368	0.00215077	0.928579	1.9034	0.834865
B3GALNT2	13	D230016N13Rik; MGC103263; A930105D20Rik; C80633	1	9.95841	0.000571145	0.00548185	0.788004	1.72668
B3GALNT2	13	D230016N13Rik; MGC103263; A930105D20Rik; C80633	1	10.4609	0.000471927	0.00355122	0.810338	1.75362	0.984638
BC025546	8	MGC38131; AU022703; C730036L12Rik	1	10.125	0.000535604	0.00538666	0.649197	1.5683
BC025546	8	MGC38131; AU022703; C730036L12Rik	1	6.12281	0.00360421	0.00977439	0.620904	1.53784	1.01981
BTBD11	10	6330404E16Rik	1	9.56133	0.000668427	0.00578664	0.630919	1.54855
BTBD11	10	6330404E16Rik	1	8.90903	0.000877415	0.00458045	0.64395	1.5626	0.991008
C130027E04RIK	N/A	N/A	1	10.1076	0.000539177	0.00538666	0.926017	1.90002
C130027E04RIK	N/A	N/A	1	8.62948	0.000991517	0.00486794	0.668886	1.58984	1.1951
C77080	N/A	N/A	1	9.38147	0.000719227	0.00602511	0.771645	1.70721
C77080	N/A	N/A	1	16.9829	7.04905e-05	0.00193394	1.33244	2.51829	0.677926
CARD10	15	AI449026; CARMA3; Bimp1	1	9.20535	0.0007737	0.00625166	0.956079	1.94003
CARD10	15	AI449026; CARMA3; Bimp1	1	12.4861	0.000236648	0.00258917	1.21801	2.32626	0.833971
CCDC137	N/A	3110023B02Rik; RP23-82I5.10	1	13.4797	0.000175252	0.00349436	0.879904	1.84025
CCDC137	N/A	3110023B02Rik; RP23-82I5.10	1	7.10655	0.00207136	0.00715575	0.770478	1.70583	1.0788
CCDC85B	N/A	MGC67311; AI842788	1	8.74197	0.000943513	0.0067438	0.986609	1.98152
CCDC85B	N/A	MGC67311; AI842788	1	9.082	0.000814917	0.00437019	1.80059	3.48362	0.568811
CHRNB1	11	Acrb; Achr-2	1	29.9242	7.42738e-06	0.00126578	1.83676	3.57207
CHRNB1	11	Acrb; Achr-2	1	18.9208	4.5957e-05	0.00179419	2.42722	5.37855	0.664133
CIRH1A	8	TEG-292; Tex292	1	8.8707	0.000892059	0.00661167	0.692448	1.61602
CIRH1A	8	TEG-292; Tex292	1	7.3051	0.00186745	0.00671615	0.639779	1.55809	1.03718
COL7A1	9	AW209154	1	12.9252	0.000206666	0.00365822	0.605335	1.52133
COL7A1	9	AW209154	1	10.3121	0.000498902	0.00363876	0.996684	1.99541	0.762416
CRELD2	15	C85758; 5730592L21Rik	1	13.2833	0.00018565	0.00354357	1.0245	2.03425
CRELD2	15	C85758; 5730592L21Rik	1	12.7409	0.000218639	0.00249641	1.35201	2.55267	0.79691
CTSW	19	lymphopain	1	10.863	0.000407569	0.00481334	2.03566	4.10009
CTSW	19	lymphopain	1	21.9404	2.55376e-05	0.00151337	3.0586	8.33163	0.492111
DDX27	2	C86129	1	16.6099	7.69584e-05	0.00260794	0.75074	1.68266
DDX27	N/A	C86129	1	9.08018	0.000815547	0.00437019	0.647174	1.5661	1.07443
DUSP6	10	MGC98540; MKP3; PYST1; MKP-3; 1300019I03Rik	1	10.2566	0.000509458	0.00523657	0.767751	1.70261
DUSP6	10	MGC98540; MKP3; PYST1; MKP-3; 1300019I03Rik	1	9.9651	0.000569662	0.00380887	2.11789	4.34059	0.392254
DYRK3	1	BC006704	1	15.856	9.24594e-05	0.00283015	1.01839	2.02565
DYRK3	1	BC006704	1	11.0376	0.000383044	0.00322058	1.80819	3.50202	0.578425
E130012A19RIK	11	AW539173; AI413509; AA409164; RP23-94N18.3	1	7.35179	0.00182315	0.00921316	0.856423	1.81054
E130012A19RIK	11	AW539173; AI413509; AA409164; RP23-94N18.3	1	15.3666	0.000104635	0.00209331	1.28774	2.44145	0.741587
E2F2	4	E130207A07	1	9.30548	0.000742126	0.00613149	1.03653	2.05128
E2F2	4	E130207A07	1	59.1528	4.89128e-07	0.000496197	1.05153	2.07273	0.989654
EGR1	18	egr; Zenk; NGFIA; TIS8; Krox-1; Krox-24; Zif268; Krox24; NGF1-A; A530045N19Rik; Egr-1; ETR103; Zfp-6; NGFI-A	1	12.3439	0.0002475	0.00400133	1.16377	2.24042
EGR1	18	egr; Zenk; NGFIA; TIS8; Krox-1; Krox-24; Zif268; Krox24; NGF1-A; A530045N19Rik; Egr-1; ETR103; Zfp-6; NGFI-A	1	18.8425	4.67178e-05	0.00179419	1.62386	3.08198	0.726942
EPHA2	4	AW545284; Sek-2; Eck; Myk2; Sek2	1	10.8757	0.00040572	0.00481334	0.798273	1.73902
EPHA2	4	AW545284; Sek-2; Eck; Myk2; Sek2	1	8.27192	0.00116561	0.00530665	0.887136	1.8495	0.940264
ERRFI1	4	Mig-6; 1300002F13Rik; Mig6; AI788755; RALT	1	9.82951	0.000600671	0.00561424	1.06491	2.09203
ERRFI1	4	Mig-6; 1300002F13Rik; Mig6; AI788755; RALT	1	31.5518	6.01385e-06	0.000944389	2.14365	4.41879	0.47344
ETS2	16	AU022856; Ets-2	1	11.2228	0.000359005	0.00458417	0.87833	1.83825
ETS2	16	AU022856; Ets-2	1	7.80765	0.00145213	0.00592698	0.743597	1.67435	1.09789
ETV4	11	Pea-3; Pea3; AW414408	1	18.4203	5.11068e-05	0.00228129	1.03611	2.0507
ETV4	11	Pea-3; Pea3; AW414408	1	10.1973	0.000521041	0.00370047	2.15517	4.4542	0.460396
FAM102A	N/A	AI426465; MGC38572; Eeig1	1	12.6801	0.000222776	0.0037546	0.73398	1.66322
FAM102A	N/A	AI426465; MGC38572; Eeig1	1	16.8331	7.30034e-05	0.00193394	0.74011	1.6703	0.99576
FBLN1	15	N/A	1	12.014	0.000275168	0.0041651	0.613826	1.53031
FBLN1	15	N/A	1	11.7911	0.000296067	0.00283125	0.93383	1.91034	0.801068
GCNT2	13	IGnT; IGnTC; IGnTB; IGnTA; 5330430K10Rik	1	9.41377	0.000709762	0.0059573	0.98048	1.97312
GCNT2	13	IGnT; IGnTC; IGnTB; IGnTA; 5330430K10Rik	1	16.4259	8.04228e-05	0.00194724	0.967953	1.95606	1.00872
GDPD1	11	2610020H15Rik; RP23-352L3.1	1	10.6829	0.00043495	0.00493147	1.12992	2.18847
GDPD1	11	2610020H15Rik; RP23-352L3.1	1	12.2281	0.000256799	0.00271313	0.995376	1.9936	1.09775
GLS2	10	A330074B06Rik; AI195532; GLS; mKIAA4146; KIAA4146; GA; Lga	1	9.82091	0.000602707	0.0056167	0.780984	1.7183
GLS2	10	A330074B06Rik; AI195532; GLS; mKIAA4146; KIAA4146; GA; Lga	1	16.238	8.41627e-05	0.00195196	0.68763	1.61064	1.06685
HBEGF	18	DTS; MGC107656; Dtr; HB-EGF; Hegfl; AW047313	1	10.7358	0.000426683	0.00492512	1.41306	2.66301
HBEGF	18	DTS; MGC107656; Dtr; HB-EGF; Hegfl; AW047313	1	9.78	0.000612514	0.00391631	1.55633	2.94106	0.905461
HEATR1	13	B130016L12Rik; BC019693; MGC30806; AA517551	1	8.13969	0.00123947	0.00766998	1.07651	2.10892
HEATR1	13	B130016L12Rik; BC019693; MGC30806; AA517551	1	12.6686	0.000223567	0.00252108	0.947456	1.92847	1.09357
HMGA1	17	Hmgiy; MGC102580; AL023995; HMGY; HMGI(Y); Hmga1a; HMG-I(Y); Hmgi; Hmga1b	1	26.9388	1.1289e-05	0.0014763	1.20545	2.3061
HMGA1	17	Hmgiy; MGC102580; AL023995; HMGY; HMGI(Y); Hmga1a; HMG-I(Y); Hmgi; Hmga1b	1	11.8719	0.000288273	0.00279669	2.29514	4.90802	0.469862
IBRDC3	N/A	N/A	1	10.7054	0.000431413	0.00493144	0.959609	1.94478
IBRDC3	N/A	N/A	1	7.59923	0.0016089	0.00629562	0.701648	1.62636	1.19579
INTS3	3	C77668	1	7.10661	0.0020713	0.00985421	0.608852	1.52505
INTS3	3	C77668	1	10.5247	0.00046091	0.00353258	0.67897	1.601	0.95256
KLF5	N/A	4930520J07Rik; CKLF; IKLF; Bteb2	1	21.6773	2.67912e-05	0.00165213	1.17126	2.25208
KLF5	N/A	4930520J07Rik; CKLF; IKLF; Bteb2	1	9.69689	0.000633055	0.00394921	1.89967	3.73129	0.603566
LMTK2	5	A330101P12Rik; cprk; 2900041G10Rik; aatyk2; KPI-2; BREK; KPI2	1	8.83506	0.000905946	0.00663136	0.757059	1.69004
LMTK2	5	A330101P12Rik; cprk; 2900041G10Rik; aatyk2; KPI-2; BREK; KPI2	1	7.72351	0.00151304	0.00607895	0.597929	1.51354	1.11661
LOC100047579	N/A	N/A	1	20.9386	3.07459e-05	0.00180404	0.964603	1.95153
LOC100047579	N/A	N/A	1	50.2748	9.36707e-07	0.000533346	1.32943	2.51303	0.776564
MMP10	9	AV377895	1	13.2556	0.000187175	0.00354703	0.940345	1.91899
MMP10	9	AV377895	1	16.1473	8.60461e-05	0.00195491	1.65161	3.14184	0.610785
MSLN	17	MPF	1	24.0116	1.78427e-05	0.00152796	0.860229	1.81533
MSLN	17	MPF	1	13.6815	0.000165313	0.00237289	1.52676	2.88137	0.630022
MYBBP1A	11	AU019902; p160MBP; P160; p67MBP; AL024407	1	9.62504	0.000651504	0.00573414	1.03368	2.04724
MYBBP1A	N/A	N/A	1	6.07269	0.00371473	0.0099529	0.78978	1.72881	1.18419
NCL	1	Nucl; B530004O11Rik; D1Nds28; D0Nds28; C23	1	9.13912	0.0007955	0.00627781	0.719871	1.64703
NCL	1	Nucl; B530004O11Rik; D1Nds28; D0Nds28; C23	1	6.70952	0.00256838	0.00800632	0.867981	1.82511	0.902432
NFKBIE	17	IKBE	1	13.8509	0.000157507	0.00333344	0.819841	1.76521
NFKBIE	17	IKBE	1	7.5305	0.00166514	0.00643147	0.733183	1.6623	1.06191
NIN	12	AI385615; 3110068G20Rik; AU024711; mKIAA1565	1	11.2096	0.000360654	0.00458417	0.666003	1.58667
NIN	12	AI385615; 3110068G20Rik; AU024711; mKIAA1565	1	6.91751	0.00229163	0.00750892	0.643002	1.56158	1.01607
NSUN5	5	Wbscr20; AI326939; Nol1r; 9830109N13Rik; Wbscr20a	1	23.6919	1.88195e-05	0.00154882	0.705459	1.63066
NSUN5	N/A	Wbscr20; AI326939; Nol1r; 9830109N13Rik; Wbscr20a	1	14.8033	0.000121231	0.00215077	0.663388	1.5838	1.02959
ODZ4	7	Ten-m4; R75022; mKIAA1302; l7Rn3; l(7)-3Rn; Doc4; ELM2	1	15.5914	9.88081e-05	0.00287223	1.23146	2.34804
ODZ4	7	Ten-m4; R75022; mKIAA1302; l7Rn3; l(7)-3Rn; Doc4; ELM2	1	16.6147	7.68711e-05	0.00193394	1.97613	3.93436	0.596805
PDXP	15	1600027H05Rik; AB041662; PLPP	1	15.4424	0.000102623	0.00288106	1.2033	2.30266
PDXP	15	1600027H05Rik; AB041662; PLPP	1	8.55181	0.00102644	0.00492535	0.706399	1.63173	1.41118
PIM3	N/A	N/A	1	13.9825	0.000151757	0.00328125	0.882847	1.84401
PIM3	N/A	N/A	1	10.2855	0.000503931	0.00363876	1.17825	2.26303	0.814842
PLAUR	N/A	uPAR; u-PAR; Cd87	1	10.6144	0.000445962	0.00493351	0.843762	1.79472
PLAUR	N/A	uPAR; u-PAR; Cd87	1	9.81601	0.000603871	0.00390797	1.67647	3.19645	0.561475
PPIF	14	AW457192; PPIase	1	28.4271	9.11271e-06	0.00134296	0.940153	1.91873
PPIF	14	AW457192; PPIase	1	12.0726	0.000269983	0.00273674	0.862118	1.81771	1.05558
PTPN22	3	PEP; 70zpep; Ptpn8	1	13.102	0.000195941	0.0036269	0.766366	1.70098
PTPN22	3	PEP; 70zpep; Ptpn8	1	9.65384	0.000644029	0.00398868	0.872371	1.83067	0.929157
RBM19	5	NPO; AV302714; KIAA0682; 1200009A02Rik	1	7.13937	0.00203582	0.00974396	0.62311	1.54019
RBM19	5	NPO; AV302714; KIAA0682; 1200009A02Rik	1	14.3351	0.000137591	0.0022424	0.596113	1.51164	1.01889
RBM38	2	Rnpc1; Seb4l; Seb4	1	16.9989	7.0228e-05	0.00255767	1.13584	2.19747
RBM38	2	Rnpc1; Seb4l; Seb4	1	15.0935	0.000112301	0.0021159	1.62574	3.086	0.712076
RCL1	19	AI789745; 2310040A02Rik; RPCL1; C76567; Rnac	1	14.598	0.000128087	0.00308627	0.652191	1.57155
RCL1	19	AI789745; 2310040A02Rik; RPCL1; C76567; Rnac	1	9.79801	0.000608173	0.00390797	0.720151	1.64735	0.953987
RRP9	9	U3-55k; Rnu3ip2; 55kDa; MGC25949; D9Wsu10e; D19435	1	12.7998	0.00021472	0.00369785	0.850073	1.80259
RRP9	9	U3-55k; Rnu3ip2; 55kDa; MGC25949; D9Wsu10e; D19435	1	8.84536	0.000901904	0.00465374	0.794996	1.73507	1.03891
SEMA7A	9	M-Sema-L; 2900057C09Rik; H-Sema-L; CDw108; Semal	1	18.5996	4.91833e-05	0.00224226	0.736509	1.66614
SEMA7A	9	M-Sema-L; 2900057C09Rik; H-Sema-L; CDw108; Semal	1	14.4407	0.000133672	0.00221279	1.59462	3.02016	0.551674
SH3BP2	5	3BP2	1	11.2201	0.000359348	0.00458417	0.975127	1.96581
SH3BP2	5	3BP2	1	28.7581	8.70202e-06	0.0010473	0.993806	1.99143	0.987136
SKIV2L2	13	2610528A15Rik; mKIAA0052	1	12.2984	0.000251102	0.00403866	0.834185	1.78285
SKIV2L2	13	2610528A15Rik; mKIAA0052	1	10.1636	0.000527757	0.00371264	0.893479	1.85765	0.959734
SLC25A33	4	5730438N18Rik; MGC4399	1	9.52431	0.000678509	0.00582617	0.9404	1.91906
SLC25A33	4	5730438N18Rik; MGC4399	1	9.76444	0.000616297	0.00392652	0.870372	1.82813	1.04974
SLCO4A1	2	MGC28799; Slc21a12; MGC28824; OATP-E	1	16.1212	8.65967e-05	0.00273017	0.592868	1.50824
SLCO4A1	2	MGC28799; Slc21a12; MGC28824; OATP-E	1	13.5205	0.000173184	0.00237289	3.00924	8.05139	0.187327
TIRAP	9	C130027E04Rik; Tlr4ap; AA407980; wyatt; Mal	1	12.449	0.000239418	0.00393477	1.00812	2.01129
TIRAP	9	C130027E04Rik; Tlr4ap; AA407980; wyatt; Mal	1	8.47954	0.0010603	0.00503694	0.806352	1.74878	1.15011
TNFRSF21	17	R74815; AA959878; TR7; DR6	1	19.5708	4.01973e-05	0.00200882	0.607204	1.5233
TNFRSF21	17	R74815; AA959878; TR7; DR6	1	9.04045	0.000829411	0.0044285	0.684513	1.60716	0.947824
TRAF1	2	4732496E14Rik	1	18.1625	5.40405e-05	0.00229835	1.62705	3.08881
TRAF1	N/A	N/A	1	11.1936	0.000362675	0.00316984	0.651906	1.57124	1.96584
TRAF3	12	CD40bp; CAP-1; AI528849; amn; LAP1; CRAF1; T-BAM	1	12.9088	0.000207698	0.00366625	0.84564	1.79706
TRAF3	12	CD40bp; CAP-1; AI528849; amn; LAP1; CRAF1; T-BAM	1	12.7796	0.000216055	0.00249641	0.83058	1.7784	1.01049
UBE2F	N/A	2510010F15Rik; AI851109	1	7.96576	0.00134567	0.00799954	0.785434	1.72361
UBE2F	1	2510010F15Rik; AI851109	1	12.7284	0.000219477	0.00249957	0.69215	1.61569	1.0668
UPP1	11	UdRPase; Upp; UPase; AI325217; Up	1	16.0158	8.8869e-05	0.00278794	0.904761	1.87223
UPP1	11	UdRPase; Upp; UPase; AI325217; Up	1	10.3055	0.000500147	0.00363876	0.843845	1.79483	1.04313
VEGFC	8	VEGF-C; AW228853	1	15.6952	9.62545e-05	0.00283705	1.34923	2.54776
VEGFC	8	VEGF-C; AW228853	1	6.66908	0.00262688	0.00810447	0.945805	1.92626	1.32264
WDR43	N/A	N/A	1	23.3338	1.99944e-05	0.00156442	1.02656	2.03716
WDR43	N/A	N/A	1	7.6071	0.00160261	0.00628708	0.791147	1.73045	1.17724
WHSC1	5	Whsc1l; AW555663; 5830445G22Rik; C130020C13Rik; 9430010A17Rik; D030027O06Rik; D930023B08Rik; mKIAA1090	1	10.127	0.000535195	0.00538666	0.990142	1.98638
WHSC1	N/A	N/A	1	6.27475	0.00329298	0.00929844	0.812353	1.75607	1.13115
