# Supplementary material for: β1 integrins mediate the BMP2 dependent transcriptional control of osteoblast differentiation and osteogenesis
Source: PLoS One. 2018 Apr 20;13(4):e0196021. doi: 10.1371/journal.pone.0196021 (PMC5909894; doi:10.1371/journal.pone.0196021)
Supplement: S4 Table — (XLSX) [file pone.0196021.s004.xlsx]

## Sheet: curated
GO biological process complete	Fold Enrichment	raw P value	FDR
actin cytoskeleton organization	2.15	1.99E-04	5.13E-03
actin cytoskeleton organization	2.33	9.17E-05	3.33E-03
actin cytoskeleton reorganization	3.96	1.60E-03	2.96E-02
actin filament-based process	2.09	1.72E-04	4.60E-03
actin filament-based process	2.13	3.68E-04	1.05E-02			3.85
activation of protein kinase activity	2.40	1.30E-03	2.51E-02
bone development	2.94	1.58E-04	4.31E-03
bone morphogenesis	3.79	1.74E-04	4.63E-03
cell fate commitment	2.50	3.54E-04	8.30E-03
cell migration	2.17	2.64E-07	1.46E-05
cell migration	1.86	3.34E-04	9.73E-03
cellular response to BMP stimulus	3.90	7.28E-05	2.27E-03
common-partner SMAD protein phosphorylation	14.86	2.49E-03	4.20E-02
endochondral ossification	6.37	7.19E-04	1.53E-02
osteoblast differentiation	4.67	1.49E-07	8.63E-06
osteoblast differentiation	3.85	7.62E-05	2.84E-03
positive regulation of bone mineralization	4.82	2.55E-03	4.23E-02
programmed cell death	2.05	9.48E-07	4.70E-05
programmed cell death	2.16	1.13E-06	7.52E-05
response to BMP	3.90	7.28E-05	2.27E-03

## Sheet: raw data
GO biological process complete	#	#	expected	Fold Enrichment	+/-	raw P value	FDR
acetyl-CoA metabolic process	26	6	.87	6.86	+	5.12E-04	1.14E-02
actin cytoskeleton organization	415	30	13.96	2.15	+	1.99E-04	5.13E-03
actin cytoskeleton organization	415	27	11.60	2.33	+	9.17E-05	3.33E-03
actin cytoskeleton reorganization	60	8	2.02	3.96	+	1.60E-03	2.96E-02
actin filament-based process	470	33	15.81	2.09	+	1.72E-04	4.60E-03
actin filament-based process	470	28	13.13	2.13	+	3.68E-04	1.05E-02
activation of protein kinase activity	223	18	7.50	2.40	+	1.30E-03	2.51E-02
alcohol biosynthetic process	75	17	2.52	6.74	+	6.22E-09	4.51E-07
alcohol biosynthetic process	75	13	2.10	6.20	+	7.23E-07	5.00E-05
alcohol metabolic process	224	27	7.54	3.58	+	5.93E-08	3.65E-06
alcohol metabolic process	224	18	6.26	2.88	+	1.20E-04	4.21E-03
ameboidal-type cell migration	152	13	5.11	2.54	+	2.97E-03	4.78E-02
anatomical structure development	4824	293	162.30	1.81	+	3.71E-26	5.70E-23
anatomical structure development	4824	204	134.78	1.51	+	2.59E-10	4.63E-08
anatomical structure formation involved in morphogenesis	855	85	28.77	2.95	+	1.20E-17	3.93E-15
anatomical structure formation involved in morphogenesis	855	57	23.89	2.39	+	7.67E-09	8.93E-07
anatomical structure morphogenesis	2049	175	68.94	2.54	+	2.87E-29	4.41E-25
anatomical structure morphogenesis	2049	128	57.25	2.24	+	2.81E-17	4.31E-14
angiogenesis	289	40	9.72	4.11	+	8.12E-13	1.25E-10
angiogenesis	289	31	8.07	3.84	+	1.10E-09	1.71E-07
animal organ development	2827	203	95.11	2.13	+	7.42E-25	8.77E-22
animal organ development	2827	133	78.99	1.68	+	3.07E-09	4.29E-07
animal organ morphogenesis	928	94	31.22	3.01	+	5.90E-20	3.49E-17
animal organ morphogenesis	928	65	25.93	2.51	+	7.63E-11	1.54E-08
anterior/posterior axis specification	53	9	1.78	5.05	+	1.69E-04	4.54E-03
aorta development	54	13	1.82	7.16	+	2.08E-07	1.18E-05
aorta morphogenesis	29	10	.98	10.25	+	3.40E-07	1.84E-05
aorta morphogenesis	29	6	.81	7.41	+	3.26E-04	9.57E-03
apoptotic chromosome condensation	5	3	.17	17.83	+	1.70E-03	3.08E-02
apoptotic process	793	56	26.68	2.10	+	5.66E-07	2.98E-05
apoptotic process	793	49	22.16	2.21	+	6.72E-07	4.72E-05
apoptotic signaling pathway	282	24	9.49	2.53	+	1.09E-04	3.18E-03
apoptotic signaling pathway	282	22	7.88	2.79	+	3.34E-05	1.41E-03
appendage development	188	19	6.33	3.00	+	5.04E-05	1.64E-03
appendage morphogenesis	165	19	5.55	3.42	+	9.66E-06	3.83E-04
aromatic compound biosynthetic process	2222	103	74.76	1.38	+	1.31E-03	2.51E-02
aromatic compound biosynthetic process	2222	97	62.08	1.56	+	1.95E-05	8.89E-04
artery development	90	18	3.03	5.94	+	1.23E-08	8.38E-07
artery development	90	10	2.51	3.98	+	3.94E-04	1.11E-02
artery morphogenesis	64	15	2.15	6.97	+	3.30E-08	2.14E-06
artery morphogenesis	64	10	1.79	5.59	+	3.07E-05	1.32E-03
atrial septum primum morphogenesis	5	3	.17	17.83	+	1.70E-03	3.07E-02
atrioventricular valve development	26	5	.87	5.72	+	3.03E-03	4.85E-02
atrioventricular valve morphogenesis	23	5	.77	6.46	+	1.90E-03	3.36E-02
autonomic nervous system development	47	10	1.58	6.32	+	1.36E-05	5.14E-04
autonomic nervous system development	47	8	1.31	6.09	+	1.12E-04	4.00E-03
axis specification	93	12	3.13	3.84	+	1.59E-04	4.33E-03
axon development	332	33	11.17	2.95	+	1.41E-07	8.19E-06
axon development	332	27	9.28	2.91	+	2.15E-06	1.34E-04
axon extension	36	7	1.21	5.78	+	4.37E-04	9.87E-03
axon extension	36	6	1.01	5.97	+	8.98E-04	2.15E-02
axon guidance	178	21	5.99	3.51	+	2.35E-06	1.08E-04
axon guidance	178	19	4.97	3.82	+	1.99E-06	1.24E-04
axonal fasciculation	22	5	.74	6.76	+	1.60E-03	2.96E-02
axonal fasciculation	22	5	.61	8.13	+	7.18E-04	1.78E-02
axonogenesis	310	29	10.43	2.78	+	2.44E-06	1.11E-04
axonogenesis	310	25	8.66	2.89	+	5.83E-06	3.06E-04
biological adhesion	769	69	25.87	2.67	+	2.07E-12	2.92E-10
biological adhesion	769	47	21.49	2.19	+	1.48E-06	9.50E-05
biological regulation	11512	513	387.32	1.32	+	5.66E-20	3.48E-17
biological regulation	11512	419	321.65	1.30	+	6.89E-15	4.60E-12
biosynthetic process	3577	166	120.35	1.38	+	1.80E-05	6.52E-04
biosynthetic process	3577	158	99.94	1.58	+	4.39E-09	5.81E-07
blastoderm segmentation	17	4	.47	8.42	+	2.24E-03	4.53E-02
blood circulation	380	28	12.79	2.19	+	2.05E-04	5.25E-03
blood vessel development	499	67	16.79	3.99	+	4.68E-20	3.00E-17
blood vessel development	499	51	13.94	3.66	+	2.29E-14	1.21E-11
blood vessel endothelial cell proliferation involved in sprouting angiogenesis	7	4	.24	16.98	+	3.06E-04	7.36E-03
blood vessel endothelial cell proliferation involved in sprouting angiogenesis	7	3	.20	15.34	+	2.08E-03	4.27E-02
blood vessel morphogenesis	398	56	13.39	4.18	+	9.64E-18	3.22E-15
blood vessel morphogenesis	398	41	11.12	3.69	+	7.01E-12	1.68E-09
body fluid secretion	55	8	1.85	4.32	+	9.67E-04	1.95E-02
body morphogenesis	56	11	1.88	5.84	+	9.86E-06	3.87E-04
bone development	172	17	5.79	2.94	+	1.58E-04	4.31E-03
bone morphogenesis	94	12	3.16	3.79	+	1.74E-04	4.63E-03
brain development	575	36	19.35	1.86	+	6.90E-04	1.47E-02
branching involved in blood vessel morphogenesis	40	10	1.35	7.43	+	3.97E-06	1.69E-04
branching involved in labyrinthine layer morphogenesis	13	4	.44	9.15	+	1.89E-03	3.36E-02
branching involved in salivary gland morphogenesis	20	5	.67	7.43	+	1.11E-03	2.20E-02
branching involved in salivary gland morphogenesis	20	5	.56	8.95	+	4.94E-04	1.31E-02
branching involved in ureteric bud morphogenesis	45	8	1.51	5.28	+	2.94E-04	7.12E-03
branching morphogenesis of an epithelial tube	159	24	5.35	4.49	+	7.00E-09	4.96E-07
branching morphogenesis of an epithelial tube	159	16	4.44	3.60	+	2.46E-05	1.09E-03
camera-type eye development	304	34	10.23	3.32	+	6.52E-09	4.66E-07
camera-type eye morphogenesis	125	14	4.21	3.33	+	1.82E-04	4.82E-03
canonical Wnt signaling pathway	94	13	3.16	4.11	+	4.50E-05	1.48E-03
carboxylic acid biosynthetic process	218	17	7.33	2.32	+	2.27E-03	3.89E-02
carboxylic acid biosynthetic process	218	15	6.09	2.46	+	1.87E-03	3.90E-02
carboxylic acid catabolic process	173	17	5.82	2.92	+	1.68E-04	4.52E-03
carboxylic acid catabolic process	173	14	4.83	2.90	+	6.22E-04	1.60E-02
carboxylic acid metabolic process	745	48	25.07	1.91	+	3.83E-05	1.29E-03
carboxylic acid metabolic process	745	42	20.82	2.02	+	4.41E-05	1.78E-03
cardiac chamber development	179	19	6.02	3.15	+	2.73E-05	9.69E-04
cardiac chamber morphogenesis	134	18	4.51	3.99	+	2.39E-06	1.09E-04
cardiac epithelial to mesenchymal transition	24	5	.81	6.19	+	2.24E-03	3.85E-02
cardiac septum development	114	17	3.84	4.43	+	1.27E-06	6.20E-05
cardiac septum morphogenesis	71	15	2.39	6.28	+	1.08E-07	6.46E-06
cardiac ventricle development	135	15	4.54	3.30	+	1.18E-04	3.41E-03
cardiovascular system development	541	69	18.20	3.79	+	1.54E-19	7.66E-17
cardiovascular system development	541	54	15.12	3.57	+	9.29E-15	5.71E-12
cartilage development	151	15	5.08	2.95	+	3.58E-04	8.37E-03
cartilage development	151	12	4.22	2.84	+	1.72E-03	3.62E-02
catabolic process	1499	71	41.88	1.70	+	2.48E-05	1.09E-03
cell activation	561	36	18.87	1.91	+	3.96E-04	9.12E-03
cell adhesion	759	68	25.54	2.66	+	3.18E-12	4.37E-10
cell adhesion	759	45	21.21	2.12	+	6.61E-06	3.43E-04
cell chemotaxis	174	15	5.85	2.56	+	1.37E-03	2.62E-02
cell communication	5084	254	171.05	1.48	+	1.26E-11	1.58E-09
cell communication	5084	181	142.05	1.27	+	3.46E-04	9.97E-03
cell cycle arrest	91	10	3.06	3.27	+	1.68E-03	3.07E-02
cell cycle arrest	91	9	2.54	3.54	+	1.62E-03	3.42E-02
cell death	866	58	29.14	1.99	+	2.51E-06	1.13E-04
cell death	866	50	24.20	2.07	+	3.40E-06	1.97E-04
cell development	1524	100	51.27	1.95	+	6.39E-10	5.62E-08
cell development	1524	72	42.58	1.69	+	2.09E-05	9.36E-04
cell differentiation	3426	215	115.27	1.87	+	1.50E-19	7.67E-17
cell differentiation	3426	150	95.72	1.57	+	2.42E-08	2.34E-06
cell differentiation involved in kidney development	35	7	1.18	5.94	+	3.76E-04	8.76E-03
cell differentiation involved in metanephros development	14	5	.47	10.62	+	2.87E-04	6.99E-03
cell differentiation involved in metanephros development	14	4	.39	10.23	+	1.22E-03	2.76E-02
cell fate commitment	250	21	8.41	2.50	+	3.54E-04	8.30E-03
cell growth	118	14	3.97	3.53	+	1.05E-04	3.08E-03
cell growth	118	11	3.30	3.34	+	8.05E-04	1.95E-02
cell migration	752	55	25.30	2.17	+	2.64E-07	1.46E-05
cell migration	752	39	21.01	1.86	+	3.34E-04	9.73E-03
cell migration involved in heart development	14	5	.47	10.62	+	2.87E-04	6.98E-03
cell migration involved in heart development	14	4	.39	10.23	+	1.22E-03	2.74E-02
cell morphogenesis	650	53	21.87	2.42	+	1.55E-08	1.03E-06
cell morphogenesis	650	42	18.16	2.31	+	1.28E-06	8.28E-05
cell morphogenesis involved in differentiation	507	44	17.06	2.58	+	5.77E-08	3.56E-06
cell morphogenesis involved in differentiation	507	35	14.17	2.47	+	2.69E-06	1.59E-04
cell morphogenesis involved in neuron differentiation	390	33	13.12	2.51	+	4.52E-06	1.88E-04
cell morphogenesis involved in neuron differentiation	390	29	10.90	2.66	+	4.71E-06	2.56E-04
cell motility	856	58	28.80	2.01	+	1.37E-06	6.62E-05
cell motility	856	42	23.92	1.76	+	7.13E-04	1.77E-02
cell part morphogenesis	462	35	15.54	2.25	+	2.79E-05	9.88E-04
cell part morphogenesis	462	30	12.91	2.32	+	5.39E-05	2.11E-03
cell projection morphogenesis	438	34	14.74	2.31	+	1.73E-05	6.30E-04
cell projection morphogenesis	438	29	12.24	2.37	+	3.82E-05	1.58E-03
cell projection organization	981	63	33.01	1.91	+	2.60E-06	1.16E-04
cell proliferation	563	38	18.94	2.01	+	9.98E-05	2.94E-03
cell proliferation	563	37	15.73	2.35	+	4.60E-06	2.51E-04
cell proliferation involved in kidney development	10	4	.34	11.89	+	8.59E-04	1.77E-02
cell proliferation involved in kidney development	10	4	.28	14.32	+	4.35E-04	1.20E-02
cell surface receptor signaling pathway	1700	133	57.20	2.33	+	1.18E-18	4.78E-16
cell surface receptor signaling pathway	1700	96	47.50	2.02	+	1.74E-10	3.22E-08
cell surface receptor signaling pathway involved in cell-cell signaling	288	27	9.69	2.79	+	5.20E-06	2.15E-04
cell surface receptor signaling pathway involved in cell-cell signaling	288	21	8.05	2.61	+	1.22E-04	4.25E-03
cell-cell adhesion	347	24	11.67	2.06	+	1.59E-03	2.93E-02
cell-cell signaling	796	50	26.78	1.87	+	6.39E-05	2.02E-03
cell-cell signaling	796	38	22.24	1.71	+	2.16E-03	4.40E-02
cell-cell signaling by wnt	238	23	8.01	2.87	+	1.64E-05	6.05E-04
cell-cell signaling by wnt	238	18	6.65	2.71	+	2.42E-04	7.48E-03
cell-matrix adhesion	106	13	3.57	3.65	+	1.36E-04	3.81E-03
cell-substrate adhesion	152	19	5.11	3.72	+	3.30E-06	1.45E-04
cellular aldehyde metabolic process	55	7	1.54	4.56	+	1.43E-03	3.10E-02
cellular aromatic compound metabolic process	3753	162	126.27	1.28	+	9.08E-04	1.84E-02
cellular aromatic compound metabolic process	3753	163	104.86	1.55	+	8.35E-09	9.44E-07
cellular biosynthetic process	3420	141	95.55	1.48	+	2.25E-06	1.38E-04
cellular component assembly	2010	98	67.63	1.45	+	2.99E-04	7.22E-03
cellular component assembly	2010	86	56.16	1.53	+	1.30E-04	4.42E-03
cellular component biogenesis	2214	111	74.49	1.49	+	3.43E-05	1.18E-03
cellular component biogenesis	2214	111	61.86	1.79	+	3.28E-09	4.46E-07
cellular component disassembly	182	16	6.12	2.61	+	7.97E-04	1.66E-02
cellular component morphogenesis	745	57	25.07	2.27	+	3.89E-08	2.47E-06
cellular component morphogenesis	745	46	20.82	2.21	+	1.73E-06	1.09E-04
cellular component organization	4691	249	157.83	1.58	+	3.66E-14	6.94E-12
cellular component organization	4691	182	131.07	1.39	+	2.19E-06	1.35E-04
cellular component organization or biogenesis	4866	262	163.72	1.60	+	7.56E-16	2.07E-13
cellular component organization or biogenesis	4866	205	135.96	1.51	+	3.89E-10	6.64E-08
cellular developmental process	3497	217	117.66	1.84	+	3.09E-19	1.44E-16
cellular developmental process	3497	151	97.71	1.55	+	5.89E-08	5.24E-06
cellular homeostasis	756	42	25.44	1.65	+	2.21E-03	3.81E-02
cellular lactam metabolic process	5	3	.17	17.83	+	1.70E-03	3.11E-02
cellular lipid metabolic process	766	46	25.77	1.78	+	2.63E-04	6.52E-03
cellular lipid metabolic process	766	42	21.40	1.96	+	6.08E-05	2.34E-03
cellular macromolecule localization	1182	62	39.77	1.56	+	9.48E-04	1.92E-02
cellular macromolecule metabolic process	5010	212	168.56	1.26	+	2.71E-04	6.70E-03
cellular macromolecule metabolic process	5010	186	139.98	1.33	+	2.85E-05	1.23E-03
cellular metabolic process	7201	325	242.28	1.34	+	5.62E-10	4.99E-08
cellular metabolic process	7201	309	201.20	1.54	+	1.42E-18	3.63E-15
cellular nitrogen compound biosynthetic process	2590	106	72.36	1.46	+	8.68E-05	3.19E-03
cellular nitrogen compound metabolic process	4120	173	138.62	1.25	+	1.92E-03	3.39E-02
cellular nitrogen compound metabolic process	4120	176	115.11	1.53	+	4.50E-09	5.91E-07
cellular process	13831	604	465.34	1.30	+	4.37E-27	1.68E-23
cellular process	13831	499	386.44	1.29	+	7.25E-22	1.12E-17
cellular protein localization	1173	62	39.47	1.57	+	6.89E-04	1.47E-02
cellular response to abiotic stimulus	216	20	7.27	2.75	+	9.86E-05	2.93E-03
cellular response to abiotic stimulus	216	20	6.04	3.31	+	7.80E-06	3.96E-04
cellular response to acid chemical	157	18	5.28	3.41	+	1.74E-05	6.29E-04
cellular response to acid chemical	157	16	4.39	3.65	+	2.14E-05	9.55E-04
cellular response to amino acid stimulus	61	12	2.05	5.85	+	3.86E-06	1.66E-04
cellular response to amino acid stimulus	61	8	1.70	4.69	+	5.54E-04	1.45E-02
cellular response to bacterial lipopeptide	6	3	.20	14.86	+	2.49E-03	4.18E-02
cellular response to bacterial lipoprotein	6	3	.20	14.86	+	2.49E-03	4.18E-02
cellular response to biotic stimulus	161	15	5.42	2.77	+	6.65E-04	1.43E-02
cellular response to biotic stimulus	161	14	4.50	3.11	+	3.19E-04	9.42E-03
cellular response to BMP stimulus	99	13	3.33	3.90	+	7.28E-05	2.27E-03
cellular response to carbohydrate stimulus	51	7	1.72	4.08	+	2.68E-03	4.37E-02
cellular response to chemical stimulus	2045	153	68.80	2.22	+	6.53E-20	3.72E-17
cellular response to chemical stimulus	2045	123	57.14	2.15	+	2.02E-15	1.73E-12
cellular response to corticosteroid stimulus	39	6	1.09	5.51	+	1.30E-03	2.88E-02
cellular response to cytokine stimulus	595	46	20.02	2.30	+	6.52E-07	3.37E-05
cellular response to cytokine stimulus	595	42	16.62	2.53	+	1.53E-07	1.24E-05
cellular response to drug	248	19	6.93	2.74	+	1.41E-04	4.76E-03
cellular response to endogenous stimulus	846	70	28.46	2.46	+	5.24E-11	5.75E-09
cellular response to endogenous stimulus	846	54	23.64	2.28	+	5.37E-08	4.80E-06
cellular response to environmental stimulus	216	20	7.27	2.75	+	9.86E-05	2.92E-03
cellular response to environmental stimulus	216	20	6.04	3.31	+	7.80E-06	3.94E-04
cellular response to external stimulus	236	18	6.59	2.73	+	2.20E-04	6.89E-03
cellular response to growth factor stimulus	360	42	12.11	3.47	+	3.22E-11	3.70E-09
cellular response to growth factor stimulus	360	33	10.06	3.28	+	1.17E-08	1.26E-06
cellular response to hormone stimulus	411	25	11.48	2.18	+	4.81E-04	1.28E-02
cellular response to inorganic substance	138	14	4.64	3.02	+	4.59E-04	1.03E-02
cellular response to interleukin-18	6	3	.17	17.90	+	1.49E-03	3.19E-02
cellular response to leukemia inhibitory factor	128	12	4.31	2.79	+	2.12E-03	3.69E-02
cellular response to leukemia inhibitory factor	128	15	3.58	4.19	+	8.53E-06	4.27E-04
cellular response to lipid	371	25	12.48	2.00	+	1.53E-03	2.84E-02
cellular response to lipid	371	28	10.37	2.70	+	5.29E-06	2.83E-04
cellular response to lipopolysaccharide	133	12	4.47	2.68	+	2.84E-03	4.61E-02
cellular response to lipopolysaccharide	133	12	3.72	3.23	+	6.20E-04	1.60E-02
cellular response to mechanical stimulus	30	5	.84	5.97	+	2.41E-03	4.86E-02
cellular response to metal ion	117	13	3.94	3.30	+	3.29E-04	7.81E-03
cellular response to metal ion	117	10	3.27	3.06	+	2.49E-03	4.97E-02
cellular response to molecule of bacterial origin	142	15	4.78	3.14	+	1.96E-04	5.08E-03
cellular response to molecule of bacterial origin	142	14	3.97	3.53	+	9.56E-05	3.45E-03
cellular response to nitrogen compound	438	38	14.74	2.58	+	5.22E-07	2.77E-05
cellular response to nitrogen compound	438	30	12.24	2.45	+	1.67E-05	7.78E-04
cellular response to organic cyclic compound	387	26	13.02	2.00	+	1.72E-03	3.09E-02
cellular response to organic cyclic compound	387	24	10.81	2.22	+	5.46E-04	1.44E-02
cellular response to organic substance	1649	128	55.48	2.31	+	9.59E-18	3.28E-15
cellular response to organic substance	1649	102	46.07	2.21	+	1.85E-13	6.62E-11
cellular response to organonitrogen compound	358	37	12.04	3.07	+	9.69E-09	6.74E-07
cellular response to organonitrogen compound	358	29	10.00	2.90	+	9.76E-07	6.55E-05
cellular response to oxygen-containing compound	721	65	24.26	2.68	+	9.07E-12	1.15E-09
cellular response to oxygen-containing compound	721	55	20.14	2.73	+	1.01E-10	1.97E-08
cellular response to peptide	193	18	6.49	2.77	+	1.99E-04	5.13E-03
cellular response to peptide hormone stimulus	163	14	5.48	2.55	+	2.02E-03	3.53E-02
cellular response to radiation	135	13	3.77	3.45	+	2.08E-04	6.66E-03
cellular response to stimulus	6089	311	204.86	1.52	+	2.58E-16	7.34E-14
cellular response to stimulus	6089	236	170.13	1.39	+	1.53E-08	1.62E-06
cellular response to stress	1328	79	44.68	1.77	+	2.63E-06	1.17E-04
cellular response to transforming growth factor beta stimulus	107	18	3.60	5.00	+	1.27E-07	7.42E-06
cellular response to transforming growth factor beta stimulus	107	10	2.99	3.34	+	1.35E-03	2.97E-02
cellular response to tumor necrosis factor	111	13	3.73	3.48	+	2.06E-04	5.27E-03
cellular response to xenobiotic stimulus	91	10	2.54	3.93	+	4.27E-04	1.19E-02
central nervous system development	756	48	25.44	1.89	+	6.41E-05	2.02E-03
chaperone-mediated protein folding	59	8	1.99	4.03	+	1.45E-03	2.75E-02
chemotaxis	424	38	14.27	2.66	+	1.89E-07	1.08E-05
chemotaxis	424	32	11.85	2.70	+	1.14E-06	7.49E-05
cholesterol biosynthetic process	31	14	1.04	13.42	+	8.70E-11	9.10E-09
cholesterol biosynthetic process	31	12	.87	13.85	+	1.04E-09	1.63E-07
cholesterol esterification	5	4	.17	23.78	+	1.23E-04	3.51E-03
cholesterol esterification	5	3	.14	21.47	+	1.01E-03	2.35E-02
cholesterol metabolic process	100	20	3.36	5.94	+	1.92E-09	1.55E-07
cholesterol metabolic process	100	14	2.79	5.01	+	2.67E-06	1.59E-04
chordate embryonic development	701	58	23.58	2.46	+	1.95E-09	1.57E-07
chordate embryonic development	701	42	19.59	2.14	+	8.82E-06	4.39E-04
circadian rhythm	127	11	3.55	3.10	+	1.40E-03	3.05E-02
circulatory system development	846	93	28.46	3.27	+	5.89E-22	4.77E-19
circulatory system development	846	67	23.64	2.83	+	1.56E-13	5.84E-11
circulatory system process	385	28	12.95	2.16	+	3.46E-04	8.16E-03
coenzyme metabolic process	254	19	7.10	2.68	+	1.87E-04	6.08E-03
cofactor metabolic process	394	25	11.01	2.27	+	3.38E-04	9.78E-03
collagen catabolic process	22	6	.74	8.11	+	2.38E-04	5.96E-03
collagen catabolic process	22	5	.61	8.13	+	7.18E-04	1.77E-02
collagen fibril organization	41	12	1.38	8.70	+	1.02E-07	6.12E-06
collagen fibril organization	41	6	1.15	5.24	+	1.64E-03	3.46E-02
collagen metabolic process	42	8	1.41	5.66	+	1.94E-04	5.07E-03
collagen metabolic process	42	9	1.17	7.67	+	8.39E-06	4.21E-04
collagen-activated signaling pathway	13	4	.44	9.15	+	1.89E-03	3.37E-02
collateral sprouting	10	4	.34	11.89	+	8.59E-04	1.76E-02
common-partner SMAD protein phosphorylation	6	3	.20	14.86	+	2.49E-03	4.20E-02
connective tissue development	201	22	6.76	3.25	+	4.16E-06	1.75E-04
connective tissue development	201	16	5.62	2.85	+	3.11E-04	9.21E-03
coronary vasculature development	72	8	2.01	3.98	+	1.48E-03	3.20E-02
cranial ganglion development	6	3	.20	14.86	+	2.49E-03	4.17E-02
cranial ganglion development	6	3	.17	17.90	+	1.49E-03	3.19E-02
cranial skeletal system development	65	17	2.19	7.77	+	9.68E-10	8.27E-08
cranial skeletal system development	65	10	1.82	5.51	+	3.46E-05	1.45E-03
craniofacial suture morphogenesis	16	5	.54	9.29	+	4.75E-04	1.06E-02
craniofacial suture morphogenesis	16	5	.45	11.18	+	2.07E-04	6.63E-03
creatinine metabolic process	4	3	.13	22.29	+	1.09E-03	2.16E-02
cytoskeleton organization	894	54	30.08	1.80	+	7.32E-05	2.28E-03
dendrite arborization	5	3	.17	17.83	+	1.70E-03	3.10E-02
dephosphorylation	204	16	6.86	2.33	+	3.04E-03	4.86E-02
detection of chemical stimulus	329	0	9.19	< 0.01	-	2.16E-04	6.83E-03
detection of chemical stimulus involved in sensory perception	303	0	10.19	< 0.01	-	1.03E-04	3.02E-03
detection of chemical stimulus involved in sensory perception	303	0	8.47	< 0.01	-	4.82E-04	1.28E-02
determination of bilateral symmetry	123	12	4.14	2.90	+	1.56E-03	2.89E-02
determination of left/right symmetry	117	11	3.94	2.79	+	3.13E-03	4.99E-02
developmental cell growth	90	12	3.03	3.96	+	1.20E-04	3.46E-03
developmental cell growth	90	10	2.51	3.98	+	3.94E-04	1.11E-02
developmental growth	396	38	13.32	2.85	+	3.74E-08	2.41E-06
developmental growth	396	27	11.06	2.44	+	4.92E-05	1.95E-03
developmental growth involved in morphogenesis	126	16	4.24	3.77	+	1.62E-05	5.99E-04
developmental growth involved in morphogenesis	126	12	3.52	3.41	+	3.96E-04	1.11E-02
developmental process	5156	309	173.47	1.78	+	4.43E-27	1.36E-23
developmental process	5156	214	144.06	1.49	+	4.72E-10	7.89E-08
developmental process involved in reproduction	658	42	22.14	1.90	+	1.94E-04	5.07E-03
dichotomous subdivision of terminal units involved in salivary gland branching	5	3	.17	17.83	+	1.70E-03	3.07E-02
digestive system development	130	13	4.37	2.97	+	8.19E-04	1.70E-02
digestive system development	130	12	3.63	3.30	+	5.14E-04	1.36E-02
digestive tract development	116	12	3.90	3.07	+	9.80E-04	1.97E-02
digestive tract development	116	11	3.24	3.39	+	7.07E-04	1.76E-02
digestive tract morphogenesis	53	8	1.78	4.49	+	7.79E-04	1.63E-02
digestive tract morphogenesis	53	7	1.48	4.73	+	1.17E-03	2.68E-02
ear development	225	26	7.57	3.43	+	2.20E-07	1.24E-05
ear development	225	17	6.29	2.70	+	3.60E-04	1.03E-02
ear morphogenesis	130	18	4.37	4.12	+	1.62E-06	7.71E-05
ear morphogenesis	130	13	3.63	3.58	+	1.48E-04	4.97E-03
embryo development	1060	92	35.66	2.58	+	1.72E-15	4.64E-13
embryo development	1060	70	29.62	2.36	+	1.18E-10	2.24E-08
embryo development ending in birth or egg hatching	711	58	23.92	2.42	+	2.97E-09	2.33E-07
embryo development ending in birth or egg hatching	711	42	19.87	2.11	+	1.12E-05	5.42E-04
embryonic appendage morphogenesis	142	13	4.78	2.72	+	1.71E-03	3.08E-02
embryonic axis specification	38	6	1.28	4.69	+	2.87E-03	4.64E-02
embryonic cranial skeleton morphogenesis	48	14	1.61	8.67	+	9.08E-09	6.35E-07
embryonic cranial skeleton morphogenesis	48	8	1.34	5.97	+	1.28E-04	4.38E-03
embryonic digestive tract development	33	6	1.11	5.40	+	1.52E-03	2.84E-02
embryonic digestive tract morphogenesis	20	6	.67	8.92	+	1.54E-04	4.23E-03
embryonic epithelial tube formation	149	15	5.01	2.99	+	3.15E-04	7.50E-03
embryonic heart tube morphogenesis	64	8	2.15	3.72	+	2.32E-03	3.95E-02
embryonic limb morphogenesis	142	13	4.78	2.72	+	1.71E-03	3.09E-02
embryonic morphogenesis	600	64	20.19	3.17	+	8.61E-15	1.89E-12
embryonic morphogenesis	600	43	16.76	2.57	+	7.95E-08	6.79E-06
embryonic organ development	468	54	15.75	3.43	+	6.83E-14	1.21E-11
embryonic organ development	468	34	13.08	2.60	+	1.17E-06	7.68E-05
embryonic organ morphogenesis	309	39	10.40	3.75	+	1.99E-11	2.37E-09
embryonic organ morphogenesis	309	25	8.63	2.90	+	5.53E-06	2.93E-04
embryonic pattern specification	66	11	2.22	4.95	+	3.82E-05	1.29E-03
embryonic placenta development	110	13	3.70	3.51	+	1.90E-04	5.01E-03
embryonic placenta morphogenesis	32	6	1.08	5.57	+	1.32E-03	2.53E-02
embryonic skeletal system development	134	21	4.51	4.66	+	3.42E-08	2.21E-06
embryonic skeletal system development	134	14	3.74	3.74	+	5.39E-05	2.11E-03
embryonic skeletal system morphogenesis	102	18	3.43	5.25	+	6.68E-08	4.07E-06
embryonic skeletal system morphogenesis	102	11	2.85	3.86	+	2.60E-04	7.92E-03
endocardial cushion development	41	8	1.38	5.80	+	1.68E-04	4.53E-03
endocardial cushion morphogenesis	29	6	.98	6.15	+	8.44E-04	1.75E-02
endochondral ossification	28	6	.94	6.37	+	7.19E-04	1.53E-02
endocrine system development	120	13	4.04	3.22	+	4.10E-04	9.42E-03
endoderm development	66	10	2.22	4.50	+	1.73E-04	4.61E-03
endothelial cell proliferation	20	6	.67	8.92	+	1.54E-04	4.23E-03
enzyme linked receptor protein signaling pathway	530	57	17.83	3.20	+	1.99E-13	3.28E-11
enzyme linked receptor protein signaling pathway	530	45	14.81	3.04	+	2.44E-10	4.42E-08
epidermis morphogenesis	37	6	1.24	4.82	+	2.55E-03	4.23E-02
epithelial cell differentiation	498	38	16.76	2.27	+	9.88E-06	3.87E-04
epithelial cell proliferation	93	11	3.13	3.52	+	5.77E-04	1.26E-02
epithelial to mesenchymal transition	60	7	1.68	4.18	+	2.25E-03	4.54E-02
epithelial to mesenchymal transition involved in endocardial cushion formation	12	4	.40	9.91	+	1.48E-03	2.79E-02
epithelial tube formation	155	16	5.21	3.07	+	1.55E-04	4.24E-03
epithelial tube morphogenesis	348	39	11.71	3.33	+	4.75E-10	4.25E-08
epithelial tube morphogenesis	348	23	9.72	2.37	+	2.64E-04	7.94E-03
epithelium development	997	90	33.54	2.68	+	4.05E-16	1.13E-13
epithelium development	997	63	27.86	2.26	+	5.65E-09	7.12E-07
exocrine system development	49	7	1.37	5.11	+	7.74E-04	1.89E-02
extracellular matrix organization	184	29	6.19	4.68	+	7.66E-11	8.17E-09
extracellular matrix organization	184	18	5.14	3.50	+	1.11E-05	5.42E-04
extracellular structure organization	185	29	6.22	4.66	+	8.59E-11	9.04E-09
extracellular structure organization	185	18	5.17	3.48	+	1.19E-05	5.76E-04
extrinsic apoptotic signaling pathway	94	10	3.16	3.16	+	2.09E-03	3.65E-02
eye development	348	38	11.71	3.25	+	1.54E-09	1.27E-07
eye morphogenesis	159	16	5.35	2.99	+	2.02E-04	5.18E-03
face development	59	11	1.99	5.54	+	1.52E-05	5.64E-04
face development	59	7	1.65	4.25	+	2.06E-03	4.25E-02
face morphogenesis	39	9	1.31	6.86	+	2.10E-05	7.54E-04
face morphogenesis	39	6	1.09	5.51	+	1.30E-03	2.88E-02
facial nerve development	12	4	.40	9.91	+	1.48E-03	2.80E-02
facial nerve morphogenesis	12	4	.40	9.91	+	1.48E-03	2.80E-02
fat cell differentiation	117	11	3.94	2.79	+	3.13E-03	4.98E-02
fatty acid beta-oxidation	49	7	1.65	4.25	+	2.18E-03	3.77E-02
fatty acid biosynthetic process	90	11	3.03	3.63	+	4.49E-04	1.01E-02
fatty acid metabolic process	294	26	9.89	2.63	+	1.98E-05	7.15E-04
female pregnancy	110	11	3.70	2.97	+	2.01E-03	3.52E-02
formation of primary germ layer	91	13	3.06	4.25	+	3.33E-05	1.16E-03
gastrulation	145	17	4.88	3.48	+	2.28E-05	8.15E-04
gastrulation	145	12	4.05	2.96	+	1.25E-03	2.79E-02
gene expression	2984	133	100.40	1.32	+	9.11E-04	1.85E-02
gene expression	2984	132	83.37	1.58	+	1.50E-07	1.23E-05
generation of neurons	1463	105	49.22	2.13	+	1.55E-12	2.25E-10
generation of neurons	1463	83	40.88	2.03	+	2.97E-09	4.23E-07
gland development	392	43	13.19	3.26	+	1.12E-10	1.14E-08
gland development	392	27	10.95	2.47	+	4.39E-05	1.78E-03
gland morphogenesis	119	16	4.00	4.00	+	8.50E-06	3.41E-04
gland morphogenesis	119	14	3.32	4.21	+	1.63E-05	7.65E-04
glomerular capillary formation	6	3	.20	14.86	+	2.49E-03	4.20E-02
glomerular mesangial cell proliferation	3	3	.08	35.79	+	3.76E-04	1.07E-02
glomerular mesangium development	6	3	.17	17.90	+	1.49E-03	3.20E-02
glomerulus vasculature development	17	5	.57	8.74	+	5.99E-04	1.30E-02
glomerulus vasculature development	17	5	.47	10.53	+	2.62E-04	7.95E-03
glomerulus vasculature morphogenesis	6	3	.20	14.86	+	2.49E-03	4.19E-02
G-protein coupled receptor signaling pathway	1793	23	60.33	.38	-	3.88E-08	2.47E-06
G-protein coupled receptor signaling pathway	1793	16	50.10	.32	-	1.73E-08	1.76E-06
growth	434	39	14.60	2.67	+	1.22E-07	7.23E-06
growth	434	28	12.13	2.31	+	1.11E-04	3.96E-03
hair cycle process	97	10	3.26	3.06	+	2.58E-03	4.29E-02
head development	619	47	20.83	2.26	+	6.97E-07	3.58E-05
head development	619	35	17.29	2.02	+	1.95E-04	6.30E-03
head morphogenesis	45	10	1.51	6.60	+	9.77E-06	3.86E-04
head morphogenesis	45	6	1.26	4.77	+	2.51E-03	5.00E-02
heart development	525	51	17.66	2.89	+	1.13E-10	1.14E-08
heart development	525	30	14.67	2.05	+	4.61E-04	1.24E-02
heart morphogenesis	245	33	8.24	4.00	+	1.57E-10	1.51E-08
heart valve development	46	7	1.55	4.52	+	1.58E-03	2.92E-02
heart valve morphogenesis	39	7	1.31	5.33	+	6.67E-04	1.43E-02
hematopoietic or lymphoid organ development	669	58	22.51	2.58	+	3.68E-10	3.37E-08
hemopoiesis	611	50	20.56	2.43	+	3.84E-08	2.46E-06
heterocycle biosynthetic process	2212	102	74.42	1.37	+	1.58E-03	2.93E-02
heterocycle biosynthetic process	2212	98	61.80	1.59	+	7.64E-06	3.89E-04
heterocycle metabolic process	3699	159	124.45	1.28	+	1.21E-03	2.36E-02
heterocycle metabolic process	3699	162	103.35	1.57	+	4.96E-09	6.41E-07
homeostatic process	1436	73	48.31	1.51	+	6.95E-04	1.48E-02
immune system development	700	61	23.55	2.59	+	1.05E-10	1.09E-08
immune system process	1970	103	66.28	1.55	+	1.65E-05	6.06E-04
in utero embryonic development	428	32	14.40	2.22	+	8.13E-05	2.48E-03
in utero embryonic development	428	25	11.96	2.09	+	1.04E-03	2.39E-02
induction of positive chemotaxis	15	4	.42	9.54	+	1.51E-03	3.24E-02
inner ear development	196	21	6.59	3.18	+	9.21E-06	3.67E-04
inner ear morphogenesis	108	14	3.63	3.85	+	4.41E-05	1.47E-03
inositol phosphate-mediated signaling	17	4	.47	8.42	+	2.24E-03	4.53E-02
interferon-gamma production	18	5	.50	9.94	+	3.27E-04	9.58E-03
interferon-gamma secretion	5	3	.14	21.47	+	1.01E-03	2.34E-02
interleukin-18-mediated signaling pathway	5	3	.14	21.47	+	1.01E-03	2.37E-02
intracellular signal transduction	1271	75	42.76	1.75	+	5.33E-06	2.19E-04
intracellular signal transduction	1271	57	35.51	1.61	+	6.49E-04	1.64E-02
isopentenyl diphosphate biosynthetic process	5	3	.17	17.83	+	1.70E-03	3.09E-02
isopentenyl diphosphate biosynthetic process	5	3	.14	21.47	+	1.01E-03	2.36E-02
isopentenyl diphosphate biosynthetic process- mevalonate pathway	3	3	.10	29.72	+	6.38E-04	1.37E-02
isopentenyl diphosphate biosynthetic process- mevalonate pathway	3	3	.08	35.79	+	3.76E-04	1.07E-02
isopentenyl diphosphate metabolic process	5	3	.17	17.83	+	1.70E-03	3.08E-02
isopentenyl diphosphate metabolic process	5	3	.14	21.47	+	1.01E-03	2.36E-02
kidney development	247	31	8.31	3.73	+	2.63E-09	2.10E-07
kidney development	247	23	6.90	3.33	+	1.51E-06	9.66E-05
kidney epithelium development	126	19	4.24	4.48	+	2.61E-07	1.45E-05
kidney epithelium development	126	17	3.52	4.83	+	3.70E-07	2.74E-05
kidney mesenchyme development	14	4	.47	8.49	+	2.37E-03	4.02E-02
kidney morphogenesis	83	13	2.79	4.66	+	1.39E-05	5.25E-04
kidney morphogenesis	83	10	2.32	4.31	+	2.18E-04	6.86E-03
kidney vasculature development	18	6	.61	9.91	+	9.50E-05	2.84E-03
kidney vasculature development	18	6	.50	11.93	+	3.49E-05	1.46E-03
kidney vasculature morphogenesis	7	4	.24	16.98	+	3.06E-04	7.34E-03
kidney vasculature morphogenesis	7	3	.20	15.34	+	2.08E-03	4.26E-02
labyrinthine layer blood vessel development	26	6	.87	6.86	+	5.12E-04	1.13E-02
labyrinthine layer development	59	10	1.99	5.04	+	7.54E-05	2.32E-03
labyrinthine layer morphogenesis	27	6	.91	6.60	+	6.09E-04	1.31E-02
lens development in camera-type eye	65	14	2.19	6.40	+	2.33E-07	1.30E-05
lens morphogenesis in camera-type eye	26	5	.87	5.72	+	3.03E-03	4.86E-02
leukocyte activation	465	30	15.64	1.92	+	1.18E-03	2.30E-02
leukocyte differentiation	345	30	11.61	2.58	+	1.00E-05	3.91E-04
limb bud formation	10	4	.34	11.89	+	8.59E-04	1.77E-02
limb development	188	19	6.33	3.00	+	5.04E-05	1.64E-03
limb morphogenesis	165	19	5.55	3.42	+	9.66E-06	3.84E-04
lipid biosynthetic process	396	36	13.32	2.70	+	2.89E-07	1.57E-05
lipid biosynthetic process	396	30	11.06	2.71	+	2.28E-06	1.40E-04
lipid catabolic process	231	16	6.45	2.48	+	1.26E-03	2.80E-02
lipid metabolic process	1002	71	33.71	2.11	+	1.57E-08	1.04E-06
lipid metabolic process	1002	58	28.00	2.07	+	5.08E-07	3.68E-05
localization	4445	211	149.55	1.41	+	1.22E-07	7.25E-06
localization of cell	856	58	28.80	2.01	+	1.37E-06	6.65E-05
localization of cell	856	42	23.92	1.76	+	7.13E-04	1.78E-02
locomotion	1053	75	35.43	2.12	+	4.38E-09	3.25E-07
locomotion	1053	58	29.42	1.97	+	2.52E-06	1.52E-04
lung development	195	22	6.56	3.35	+	2.66E-06	1.18E-04
lung development	195	17	5.45	3.12	+	7.38E-05	2.78E-03
lung growth	6	3	.20	14.86	+	2.49E-03	4.21E-02
lymphocyte activation	387	27	13.02	2.07	+	6.50E-04	1.40E-02
lymphocyte differentiation	255	21	8.58	2.45	+	4.01E-04	9.23E-03
macromolecular complex assembly	1266	59	35.37	1.67	+	2.28E-04	7.09E-03
macromolecular complex subunit organization	1427	75	48.01	1.56	+	2.14E-04	5.43E-03
macromolecular complex subunit organization	1427	67	39.87	1.68	+	5.03E-05	1.99E-03
macromolecule biosynthetic process	2736	107	76.44	1.40	+	4.30E-04	1.19E-02
macromolecule localization	2016	102	67.83	1.50	+	6.24E-05	1.98E-03
macromolecule metabolic process	6178	255	207.86	1.23	+	2.25E-04	5.66E-03
macromolecule metabolic process	6178	233	172.61	1.35	+	2.25E-07	1.74E-05
mammary gland development	124	18	4.17	4.31	+	8.80E-07	4.42E-05
mammary gland duct morphogenesis	38	7	1.28	5.48	+	5.81E-04	1.27E-02
mammary gland epithelium development	63	10	2.12	4.72	+	1.23E-04	3.51E-03
mammary gland morphogenesis	53	10	1.78	5.61	+	3.38E-05	1.17E-03
membranous septum morphogenesis	10	7	.34	20.81	+	5.51E-07	2.91E-05
membranous septum morphogenesis	10	4	.28	14.32	+	4.35E-04	1.20E-02
mesenchymal cell development	69	9	1.93	4.67	+	2.62E-04	7.96E-03
mesenchymal cell differentiation	132	17	4.44	3.83	+	7.51E-06	3.04E-04
mesenchymal cell differentiation	132	15	3.69	4.07	+	1.19E-05	5.77E-04
mesenchymal cell proliferation	16	5	.54	9.29	+	4.75E-04	1.06E-02
mesenchymal to epithelial transition	13	7	.44	16.00	+	2.01E-06	9.38E-05
mesenchymal to epithelial transition	13	4	.36	11.01	+	9.70E-04	2.29E-02
mesenchymal to epithelial transition involved in metanephros morphogenesis	7	3	.20	15.34	+	2.08E-03	4.25E-02
mesenchyme development	187	23	6.29	3.66	+	4.07E-07	2.18E-05
mesenchyme development	187	18	5.22	3.45	+	1.36E-05	6.49E-04
mesenchyme morphogenesis	44	7	1.48	4.73	+	1.25E-03	2.43E-02
mesoderm development	103	13	3.47	3.75	+	1.05E-04	3.08E-03
mesoderm morphogenesis	64	8	2.15	3.72	+	2.32E-03	3.96E-02
mesonephric epithelium development	89	16	2.99	5.34	+	2.85E-07	1.56E-05
mesonephric epithelium development	89	13	2.49	5.23	+	3.98E-06	2.24E-04
mesonephric tubule development	89	16	2.99	5.34	+	2.85E-07	1.57E-05
mesonephric tubule development	89	13	2.49	5.23	+	3.98E-06	2.25E-04
mesonephric tubule formation	10	4	.28	14.32	+	4.35E-04	1.20E-02
mesonephric tubule morphogenesis	55	10	1.85	5.40	+	4.46E-05	1.47E-03
mesonephric tubule morphogenesis	55	7	1.54	4.56	+	1.43E-03	3.11E-02
mesonephros development	92	16	3.10	5.17	+	4.24E-07	2.26E-05
mesonephros development	92	13	2.57	5.06	+	5.51E-06	2.93E-04
metabolic process	8235	374	277.06	1.35	+	1.63E-12	2.34E-10
metabolic process	8235	346	230.09	1.50	+	2.05E-20	1.05E-16
metanephric glomerulus vasculature development	6	3	.17	17.90	+	1.49E-03	3.21E-02
metanephric nephron development	30	9	1.01	8.92	+	3.45E-06	1.50E-04
metanephric nephron development	30	7	.84	8.35	+	5.37E-05	2.11E-03
metanephric nephron morphogenesis	18	5	.61	8.26	+	7.45E-04	1.57E-02
metanephric renal vesicle morphogenesis	10	4	.34	11.89	+	8.59E-04	1.77E-02
metanephros development	77	17	2.59	6.56	+	8.74E-09	6.13E-07
metanephros development	77	14	2.15	6.51	+	1.62E-07	1.30E-05
metanephros morphogenesis	24	5	.81	6.19	+	2.24E-03	3.84E-02
middle ear morphogenesis	24	8	.81	9.91	+	6.38E-06	2.61E-04
middle ear morphogenesis	24	7	.67	10.44	+	1.58E-05	7.49E-04
mitotic cell cycle process	401	26	13.49	1.93	+	2.20E-03	3.81E-02
molting cycle process	97	10	3.26	3.06	+	2.58E-03	4.28E-02
monocarboxylic acid biosynthetic process	131	13	4.41	2.95	+	8.74E-04	1.79E-02
monocarboxylic acid metabolic process	435	33	14.64	2.25	+	3.31E-05	1.15E-03
monocarboxylic acid metabolic process	435	27	12.15	2.22	+	2.17E-04	6.85E-03
morphogenesis of a branching epithelium	190	29	6.39	4.54	+	1.51E-10	1.46E-08
morphogenesis of a branching epithelium	190	21	5.31	3.96	+	3.44E-07	2.57E-05
morphogenesis of a branching structure	200	30	6.73	4.46	+	1.06E-10	1.10E-08
morphogenesis of a branching structure	200	22	5.59	3.94	+	1.96E-07	1.55E-05
morphogenesis of an epithelial sheet	51	7	1.72	4.08	+	2.68E-03	4.37E-02
morphogenesis of an epithelium	486	56	16.35	3.42	+	2.43E-14	4.78E-12
morphogenesis of an epithelium	486	38	13.58	2.80	+	4.80E-08	4.34E-06
morphogenesis of embryonic epithelium	173	18	5.82	3.09	+	5.59E-05	1.80E-03
motor neuron axon guidance	30	6	1.01	5.94	+	9.86E-04	1.98E-02
motor neuron axon guidance	30	6	.84	7.16	+	3.83E-04	1.08E-02
movement of cell or subcellular component	1218	76	40.98	1.85	+	6.49E-07	3.37E-05
movement of cell or subcellular component	1218	57	34.03	1.67	+	2.49E-04	7.64E-03
multicellular organism development	4516	282	151.94	1.86	+	9.64E-27	1.85E-23
multicellular organism development	4516	197	126.18	1.56	+	4.65E-11	9.78E-09
multicellular organism metabolic process	64	10	2.15	4.64	+	1.38E-04	3.84E-03
multicellular organism metabolic process	64	9	1.79	5.03	+	1.58E-04	5.23E-03
multicellular organismal catabolic process	26	6	.87	6.86	+	5.12E-04	1.13E-02
multicellular organismal catabolic process	26	5	.73	6.88	+	1.38E-03	3.03E-02
multicellular organismal macromolecule metabolic process	43	8	1.45	5.53	+	2.24E-04	5.65E-03
multicellular organismal macromolecule metabolic process	43	9	1.20	7.49	+	9.90E-06	4.88E-04
multicellular organismal process	7058	336	237.46	1.41	+	1.77E-13	2.99E-11
multicellular organismal process	7058	238	197.20	1.21	+	6.58E-04	1.66E-02
muscle organ development	271	22	9.12	2.41	+	3.19E-04	7.59E-03
muscle organ development	271	18	7.57	2.38	+	1.34E-03	2.96E-02
muscle structure development	465	34	15.64	2.17	+	5.53E-05	1.78E-03
muscle structure development	465	28	12.99	2.16	+	3.43E-04	9.92E-03
muscle tissue development	321	26	10.80	2.41	+	8.70E-05	2.63E-03
muscle tissue morphogenesis	80	9	2.69	3.34	+	2.44E-03	4.14E-02
ncRNA metabolic process	409	35	11.43	3.06	+	2.11E-08	2.12E-06
ncRNA processing	310	30	8.66	3.46	+	1.79E-08	1.81E-06
negative regulation of actin filament polymerization	46	7	1.55	4.52	+	1.58E-03	2.93E-02
negative regulation of angiogenesis	93	14	3.13	4.47	+	9.83E-06	3.88E-04
negative regulation of apoptotic process	868	62	29.20	2.12	+	1.23E-07	7.27E-06
negative regulation of apoptotic process	868	57	24.25	2.35	+	1.01E-08	1.11E-06
negative regulation of apoptotic signaling pathway	216	18	7.27	2.48	+	1.11E-03	2.20E-02
negative regulation of axon guidance	11	4	.37	10.81	+	1.14E-03	2.24E-02
negative regulation of axon guidance	11	4	.31	13.01	+	5.81E-04	1.51E-02
negative regulation of biological process	4752	292	159.88	1.83	+	7.21E-27	1.85E-23
negative regulation of biological process	4752	223	132.77	1.68	+	4.35E-16	5.14E-13
negative regulation of biosynthetic process	1449	96	48.75	1.97	+	1.04E-09	8.77E-08
negative regulation of biosynthetic process	1449	84	40.49	2.07	+	8.78E-10	1.39E-07
negative regulation of blood vessel morphogenesis	96	15	3.23	4.64	+	3.17E-06	1.39E-04
negative regulation of branching involved in ureteric bud morphogenesis	4	3	.13	22.29	+	1.09E-03	2.17E-02
negative regulation of branching involved in ureteric bud morphogenesis	4	3	.11	26.84	+	6.45E-04	1.64E-02
negative regulation of cardiac muscle cell proliferation	15	4	.50	7.93	+	2.92E-03	4.72E-02
negative regulation of cardiac muscle tissue development	33	6	1.11	5.40	+	1.52E-03	2.84E-02
negative regulation of cardiac muscle tissue growth	22	5	.74	6.76	+	1.60E-03	2.95E-02
negative regulation of cartilage development	26	5	.87	5.72	+	3.03E-03	4.85E-02
negative regulation of cell activation	181	17	6.09	2.79	+	2.75E-04	6.77E-03
negative regulation of cell adhesion	255	30	8.58	3.50	+	1.81E-08	1.20E-06
negative regulation of cell adhesion	255	20	7.12	2.81	+	7.02E-05	2.67E-03
negative regulation of cell communication	1224	87	41.18	2.11	+	2.15E-10	2.01E-08
negative regulation of cell communication	1224	68	34.20	1.99	+	2.10E-07	1.65E-05
negative regulation of cell cycle	378	28	12.72	2.20	+	1.92E-04	5.04E-03
negative regulation of cell cycle	378	26	10.56	2.46	+	6.32E-05	2.42E-03
negative regulation of cell cycle G1/S phase transition	54	8	1.51	5.30	+	2.64E-04	7.94E-03
negative regulation of cell cycle process	195	15	5.45	2.75	+	6.60E-04	1.66E-02
negative regulation of cell death	984	74	33.11	2.24	+	6.80E-10	5.90E-08
negative regulation of cell death	984	62	27.49	2.26	+	8.33E-09	9.49E-07
negative regulation of cell development	330	28	11.10	2.52	+	2.59E-05	9.25E-04
negative regulation of cell development	330	28	9.22	3.04	+	6.42E-07	4.53E-05
negative regulation of cell differentiation	684	63	23.01	2.74	+	5.48E-12	7.46E-10
negative regulation of cell differentiation	684	58	19.11	3.03	+	5.67E-13	1.65E-10
negative regulation of cell growth	168	19	5.65	3.36	+	1.22E-05	4.67E-04
negative regulation of cell growth	168	16	4.69	3.41	+	4.55E-05	1.82E-03
negative regulation of cell migration	236	20	7.94	2.52	+	2.93E-04	7.09E-03
negative regulation of cell migration	236	18	6.59	2.73	+	2.20E-04	6.87E-03
negative regulation of cell morphogenesis involved in differentiation	82	9	2.76	3.26	+	2.84E-03	4.61E-02
negative regulation of cell morphogenesis involved in differentiation	82	10	2.29	4.36	+	1.99E-04	6.41E-03
negative regulation of cell motility	249	23	8.38	2.75	+	3.16E-05	1.11E-03
negative regulation of cell motility	249	20	6.96	2.87	+	5.17E-05	2.04E-03
negative regulation of cell projection organization	170	15	5.72	2.62	+	1.11E-03	2.20E-02
negative regulation of cell proliferation	650	67	21.87	3.06	+	8.86E-15	1.92E-12
negative regulation of cell proliferation	650	44	18.16	2.42	+	2.79E-07	2.12E-05
negative regulation of cell proliferation involved in kidney development	6	3	.20	14.86	+	2.49E-03	4.19E-02
negative regulation of cell-cell adhesion	167	17	5.62	3.03	+	1.14E-04	3.32E-03
negative regulation of cell-cell adhesion	167	14	4.67	3.00	+	4.49E-04	1.22E-02
negative regulation of cell-substrate adhesion	55	8	1.85	4.32	+	9.67E-04	1.95E-02
negative regulation of cellular biosynthetic process	1417	95	47.67	1.99	+	6.89E-10	5.95E-08
negative regulation of cellular biosynthetic process	1417	83	39.59	2.10	+	5.98E-10	9.78E-08
negative regulation of cellular component movement	265	25	8.92	2.80	+	1.04E-05	4.05E-04
negative regulation of cellular component movement	265	22	7.40	2.97	+	1.38E-05	6.57E-04
negative regulation of cellular component organization	635	43	21.36	2.01	+	3.63E-05	1.24E-03
negative regulation of cellular macromolecule biosynthetic process	1296	87	43.60	2.00	+	4.25E-09	3.19E-07
negative regulation of cellular macromolecule biosynthetic process	1296	79	36.21	2.18	+	3.08E-10	5.38E-08
negative regulation of cellular metabolic process	2353	150	79.17	1.89	+	9.82E-14	1.70E-11
negative regulation of cellular metabolic process	2353	131	65.74	1.99	+	5.91E-14	2.45E-11
negative regulation of cellular process	4305	279	144.84	1.93	+	7.11E-29	5.47E-25
negative regulation of cellular process	4305	212	120.28	1.76	+	2.02E-17	3.44E-14
negative regulation of cellular protein metabolic process	959	48	26.79	1.79	+	2.09E-04	6.66E-03
negative regulation of cellular response to growth factor stimulus	128	14	4.31	3.25	+	2.28E-04	5.74E-03
negative regulation of cellular response to growth factor stimulus	128	12	3.58	3.36	+	4.52E-04	1.22E-02
negative regulation of chemotaxis	35	6	1.18	5.10	+	1.98E-03	3.48E-02
negative regulation of chemotaxis	35	7	.98	7.16	+	1.25E-04	4.30E-03
negative regulation of cysteine-type endopeptidase activity involved in apoptotic signaling pathway	5	3	.14	21.47	+	1.01E-03	2.37E-02
negative regulation of cytokine production	228	20	7.67	2.61	+	1.93E-04	5.05E-03
negative regulation of developmental growth	96	13	3.23	4.02	+	5.48E-05	1.77E-03
negative regulation of developmental process	933	87	31.39	2.77	+	1.72E-16	4.99E-14
negative regulation of developmental process	933	69	26.07	2.65	+	1.86E-12	4.77E-10
negative regulation of DNA binding transcription factor activity	145	14	4.88	2.87	+	7.21E-04	1.52E-02
negative regulation of embryonic development	28	6	.94	6.37	+	7.19E-04	1.52E-02
negative regulation of endothelial cell proliferation	38	6	1.28	4.69	+	2.87E-03	4.65E-02
negative regulation of epithelial cell proliferation	137	19	4.61	4.12	+	8.20E-07	4.14E-05
negative regulation of epithelial cell proliferation	137	15	3.83	3.92	+	1.78E-05	8.24E-04
negative regulation of ERK1 and ERK2 cascade	67	8	2.25	3.55	+	3.00E-03	4.81E-02
negative regulation of ERK1 and ERK2 cascade	67	8	1.87	4.27	+	9.69E-04	2.30E-02
negative regulation of extrinsic apoptotic signaling pathway	97	10	3.26	3.06	+	2.58E-03	4.29E-02
negative regulation of extrinsic apoptotic signaling pathway in absence of ligand	33	6	1.11	5.40	+	1.52E-03	2.85E-02
negative regulation of fat cell differentiation	51	9	1.72	5.25	+	1.31E-04	3.69E-03
negative regulation of fat cell differentiation	51	10	1.42	7.02	+	5.30E-06	2.83E-04
negative regulation of G1/S transition of mitotic cell cycle	51	8	1.42	5.61	+	1.86E-04	6.08E-03
negative regulation of gene expression	1511	94	50.84	1.85	+	3.11E-08	2.03E-06
negative regulation of gene expression	1511	91	42.22	2.16	+	1.65E-11	3.63E-09
negative regulation of gliogenesis	49	8	1.37	5.84	+	1.45E-04	4.90E-03
negative regulation of growth	246	28	8.28	3.38	+	1.01E-07	6.11E-06
negative regulation of growth	246	20	6.87	2.91	+	4.42E-05	1.78E-03
negative regulation of heart growth	22	5	.74	6.76	+	1.60E-03	2.95E-02
negative regulation of hemopoiesis	131	13	4.41	2.95	+	8.74E-04	1.79E-02
negative regulation of immune system process	414	33	13.93	2.37	+	1.73E-05	6.30E-04
negative regulation of intracellular signal transduction	509	33	17.13	1.93	+	7.91E-04	1.65E-02
negative regulation of intracellular signal transduction	509	30	14.22	2.11	+	2.28E-04	7.09E-03
negative regulation of keratinocyte proliferation	14	4	.47	8.49	+	2.37E-03	4.02E-02
negative regulation of kidney development	18	5	.61	8.26	+	7.45E-04	1.56E-02
negative regulation of leukocyte activation	162	15	5.45	2.75	+	7.05E-04	1.50E-02
negative regulation of leukocyte cell-cell adhesion	116	12	3.90	3.07	+	9.80E-04	1.97E-02
negative regulation of locomotion	284	26	9.56	2.72	+	1.14E-05	4.40E-04
negative regulation of locomotion	284	24	7.93	3.02	+	4.29E-06	2.37E-04
negative regulation of lymphocyte activation	139	13	4.68	2.78	+	1.44E-03	2.73E-02
negative regulation of macromolecule biosynthetic process	1348	89	45.35	1.96	+	5.13E-09	3.79E-07
negative regulation of macromolecule biosynthetic process	1348	82	37.66	2.18	+	1.30E-10	2.44E-08
negative regulation of macromolecule metabolic process	2317	139	77.95	1.78	+	5.36E-11	5.84E-09
negative regulation of macromolecule metabolic process	2317	134	64.74	2.07	+	1.55E-15	1.41E-12
negative regulation of mesonephros development	6	4	.20	19.81	+	2.00E-04	5.14E-03
negative regulation of mesonephros development	6	4	.17	23.86	+	9.96E-05	3.57E-03
negative regulation of metabolic process	2566	153	86.33	1.77	+	6.84E-12	9.14E-10
negative regulation of metabolic process	2566	141	71.69	1.97	+	1.54E-14	8.77E-12
negative regulation of mitotic cell cycle	196	17	6.59	2.58	+	6.38E-04	1.38E-02
negative regulation of mitotic cell cycle	196	15	5.48	2.74	+	6.93E-04	1.73E-02
negative regulation of molecular function	973	62	32.74	1.89	+	3.80E-06	1.64E-04
negative regulation of molecular function	973	46	27.19	1.69	+	7.51E-04	1.84E-02
negative regulation of mRNA catabolic process	44	6	1.23	4.88	+	2.26E-03	4.57E-02
negative regulation of multicellular organismal process	1144	92	38.49	2.39	+	9.57E-14	1.67E-11
negative regulation of multicellular organismal process	1144	68	31.96	2.13	+	1.63E-08	1.69E-06
negative regulation of muscle organ development	58	9	1.95	4.61	+	3.09E-04	7.38E-03
negative regulation of muscle tissue development	59	10	1.99	5.04	+	7.54E-05	2.32E-03
negative regulation of nervous system development	311	26	10.46	2.48	+	6.10E-05	1.95E-03
negative regulation of nervous system development	311	27	8.69	3.11	+	6.74E-07	4.69E-05
negative regulation of neurogenesis	288	24	9.69	2.48	+	1.27E-04	3.60E-03
negative regulation of neurogenesis	288	26	8.05	3.23	+	5.48E-07	3.94E-05
negative regulation of neuron differentiation	221	19	7.44	2.56	+	3.48E-04	8.20E-03
negative regulation of neuron differentiation	221	19	6.17	3.08	+	3.38E-05	1.43E-03
negative regulation of nitrogen compound metabolic process	2186	139	73.55	1.89	+	1.07E-12	1.60E-10
negative regulation of nitrogen compound metabolic process	2186	126	61.08	2.06	+	2.25E-14	1.23E-11
negative regulation of Notch signaling pathway	33	6	1.11	5.40	+	1.52E-03	2.85E-02
negative regulation of nucleic acid-templated transcription	1118	77	37.61	2.05	+	1.17E-08	8.05E-07
negative regulation of nucleic acid-templated transcription	1118	68	31.24	2.18	+	6.43E-09	7.97E-07
negative regulation of nucleobase-containing compound metabolic process	1354	89	45.56	1.95	+	5.69E-09	4.15E-07
negative regulation of nucleobase-containing compound metabolic process	1354	84	37.83	2.22	+	4.10E-11	8.75E-09
negative regulation of oligodendrocyte differentiation	14	4	.47	8.49	+	2.37E-03	4.02E-02
negative regulation of oligodendrocyte differentiation	14	4	.39	10.23	+	1.22E-03	2.74E-02
negative regulation of phosphate metabolic process	582	39	19.58	1.99	+	1.20E-04	3.45E-03
negative regulation of phosphate metabolic process	582	33	16.26	2.03	+	2.17E-04	6.85E-03
negative regulation of phosphorus metabolic process	582	39	19.58	1.99	+	1.20E-04	3.46E-03
negative regulation of phosphorus metabolic process	582	33	16.26	2.03	+	2.17E-04	6.87E-03
negative regulation of phosphorylation	451	32	15.17	2.11	+	1.43E-04	3.99E-03
negative regulation of phosphorylation	451	30	12.60	2.38	+	2.59E-05	1.13E-03
negative regulation of programmed cell death	884	62	29.74	2.08	+	1.72E-07	9.89E-06
negative regulation of programmed cell death	884	57	24.70	2.31	+	1.62E-08	1.69E-06
negative regulation of protein complex assembly	117	12	3.94	3.05	+	1.05E-03	2.10E-02
negative regulation of protein metabolic process	1020	57	34.32	1.66	+	3.92E-04	9.07E-03
negative regulation of protein metabolic process	1020	56	28.50	1.96	+	3.17E-06	1.84E-04
negative regulation of protein modification process	558	33	18.77	1.76	+	3.00E-03	4.81E-02
negative regulation of protein modification process	558	31	15.59	1.99	+	4.58E-04	1.23E-02
negative regulation of protein phosphorylation	409	28	13.76	2.03	+	8.74E-04	1.79E-02
negative regulation of protein phosphorylation	409	27	11.43	2.36	+	7.47E-05	2.79E-03
negative regulation of protein transport	221	15	6.17	2.43	+	2.12E-03	4.31E-02
negative regulation of response to external stimulus	277	22	9.32	2.36	+	3.93E-04	9.08E-03
negative regulation of response to external stimulus	277	18	7.74	2.33	+	1.55E-03	3.32E-02
negative regulation of response to stimulus	1437	101	48.35	2.09	+	1.54E-11	1.91E-09
negative regulation of response to stimulus	1437	79	40.15	1.97	+	2.69E-08	2.57E-06
negative regulation of RNA biosynthetic process	1119	77	37.65	2.05	+	1.19E-08	8.17E-07
negative regulation of RNA biosynthetic process	1119	68	31.26	2.17	+	6.57E-09	8.02E-07
negative regulation of RNA catabolic process	50	7	1.40	5.01	+	8.62E-04	2.08E-02
negative regulation of RNA metabolic process	1198	80	40.31	1.98	+	2.15E-08	1.41E-06
negative regulation of RNA metabolic process	1198	77	33.47	2.30	+	5.75E-11	1.20E-08
negative regulation of signal transduction	1097	83	36.91	2.25	+	3.44E-11	3.92E-09
negative regulation of signal transduction	1097	62	30.65	2.02	+	3.73E-07	2.75E-05
negative regulation of signal transduction in absence of ligand	33	6	1.11	5.40	+	1.52E-03	2.84E-02
negative regulation of signaling	1228	87	41.32	2.11	+	3.40E-10	3.13E-08
negative regulation of signaling	1228	69	34.31	2.01	+	8.94E-08	7.51E-06
negative regulation of steroid biosynthetic process	25	5	.84	5.94	+	2.61E-03	4.30E-02
negative regulation of steroid metabolic process	25	5	.84	5.94	+	2.61E-03	4.30E-02
negative regulation of striated muscle tissue development	56	9	1.88	4.78	+	2.45E-04	6.11E-03
negative regulation of transcription by RNA polymerase II	801	61	26.95	2.26	+	1.30E-08	8.78E-07
negative regulation of transcription by RNA polymerase II	801	52	22.38	2.32	+	6.70E-08	5.82E-06
negative regulation of transcription- DNA-templated	1101	77	37.04	2.08	+	5.61E-09	4.13E-07
negative regulation of transcription- DNA-templated	1101	68	30.76	2.21	+	3.14E-09	4.35E-07
negative regulation of transmembrane receptor protein serine/threonine kinase signaling pathway	103	11	3.47	3.17	+	1.24E-03	2.41E-02
negative regulation of vasculature development	103	17	3.47	4.91	+	3.58E-07	1.93E-05
negative regulation of Wnt signaling pathway	135	13	4.54	2.86	+	1.13E-03	2.22E-02
negative regulation of Wnt signaling pathway	135	13	3.77	3.45	+	2.08E-04	6.64E-03
negative regulation of wound healing	66	8	2.22	3.60	+	2.76E-03	4.49E-02
nephron development	118	17	3.97	4.28	+	1.93E-06	9.04E-05
nephron development	118	13	3.30	3.94	+	6.03E-05	2.32E-03
nephron epithelium development	92	13	3.10	4.20	+	3.68E-05	1.26E-03
nephron epithelium development	92	11	2.57	4.28	+	1.14E-04	4.01E-03
nephron epithelium morphogenesis	67	11	2.25	4.88	+	4.31E-05	1.44E-03
nephron epithelium morphogenesis	67	8	1.87	4.27	+	9.69E-04	2.30E-02
nephron morphogenesis	67	11	2.25	4.88	+	4.31E-05	1.44E-03
nephron morphogenesis	67	8	1.87	4.27	+	9.69E-04	2.30E-02
nephron tubule development	79	11	2.66	4.14	+	1.62E-04	4.40E-03
nephron tubule development	79	10	2.21	4.53	+	1.51E-04	5.06E-03
nephron tubule formation	19	5	.53	9.42	+	4.04E-04	1.13E-02
nephron tubule morphogenesis	65	10	2.19	4.57	+	1.54E-04	4.23E-03
nephron tubule morphogenesis	65	8	1.82	4.41	+	8.10E-04	1.96E-02
nervous system development	2088	134	70.25	1.91	+	1.52E-12	2.22E-10
nervous system development	2088	95	58.34	1.63	+	4.22E-06	2.34E-04
nervous system process	2120	43	71.33	.60	-	2.72E-04	6.71E-03
nervous system process	2120	32	59.23	.54	-	9.02E-05	3.29E-03
neural crest cell development	64	8	1.79	4.47	+	7.38E-04	1.82E-02
neural crest cell differentiation	71	9	1.98	4.54	+	3.18E-04	9.40E-03
neural crest cell migration involved in autonomic nervous system development	7	4	.20	20.45	+	1.53E-04	5.11E-03
neurogenesis	1562	110	52.55	2.09	+	1.01E-12	1.53E-10
neurogenesis	1562	86	43.64	1.97	+	5.53E-09	7.03E-07
neuromuscular junction development	42	8	1.41	5.66	+	1.94E-04	5.05E-03
neuron development	745	51	25.07	2.03	+	5.39E-06	2.21E-04
neuron development	745	44	20.82	2.11	+	9.33E-06	4.62E-04
neuron differentiation	925	70	31.12	2.25	+	1.35E-09	1.13E-07
neuron differentiation	925	57	25.84	2.21	+	9.56E-08	7.98E-06
neuron projection development	597	45	20.09	2.24	+	1.45E-06	6.96E-05
neuron projection development	597	36	16.68	2.16	+	3.21E-05	1.37E-03
neuron projection extension	63	8	2.12	3.77	+	2.12E-03	3.67E-02
neuron projection extension	63	8	1.76	4.54	+	6.72E-04	1.68E-02
neuron projection fasciculation	22	5	.74	6.76	+	1.60E-03	2.95E-02
neuron projection fasciculation	22	5	.61	8.13	+	7.18E-04	1.78E-02
neuron projection guidance	180	21	6.06	3.47	+	2.76E-06	1.22E-04
neuron projection guidance	180	19	5.03	3.78	+	2.31E-06	1.41E-04
neuron projection morphogenesis	428	34	14.40	2.36	+	1.28E-05	4.88E-04
neuron projection morphogenesis	428	29	11.96	2.43	+	2.72E-05	1.18E-03
neuron recognition	33	7	1.11	6.30	+	2.75E-04	6.75E-03
neuron recognition	33	6	.92	6.51	+	5.98E-04	1.55E-02
nitrogen compound metabolic process	6855	283	230.63	1.23	+	6.82E-05	2.14E-03
nitrogen compound metabolic process	6855	277	191.53	1.45	+	1.53E-12	3.99E-10
nucleic acid metabolic process	3113	133	86.98	1.53	+	8.53E-07	5.75E-05
nucleic acid-templated transcription	1914	86	53.48	1.61	+	1.95E-05	8.88E-04
nucleobase-containing compound biosynthetic process	2148	100	72.27	1.38	+	1.37E-03	2.61E-02
nucleobase-containing compound biosynthetic process	2148	97	60.02	1.62	+	4.09E-06	2.29E-04
nucleobase-containing compound metabolic process	3570	155	99.75	1.55	+	2.18E-08	2.16E-06
odontogenesis	90	10	3.03	3.30	+	1.56E-03	2.89E-02
olfactory lobe development	39	6	1.09	5.51	+	1.30E-03	2.87E-02
opsonization	5	3	.17	17.83	+	1.70E-03	3.08E-02
organic acid biosynthetic process	219	17	7.37	2.31	+	2.35E-03	4.00E-02
organic acid biosynthetic process	219	15	6.12	2.45	+	1.95E-03	4.05E-02
organic acid catabolic process	173	17	5.82	2.92	+	1.68E-04	4.52E-03
organic acid catabolic process	173	14	4.83	2.90	+	6.22E-04	1.60E-02
organic acid metabolic process	797	50	26.81	1.86	+	6.45E-05	2.03E-03
organic acid metabolic process	797	42	22.27	1.89	+	1.93E-04	6.26E-03
organic cyclic compound biosynthetic process	2326	122	78.26	1.56	+	1.69E-06	7.98E-05
organic cyclic compound biosynthetic process	2326	113	64.99	1.74	+	1.55E-08	1.63E-06
organic cyclic compound metabolic process	3942	192	132.63	1.45	+	1.17E-07	6.94E-06
organic cyclic compound metabolic process	3942	186	110.14	1.69	+	2.55E-13	8.93E-11
organic hydroxy compound biosynthetic process	145	23	4.88	4.71	+	6.26E-09	4.52E-07
organic hydroxy compound biosynthetic process	145	15	4.05	3.70	+	3.27E-05	1.39E-03
organic hydroxy compound metabolic process	355	37	11.94	3.10	+	7.90E-09	5.57E-07
organic hydroxy compound metabolic process	355	24	9.92	2.42	+	1.50E-04	5.03E-03
organic substance biosynthetic process	3509	162	118.06	1.37	+	3.75E-05	1.27E-03
organic substance biosynthetic process	3509	157	98.04	1.60	+	2.29E-09	3.38E-07
organic substance catabolic process	1278	56	35.71	1.57	+	1.25E-03	2.80E-02
organic substance metabolic process	7768	351	261.35	1.34	+	4.09E-11	4.56E-09
organic substance metabolic process	7768	332	217.04	1.53	+	2.29E-20	8.81E-17
organonitrogen compound metabolic process	4336	160	121.15	1.32	+	1.82E-04	5.98E-03
organophosphate metabolic process	719	36	20.09	1.79	+	1.27E-03	2.81E-02
ossification	235	30	7.91	3.79	+	3.33E-09	2.60E-07
ossification	235	22	6.57	3.35	+	2.35E-06	1.43E-04
osteoblast differentiation	121	19	4.07	4.67	+	1.49E-07	8.63E-06
osteoblast differentiation	121	13	3.38	3.85	+	7.62E-05	2.84E-03
otic vesicle development	13	5	.44	11.43	+	2.17E-04	5.50E-03
outflow tract morphogenesis	74	14	2.49	5.62	+	9.19E-07	4.57E-05
outflow tract septum morphogenesis	27	7	.91	7.71	+	9.40E-05	2.82E-03
oxidation-reduction process	837	50	28.16	1.78	+	2.11E-04	5.39E-03
oxidation-reduction process	837	40	23.39	1.71	+	1.39E-03	3.04E-02
oxidoreduction coenzyme metabolic process	115	10	3.21	3.11	+	2.21E-03	4.49E-02
oxoacid metabolic process	784	49	26.38	1.86	+	8.62E-05	2.62E-03
oxoacid metabolic process	784	42	21.90	1.92	+	1.11E-04	3.97E-03
palate development	94	15	3.16	4.74	+	2.52E-06	1.13E-04
pattern specification process	431	39	14.50	2.69	+	1.04E-07	6.22E-06
pattern specification process	431	26	12.04	2.16	+	3.97E-04	1.11E-02
pharyngeal system development	26	6	.87	6.86	+	5.12E-04	1.14E-02
phosphate-containing compound metabolic process	1631	89	54.87	1.62	+	1.43E-05	5.39E-04
phosphate-containing compound metabolic process	1631	82	45.57	1.80	+	5.77E-07	4.10E-05
phosphorus metabolic process	1694	94	56.99	1.65	+	3.95E-06	1.69E-04
phosphorus metabolic process	1694	87	47.33	1.84	+	8.05E-08	6.80E-06
phosphorylation	974	55	32.77	1.68	+	3.01E-04	7.26E-03
phosphorylation	974	50	27.21	1.84	+	6.95E-05	2.65E-03
placenta blood vessel development	37	8	1.24	6.43	+	9.00E-05	2.71E-03
placenta development	165	15	5.55	2.70	+	8.38E-04	1.74E-02
plasma membrane bounded cell projection morphogenesis	433	34	14.57	2.33	+	1.47E-05	5.53E-04
plasma membrane bounded cell projection morphogenesis	433	29	12.10	2.40	+	3.21E-05	1.36E-03
plasma membrane bounded cell projection organization	940	59	31.63	1.87	+	1.00E-05	3.91E-04
plasma membrane bounded cell projection organization	940	43	26.26	1.64	+	2.43E-03	4.88E-02
platelet-derived growth factor receptor signaling pathway	38	7	1.28	5.48	+	5.81E-04	1.27E-02
positive regulation of actin filament bundle assembly	58	10	1.95	5.12	+	6.64E-05	2.09E-03
positive regulation of actin filament bundle assembly	58	7	1.62	4.32	+	1.88E-03	3.91E-02
positive regulation of adaptive immune response based on somatic recombination of immune receptors built from immunoglobulin superfamily domains	97	9	2.71	3.32	+	2.42E-03	4.86E-02
positive regulation of angiogenesis	150	17	5.05	3.37	+	3.37E-05	1.17E-03
positive regulation of angiogenesis	150	14	4.19	3.34	+	1.63E-04	5.39E-03
positive regulation of apoptotic process	591	50	19.88	2.51	+	1.28E-08	8.66E-07
positive regulation of apoptotic process	591	38	16.51	2.30	+	4.78E-06	2.58E-04
positive regulation of apoptotic signaling pathway	176	18	5.92	3.04	+	6.85E-05	2.14E-03
positive regulation of apoptotic signaling pathway	176	13	4.92	2.64	+	2.06E-03	4.25E-02
positive regulation of axon extension	51	7	1.72	4.08	+	2.68E-03	4.38E-02
positive regulation of axon extension	51	8	1.42	5.61	+	1.86E-04	6.09E-03
positive regulation of axon extension involved in axon guidance	7	4	.24	16.98	+	3.06E-04	7.35E-03
positive regulation of axon extension involved in axon guidance	7	4	.20	20.45	+	1.53E-04	5.12E-03
positive regulation of axon guidance	9	5	.30	16.51	+	5.65E-05	1.81E-03
positive regulation of axon guidance	9	5	.25	19.88	+	2.38E-05	1.06E-03
positive regulation of axonogenesis	90	12	3.03	3.96	+	1.20E-04	3.45E-03
positive regulation of axonogenesis	90	13	2.51	5.17	+	4.44E-06	2.45E-04
positive regulation of biological process	5443	323	183.13	1.76	+	7.65E-28	3.92E-24
positive regulation of biological process	5443	255	152.08	1.68	+	5.28E-19	1.62E-15
positive regulation of biosynthetic process	1820	130	61.23	2.12	+	2.88E-15	7.38E-13
positive regulation of biosynthetic process	1820	94	50.85	1.85	+	1.68E-08	1.73E-06
positive regulation of bone mineralization	37	6	1.24	4.82	+	2.55E-03	4.23E-02
positive regulation of branching involved in ureteric bud morphogenesis	23	5	.77	6.46	+	1.90E-03	3.37E-02
positive regulation of calcium ion transmembrane transporter activity	31	6	1.04	5.75	+	1.14E-03	2.24E-02
positive regulation of calcium ion transport	117	11	3.94	2.79	+	3.13E-03	4.98E-02
positive regulation of canonical Wnt signaling pathway	83	10	2.79	3.58	+	8.91E-04	1.81E-02
positive regulation of cardiac muscle cell differentiation	24	5	.67	7.46	+	1.01E-03	2.38E-02
positive regulation of cardiac muscle tissue development	49	7	1.37	5.11	+	7.74E-04	1.89E-02
positive regulation of cardiocyte differentiation	32	6	1.08	5.57	+	1.32E-03	2.54E-02
positive regulation of cardiocyte differentiation	32	6	.89	6.71	+	5.18E-04	1.36E-02
positive regulation of catalytic activity	1002	66	33.71	1.96	+	5.70E-07	2.99E-05
positive regulation of cell adhesion	374	33	12.58	2.62	+	1.65E-06	7.82E-05
positive regulation of cell adhesion	374	25	10.45	2.39	+	1.21E-04	4.23E-03
positive regulation of cell communication	1523	108	51.24	2.11	+	1.40E-12	2.06E-10
positive regulation of cell communication	1523	81	42.55	1.90	+	6.48E-08	5.69E-06
positive regulation of cell cycle	334	23	11.24	2.05	+	2.16E-03	3.75E-02
positive regulation of cell cycle	334	22	9.33	2.36	+	3.78E-04	1.07E-02
positive regulation of cell cycle process	222	15	6.20	2.42	+	2.21E-03	4.48E-02
positive regulation of cell death	651	50	21.90	2.28	+	2.22E-07	1.24E-05
positive regulation of cell death	651	41	18.19	2.25	+	3.79E-06	2.16E-04
positive regulation of cell development	560	47	18.84	2.49	+	4.41E-08	2.77E-06
positive regulation of cell development	560	39	15.65	2.49	+	5.76E-07	4.12E-05
positive regulation of cell differentiation	978	85	32.90	2.58	+	2.51E-14	4.89E-12
positive regulation of cell differentiation	978	70	27.33	2.56	+	3.85E-12	9.54E-10
positive regulation of cell division	77	9	2.59	3.47	+	1.92E-03	3.39E-02
positive regulation of cell division	77	10	2.15	4.65	+	1.25E-04	4.30E-03
positive regulation of cell growth	169	18	5.69	3.17	+	4.23E-05	1.42E-03
positive regulation of cell growth	169	19	4.72	4.02	+	9.81E-07	6.56E-05
positive regulation of cell migration	468	50	15.75	3.18	+	7.87E-12	1.03E-09
positive regulation of cell migration	468	47	13.08	3.59	+	4.45E-13	1.37E-10
positive regulation of cell morphogenesis involved in differentiation	165	17	5.55	3.06	+	9.95E-05	2.94E-03
positive regulation of cell morphogenesis involved in differentiation	165	17	4.61	3.69	+	1.04E-05	5.13E-04
positive regulation of cell motility	486	50	16.35	3.06	+	2.72E-11	3.17E-09
positive regulation of cell motility	486	47	13.58	3.46	+	1.53E-12	4.06E-10
positive regulation of cell projection organization	390	28	13.12	2.13	+	3.79E-04	8.82E-03
positive regulation of cell projection organization	390	24	10.90	2.20	+	5.81E-04	1.51E-02
positive regulation of cell proliferation	896	78	30.15	2.59	+	2.08E-13	3.40E-11
positive regulation of cell proliferation	896	58	25.03	2.32	+	1.06E-08	1.15E-06
positive regulation of cell-cell adhesion	218	17	7.33	2.32	+	2.27E-03	3.89E-02
positive regulation of cell-substrate adhesion	114	11	3.84	2.87	+	2.60E-03	4.30E-02
positive regulation of cell-substrate adhesion	114	13	3.19	4.08	+	4.36E-05	1.77E-03
positive regulation of cellular biosynthetic process	1785	128	60.06	2.13	+	2.89E-15	7.28E-13
positive regulation of cellular biosynthetic process	1785	91	49.87	1.82	+	6.72E-08	5.80E-06
positive regulation of cellular component biogenesis	482	31	16.22	1.91	+	9.54E-04	1.93E-02
positive regulation of cellular component biogenesis	482	29	13.47	2.15	+	2.53E-04	7.74E-03
positive regulation of cellular component movement	500	52	16.82	3.09	+	7.45E-12	9.79E-10
positive regulation of cellular component movement	500	49	13.97	3.51	+	3.20E-13	1.05E-10
positive regulation of cellular component organization	1212	74	40.78	1.81	+	2.12E-06	9.80E-05
positive regulation of cellular component organization	1212	67	33.86	1.98	+	3.01E-07	2.28E-05
positive regulation of cellular metabolic process	2943	191	99.02	1.93	+	1.28E-18	5.04E-16
positive regulation of cellular metabolic process	2943	145	82.23	1.76	+	1.65E-11	3.68E-09
positive regulation of cellular process	4914	292	165.33	1.77	+	1.48E-24	1.63E-21
positive regulation of cellular process	4914	231	137.30	1.68	+	5.43E-17	7.59E-14
positive regulation of cellular protein localization	375	27	12.62	2.14	+	5.02E-04	1.12E-02
positive regulation of cellular protein localization	375	26	10.48	2.48	+	5.85E-05	2.26E-03
positive regulation of cellular protein metabolic process	1404	93	47.24	1.97	+	1.63E-09	1.32E-07
positive regulation of cellular protein metabolic process	1404	72	39.23	1.84	+	1.29E-06	8.28E-05
positive regulation of chemotaxis	134	17	4.51	3.77	+	8.99E-06	3.59E-04
positive regulation of chemotaxis	134	20	3.74	5.34	+	7.65E-09	8.97E-07
positive regulation of collagen biosynthetic process	30	9	1.01	8.92	+	3.45E-06	1.50E-04
positive regulation of collagen biosynthetic process	30	6	.84	7.16	+	3.83E-04	1.08E-02
positive regulation of collagen metabolic process	31	9	1.04	8.63	+	4.32E-06	1.81E-04
positive regulation of collagen metabolic process	31	6	.87	6.93	+	4.46E-04	1.21E-02
positive regulation of cytokine production	386	28	12.99	2.16	+	3.52E-04	8.27E-03
positive regulation of cytokine production involved in immune response	38	6	1.28	4.69	+	2.87E-03	4.64E-02
positive regulation of cytokine production involved in immune response	38	7	1.06	6.59	+	1.96E-04	6.32E-03
positive regulation of cytoskeleton organization	190	16	6.39	2.50	+	1.21E-03	2.36E-02
positive regulation of cytoskeleton organization	190	15	5.31	2.83	+	5.14E-04	1.36E-02
positive regulation of developmental growth	196	20	6.59	3.03	+	2.84E-05	1.00E-03
positive regulation of developmental growth	196	19	5.48	3.47	+	7.19E-06	3.68E-04
positive regulation of developmental process	1374	115	46.23	2.49	+	2.70E-18	1.01E-15
positive regulation of developmental process	1374	95	38.39	2.47	+	2.87E-15	2.32E-12
positive regulation of DNA binding transcription factor activity	223	17	7.50	2.27	+	2.68E-03	4.38E-02
positive regulation of DNA binding transcription factor activity	223	16	6.23	2.57	+	8.91E-04	2.14E-02
positive regulation of embryonic development	36	6	1.21	4.95	+	2.25E-03	3.86E-02
positive regulation of embryonic development	36	6	1.01	5.97	+	8.98E-04	2.15E-02
positive regulation of endothelial cell migration	77	10	2.59	3.86	+	5.25E-04	1.16E-02
positive regulation of endothelial cell migration	77	12	2.15	5.58	+	5.15E-06	2.77E-04
positive regulation of endothelial cell proliferation	75	10	2.52	3.96	+	4.35E-04	9.88E-03
positive regulation of endothelial cell proliferation	75	8	2.10	3.82	+	1.88E-03	3.91E-02
positive regulation of epidermis development	35	6	1.18	5.10	+	1.98E-03	3.49E-02
positive regulation of epithelial cell migration	119	15	4.00	3.75	+	3.20E-05	1.12E-03
positive regulation of epithelial cell migration	119	16	3.32	4.81	+	8.47E-07	5.74E-05
positive regulation of epithelial cell proliferation	181	17	6.09	2.79	+	2.75E-04	6.76E-03
positive regulation of epithelial cell proliferation	181	15	5.06	2.97	+	3.19E-04	9.39E-03
positive regulation of epithelial to mesenchymal transition	44	8	1.48	5.40	+	2.57E-04	6.40E-03
positive regulation of epithelial to mesenchymal transition	44	7	1.23	5.69	+	4.34E-04	1.20E-02
positive regulation of epithelial to mesenchymal transition involved in endocardial cushion formation	5	3	.17	17.83	+	1.70E-03	3.10E-02
positive regulation of epithelial tube formation	4	3	.11	26.84	+	6.45E-04	1.63E-02
positive regulation of ERK1 and ERK2 cascade	201	22	6.76	3.25	+	4.16E-06	1.76E-04
positive regulation of ERK1 and ERK2 cascade	201	20	5.62	3.56	+	2.89E-06	1.69E-04
positive regulation of establishment of protein localization	522	42	17.56	2.39	+	7.63E-07	3.87E-05
positive regulation of establishment of protein localization	522	35	14.58	2.40	+	4.60E-06	2.51E-04
positive regulation of gene expression	1792	128	60.29	2.12	+	3.50E-15	8.53E-13
positive regulation of gene expression	1792	96	50.07	1.92	+	2.07E-09	3.09E-07
positive regulation of growth	277	26	9.32	2.79	+	7.59E-06	3.06E-04
positive regulation of growth	277	24	7.74	3.10	+	2.88E-06	1.69E-04
positive regulation of hepatic stellate cell activation	6	3	.17	17.90	+	1.49E-03	3.20E-02
positive regulation of histone acetylation	29	5	.81	6.17	+	2.11E-03	4.31E-02
positive regulation of hydrolase activity	483	30	16.25	1.85	+	2.22E-03	3.82E-02
positive regulation of immune effector process	199	16	5.56	2.88	+	2.80E-04	8.40E-03
positive regulation of immune system process	876	48	29.47	1.63	+	1.65E-03	3.03E-02
positive regulation of immune system process	876	41	24.48	1.68	+	1.77E-03	3.73E-02
positive regulation of intracellular signal transduction	896	70	30.15	2.32	+	3.82E-10	3.47E-08
positive regulation of intracellular signal transduction	896	48	25.03	1.92	+	3.44E-05	1.45E-03
positive regulation of kidney development	44	9	1.48	6.08	+	4.80E-05	1.57E-03
positive regulation of kidney development	44	8	1.23	6.51	+	7.46E-05	2.80E-03
positive regulation of kinase activity	454	31	15.27	2.03	+	3.87E-04	8.98E-03
positive regulation of leukocyte cell-cell adhesion	183	15	6.16	2.44	+	2.17E-03	3.76E-02
positive regulation of leukocyte chemotaxis	86	9	2.40	3.75	+	1.13E-03	2.58E-02
positive regulation of leukocyte migration	134	12	3.74	3.21	+	6.59E-04	1.66E-02
positive regulation of lipid metabolic process	143	12	4.00	3.00	+	1.11E-03	2.56E-02
positive regulation of locomotion	517	54	17.39	3.10	+	2.49E-12	3.45E-10
positive regulation of locomotion	517	50	14.44	3.46	+	2.87E-13	9.79E-11
positive regulation of macromolecule biosynthetic process	1668	120	56.12	2.14	+	2.06E-14	4.29E-12
positive regulation of macromolecule biosynthetic process	1668	87	46.60	1.87	+	4.15E-08	3.80E-06
positive regulation of macromolecule metabolic process	2908	189	97.84	1.93	+	1.55E-18	5.96E-16
positive regulation of macromolecule metabolic process	2908	141	81.25	1.74	+	1.04E-10	2.00E-08
positive regulation of MAPK cascade	473	40	15.91	2.51	+	4.01E-07	2.15E-05
positive regulation of MAPK cascade	473	27	13.22	2.04	+	7.21E-04	1.78E-02
positive regulation of mast cell chemotaxis	7	4	.20	20.45	+	1.53E-04	5.10E-03
positive regulation of mesonephros development	25	6	.84	7.13	+	4.28E-04	9.77E-03
positive regulation of mesonephros development	25	5	.70	7.16	+	1.18E-03	2.69E-02
positive regulation of metabolic process	3145	205	105.81	1.94	+	2.04E-20	1.42E-17
positive regulation of metabolic process	3145	155	87.87	1.76	+	2.28E-12	5.76E-10
positive regulation of metanephros development	13	4	.36	11.01	+	9.70E-04	2.29E-02
positive regulation of molecular function	1344	87	45.22	1.92	+	1.97E-08	1.30E-06
positive regulation of molecular function	1344	62	37.55	1.65	+	1.76E-04	5.82E-03
positive regulation of morphogenesis of an epithelium	37	8	1.24	6.43	+	9.00E-05	2.71E-03
positive regulation of multicellular organismal metabolic process	31	9	1.04	8.63	+	4.32E-06	1.81E-04
positive regulation of multicellular organismal metabolic process	31	6	.87	6.93	+	4.46E-04	1.22E-02
positive regulation of multicellular organismal process	1631	130	54.87	2.37	+	5.18E-19	2.34E-16
positive regulation of multicellular organismal process	1631	103	45.57	2.26	+	3.94E-14	1.73E-11
positive regulation of muscle cell differentiation	83	10	2.79	3.58	+	8.91E-04	1.81E-02
positive regulation of muscle cell differentiation	83	11	2.32	4.74	+	4.90E-05	1.95E-03
positive regulation of muscle organ development	76	9	2.56	3.52	+	1.77E-03	3.17E-02
positive regulation of muscle organ development	76	10	2.12	4.71	+	1.13E-04	4.01E-03
positive regulation of muscle tissue development	77	9	2.59	3.47	+	1.92E-03	3.39E-02
positive regulation of muscle tissue development	77	10	2.15	4.65	+	1.25E-04	4.31E-03
positive regulation of nervous system development	557	46	18.74	2.45	+	1.28E-07	7.49E-06
positive regulation of nervous system development	557	36	15.56	2.31	+	8.12E-06	4.09E-04
positive regulation of neurogenesis	485	43	16.32	2.64	+	6.01E-08	3.68E-06
positive regulation of neurogenesis	485	33	13.55	2.44	+	6.75E-06	3.50E-04
positive regulation of neuron apoptotic process	76	11	2.56	4.30	+	1.19E-04	3.44E-03
positive regulation of neuron death	110	11	3.70	2.97	+	2.01E-03	3.53E-02
positive regulation of neuron differentiation	382	32	12.85	2.49	+	7.41E-06	3.00E-04
positive regulation of neuron differentiation	382	26	10.67	2.44	+	7.07E-05	2.68E-03
positive regulation of neuron projection development	286	23	9.62	2.39	+	2.51E-04	6.24E-03
positive regulation of neuron projection development	286	22	7.99	2.75	+	4.07E-05	1.67E-03
positive regulation of NF-kappaB import into nucleus	21	5	.71	7.08	+	1.34E-03	2.56E-02
positive regulation of nitric oxide biosynthetic process	46	8	1.55	5.17	+	3.36E-04	7.97E-03
positive regulation of nitric oxide metabolic process	46	8	1.55	5.17	+	3.36E-04	7.94E-03
positive regulation of nitrogen compound metabolic process	2814	186	94.68	1.96	+	7.37E-19	3.24E-16
positive regulation of nitrogen compound metabolic process	2814	138	78.62	1.76	+	8.42E-11	1.66E-08
positive regulation of nucleic acid-templated transcription	1420	108	47.78	2.26	+	2.08E-14	4.26E-12
positive regulation of nucleic acid-templated transcription	1420	80	39.67	2.02	+	8.24E-09	9.53E-07
positive regulation of nucleobase-containing compound metabolic process	1731	124	58.24	2.13	+	1.07E-14	2.28E-12
positive regulation of nucleobase-containing compound metabolic process	1731	87	48.36	1.80	+	2.36E-07	1.82E-05
positive regulation of nucleocytoplasmic transport	120	12	4.04	2.97	+	1.28E-03	2.47E-02
positive regulation of nucleocytoplasmic transport	120	14	3.35	4.18	+	1.77E-05	8.21E-04
positive regulation of organ growth	53	7	1.48	4.73	+	1.17E-03	2.68E-02
positive regulation of organelle organization	600	37	20.19	1.83	+	8.86E-04	1.81E-02
positive regulation of organelle organization	600	38	16.76	2.27	+	9.37E-06	4.63E-04
positive regulation of peptide secretion	295	23	9.93	2.32	+	3.52E-04	8.26E-03
positive regulation of peptidyl-tyrosine phosphorylation	177	15	4.95	3.03	+	2.56E-04	7.82E-03
positive regulation of phosphate metabolic process	1073	76	36.10	2.11	+	3.91E-09	2.97E-07
positive regulation of phosphate metabolic process	1073	56	29.98	1.87	+	1.90E-05	8.70E-04
positive regulation of phosphorus metabolic process	1073	76	36.10	2.11	+	3.91E-09	2.99E-07
positive regulation of phosphorus metabolic process	1073	56	29.98	1.87	+	1.90E-05	8.72E-04
positive regulation of phosphorylation	963	71	32.40	2.19	+	2.87E-09	2.28E-07
positive regulation of phosphorylation	963	54	26.91	2.01	+	2.68E-06	1.60E-04
positive regulation of positive chemotaxis	26	5	.73	6.88	+	1.38E-03	3.03E-02
positive regulation of production of molecular mediator of immune response	84	11	2.35	4.69	+	5.41E-05	2.11E-03
positive regulation of programmed cell death	597	50	20.09	2.49	+	2.53E-08	1.65E-06
positive regulation of programmed cell death	597	38	16.68	2.28	+	5.77E-06	3.04E-04
positive regulation of protein autophosphorylation	23	6	.77	7.75	+	2.92E-04	7.10E-03
positive regulation of protein import	106	13	3.57	3.65	+	1.36E-04	3.80E-03
positive regulation of protein import	106	14	2.96	4.73	+	4.92E-06	2.65E-04
positive regulation of protein import into nucleus	103	12	3.47	3.46	+	3.73E-04	8.71E-03
positive regulation of protein import into nucleus	103	13	2.88	4.52	+	1.65E-05	7.73E-04
positive regulation of protein kinase activity	418	30	14.06	2.13	+	2.14E-04	5.44E-03
positive regulation of protein kinase B signaling	87	10	2.43	4.11	+	3.08E-04	9.15E-03
positive regulation of protein localization to nucleus	139	13	4.68	2.78	+	1.44E-03	2.72E-02
positive regulation of protein localization to nucleus	139	14	3.88	3.60	+	7.75E-05	2.88E-03
positive regulation of protein metabolic process	1498	100	50.40	1.98	+	2.82E-10	2.63E-08
positive regulation of protein metabolic process	1498	76	41.85	1.82	+	1.10E-06	7.29E-05
positive regulation of protein modification process	1119	77	37.65	2.05	+	1.19E-08	8.13E-07
positive regulation of protein modification process	1119	61	31.26	1.95	+	1.97E-06	1.23E-04
positive regulation of protein phosphorylation	917	69	30.85	2.24	+	2.17E-09	1.74E-07
positive regulation of protein phosphorylation	917	52	25.62	2.03	+	3.82E-06	2.16E-04
positive regulation of protein secretion	268	23	9.02	2.55	+	8.93E-05	2.70E-03
positive regulation of protein secretion	268	18	7.49	2.40	+	1.26E-03	2.80E-02
positive regulation of protein transport	510	41	17.16	2.39	+	1.08E-06	5.30E-05
positive regulation of protein transport	510	34	14.25	2.39	+	1.10E-05	5.40E-04
positive regulation of reactive oxygen species biosynthetic process	57	8	1.92	4.17	+	1.19E-03	2.32E-02
positive regulation of reactive oxygen species metabolic process	100	13	3.36	3.86	+	7.99E-05	2.45E-03
positive regulation of release of cytochrome c from mitochondria	27	6	.91	6.60	+	6.09E-04	1.32E-02
positive regulation of release of cytochrome c from mitochondria	27	7	.75	9.28	+	3.01E-05	1.30E-03
positive regulation of response to external stimulus	275	24	9.25	2.59	+	4.96E-05	1.62E-03
positive regulation of response to external stimulus	275	25	7.68	3.25	+	8.03E-07	5.51E-05
positive regulation of response to stimulus	1958	131	65.88	1.99	+	1.85E-13	3.09E-11
positive regulation of response to stimulus	1958	109	54.71	1.99	+	1.29E-11	3.00E-09
positive regulation of RNA biosynthetic process	1421	108	47.81	2.26	+	2.12E-14	4.24E-12
positive regulation of RNA biosynthetic process	1421	81	39.70	2.04	+	3.19E-09	4.37E-07
positive regulation of RNA metabolic process	1497	112	50.37	2.22	+	1.61E-14	3.40E-12
positive regulation of RNA metabolic process	1497	83	41.83	1.98	+	7.38E-09	8.79E-07
positive regulation of secretion	456	31	15.34	2.02	+	4.05E-04	9.30E-03
positive regulation of secretion	456	26	12.74	2.04	+	9.46E-04	2.25E-02
positive regulation of secretion by cell	429	29	14.43	2.01	+	7.22E-04	1.52E-02
positive regulation of signal transduction	1351	104	45.45	2.29	+	3.12E-14	5.99E-12
positive regulation of signal transduction	1351	77	37.75	2.04	+	1.01E-08	1.11E-06
positive regulation of signaling	1530	109	51.48	2.12	+	9.03E-13	1.37E-10
positive regulation of signaling	1530	81	42.75	1.89	+	7.21E-08	6.19E-06
positive regulation of SMAD protein import into nucleus	14	4	.39	10.23	+	1.22E-03	2.76E-02
positive regulation of smooth muscle cell differentiation	13	4	.44	9.15	+	1.89E-03	3.36E-02
positive regulation of smooth muscle cell proliferation	92	12	3.10	3.88	+	1.45E-04	4.02E-03
positive regulation of smooth muscle cell proliferation	92	15	2.57	5.84	+	2.07E-07	1.63E-05
positive regulation of stress fiber assembly	49	8	1.65	4.85	+	4.90E-04	1.09E-02
positive regulation of striated muscle cell differentiation	69	9	1.93	4.67	+	2.62E-04	7.92E-03
positive regulation of striated muscle tissue development	76	9	2.56	3.52	+	1.77E-03	3.17E-02
positive regulation of striated muscle tissue development	76	10	2.12	4.71	+	1.13E-04	4.00E-03
positive regulation of supramolecular fiber organization	167	17	5.62	3.03	+	1.14E-04	3.31E-03
positive regulation of supramolecular fiber organization	167	15	4.67	3.21	+	1.42E-04	4.81E-03
positive regulation of T cell activation	173	15	5.82	2.58	+	1.30E-03	2.51E-02
positive regulation of toll-like receptor 3 signaling pathway	7	3	.20	15.34	+	2.08E-03	4.28E-02
positive regulation of transcription by RNA polymerase I	22	6	.61	9.76	+	8.90E-05	3.26E-03
positive regulation of transcription by RNA polymerase II	1124	92	37.82	2.43	+	4.93E-14	8.91E-12
positive regulation of transcription by RNA polymerase II	1124	62	31.40	1.97	+	8.32E-07	5.68E-05
positive regulation of transcription- DNA-templated	1420	108	47.78	2.26	+	2.08E-14	4.20E-12
positive regulation of transcription- DNA-templated	1420	80	39.67	2.02	+	8.24E-09	9.46E-07
positive regulation of transcription factor import into nucleus	42	9	1.41	6.37	+	3.49E-05	1.20E-03
positive regulation of transcription factor import into nucleus	42	7	1.17	5.97	+	3.38E-04	9.80E-03
positive regulation of transferase activity	530	37	17.83	2.07	+	6.20E-05	1.97E-03
positive regulation of transmembrane receptor protein serine/threonine kinase signaling pathway	107	13	3.60	3.61	+	1.48E-04	4.09E-03
positive regulation of transport	1047	64	35.23	1.82	+	1.18E-05	4.53E-04
positive regulation of transport	1047	52	29.25	1.78	+	1.21E-04	4.23E-03
positive regulation of tumor necrosis factor production	78	11	2.62	4.19	+	1.47E-04	4.07E-03
positive regulation of tumor necrosis factor superfamily cytokine production	79	11	2.66	4.14	+	1.62E-04	4.40E-03
positive regulation of ureteric bud formation	4	3	.11	26.84	+	6.45E-04	1.64E-02
positive regulation of vascular smooth muscle cell proliferation	16	4	.45	8.95	+	1.85E-03	3.87E-02
positive regulation of vasculature development	167	19	5.62	3.38	+	1.13E-05	4.37E-04
positive regulation of vasculature development	167	17	4.67	3.64	+	1.21E-05	5.80E-04
positive regulation of Wnt signaling pathway	115	11	3.87	2.84	+	2.77E-03	4.50E-02
posttranscriptional regulation of gene expression	387	23	10.81	2.13	+	1.06E-03	2.44E-02
primary metabolic process	7410	331	249.31	1.33	+	1.21E-09	1.02E-07
primary metabolic process	7410	314	207.04	1.52	+	3.71E-18	8.15E-15
programmed cell death	827	57	27.82	2.05	+	9.48E-07	4.70E-05
programmed cell death	827	50	23.11	2.16	+	1.13E-06	7.52E-05
protein complex assembly	945	46	26.40	1.74	+	4.24E-04	1.18E-02
protein complex biogenesis	946	46	26.43	1.74	+	4.29E-04	1.19E-02
protein complex subunit organization	1053	57	35.43	1.61	+	6.76E-04	1.45E-02
protein complex subunit organization	1053	52	29.42	1.77	+	1.28E-04	4.38E-03
protein dephosphorylation	151	15	5.08	2.95	+	3.58E-04	8.39E-03
protein localization	1755	87	59.05	1.47	+	4.55E-04	1.02E-02
protein oligomerization	527	30	14.72	2.04	+	4.73E-04	1.27E-02
protein phosphorylation	745	43	25.07	1.72	+	9.88E-04	1.98E-02
protein phosphorylation	745	36	20.82	1.73	+	2.27E-03	4.56E-02
protein stabilization	152	15	5.11	2.93	+	3.82E-04	8.88E-03
protein stabilization	152	14	4.25	3.30	+	1.85E-04	6.06E-03
protein trimerization	59	8	1.65	4.85	+	4.53E-04	1.22E-02
proximal/distal pattern formation	35	6	.98	6.14	+	7.87E-04	1.92E-02
pulmonary valve development	13	4	.44	9.15	+	1.89E-03	3.35E-02
pulmonary valve morphogenesis	13	4	.44	9.15	+	1.89E-03	3.35E-02
pyrimidine nucleotide metabolic process	29	5	.81	6.17	+	2.11E-03	4.32E-02
regeneration	81	10	2.73	3.67	+	7.51E-04	1.57E-02
regionalization	340	29	11.44	2.54	+	1.71E-05	6.25E-04
regionalization	340	23	9.50	2.42	+	2.10E-04	6.67E-03
regulation of actin cytoskeleton organization	302	29	10.16	2.85	+	1.52E-06	7.23E-05
regulation of actin cytoskeleton organization	302	21	8.44	2.49	+	3.53E-04	1.02E-02
regulation of actin filament bundle assembly	98	11	3.30	3.34	+	8.57E-04	1.77E-02
regulation of actin filament length	159	15	5.35	2.80	+	5.90E-04	1.28E-02
regulation of actin filament organization	234	24	7.87	3.05	+	4.31E-06	1.81E-04
regulation of actin filament-based process	346	31	11.64	2.66	+	2.54E-06	1.13E-04
regulation of actin filament-based process	346	23	9.67	2.38	+	2.49E-04	7.66E-03
regulation of actin polymerization or depolymerization	158	15	5.32	2.82	+	5.56E-04	1.22E-02
regulation of actomyosin structure organization	94	10	3.16	3.16	+	2.09E-03	3.65E-02
regulation of anatomical structure morphogenesis	970	94	32.64	2.88	+	8.90E-19	3.80E-16
regulation of anatomical structure morphogenesis	970	72	27.10	2.66	+	5.17E-13	1.56E-10
regulation of anatomical structure size	507	38	17.06	2.23	+	1.23E-05	4.70E-04
regulation of anatomical structure size	507	32	14.17	2.26	+	3.94E-05	1.63E-03
regulation of angiogenesis	256	31	8.61	3.60	+	5.68E-09	4.15E-07
regulation of angiogenesis	256	19	7.15	2.66	+	2.05E-04	6.59E-03
regulation of apoptotic process	1468	109	49.39	2.21	+	5.74E-14	1.03E-11
regulation of apoptotic process	1468	94	41.02	2.29	+	3.26E-13	1.04E-10
regulation of apoptotic signaling pathway	392	34	13.19	2.58	+	2.30E-06	1.06E-04
regulation of apoptotic signaling pathway	392	25	10.95	2.28	+	3.28E-04	9.57E-03
regulation of axon extension	93	11	3.13	3.52	+	5.77E-04	1.26E-02
regulation of axon extension	93	12	2.60	4.62	+	2.85E-05	1.23E-03
regulation of axon extension involved in axon guidance	18	5	.61	8.26	+	7.45E-04	1.57E-02
regulation of axon extension involved in axon guidance	18	5	.50	9.94	+	3.27E-04	9.56E-03
regulation of axon guidance	25	7	.84	8.32	+	6.22E-05	1.98E-03
regulation of axon guidance	25	7	.70	10.02	+	1.97E-05	8.95E-04
regulation of axonogenesis	177	18	5.96	3.02	+	7.32E-05	2.27E-03
regulation of axonogenesis	177	18	4.95	3.64	+	6.82E-06	3.52E-04
regulation of binding	365	27	12.28	2.20	+	2.58E-04	6.41E-03
regulation of binding	365	25	10.20	2.45	+	9.35E-05	3.38E-03
regulation of biological process	10974	495	369.22	1.34	+	8.81E-20	4.84E-17
regulation of biological process	10974	402	306.61	1.31	+	3.62E-14	1.64E-11
regulation of biological quality	3402	196	114.46	1.71	+	4.78E-14	8.85E-12
regulation of biological quality	3402	147	95.05	1.55	+	8.01E-08	6.80E-06
regulation of biomineral tissue development	81	9	2.73	3.30	+	2.63E-03	4.32E-02
regulation of biosynthetic process	3843	213	129.30	1.65	+	1.12E-13	1.91E-11
regulation of biosynthetic process	3843	170	107.37	1.58	+	8.22E-10	1.32E-07
regulation of blood pressure	183	17	6.16	2.76	+	3.09E-04	7.38E-03
regulation of BMP signaling pathway	93	12	3.13	3.84	+	1.59E-04	4.32E-03
regulation of body fluid levels	331	23	11.14	2.07	+	2.05E-03	3.58E-02
regulation of bone mineralization	72	9	2.42	3.72	+	1.26E-03	2.44E-02
regulation of bone mineralization	72	8	2.01	3.98	+	1.48E-03	3.21E-02
regulation of bone remodeling	55	7	1.54	4.56	+	1.43E-03	3.10E-02
regulation of branching involved in ureteric bud morphogenesis	26	6	.87	6.86	+	5.12E-04	1.13E-02
regulation of canonical Wnt signaling pathway	192	21	6.46	3.25	+	6.91E-06	2.81E-04
regulation of canonical Wnt signaling pathway	192	16	5.36	2.98	+	1.93E-04	6.25E-03
regulation of cardiac muscle hypertrophy	59	7	1.65	4.25	+	2.06E-03	4.25E-02
regulation of cardiac muscle tissue development	85	12	2.86	4.20	+	7.34E-05	2.27E-03
regulation of cardiac muscle tissue growth	62	9	2.09	4.31	+	4.79E-04	1.07E-02
regulation of cardiocyte differentiation	51	9	1.72	5.25	+	1.31E-04	3.68E-03
regulation of cardiocyte differentiation	51	8	1.42	5.61	+	1.86E-04	6.06E-03
regulation of cartilage development	61	9	2.05	4.39	+	4.31E-04	9.81E-03
regulation of catalytic activity	1729	103	58.17	1.77	+	4.39E-08	2.76E-06
regulation of catalytic activity	1729	73	48.31	1.51	+	6.41E-04	1.64E-02
regulation of catenin import into nucleus	26	5	.73	6.88	+	1.38E-03	3.02E-02
regulation of cell activation	641	38	21.57	1.76	+	1.30E-03	2.51E-02
regulation of cell adhesion	651	60	21.90	2.74	+	1.76E-11	2.15E-09
regulation of cell adhesion	651	41	18.19	2.25	+	3.79E-06	2.16E-04
regulation of cell communication	2869	197	96.53	2.04	+	5.40E-22	4.62E-19
regulation of cell communication	2869	148	80.16	1.85	+	2.89E-13	9.66E-11
regulation of cell cycle	922	61	31.02	1.97	+	1.37E-06	6.62E-05
regulation of cell cycle	922	49	25.76	1.90	+	4.34E-05	1.77E-03
regulation of cell cycle arrest	59	8	1.65	4.85	+	4.53E-04	1.22E-02
regulation of cell cycle G1/S phase transition	115	12	3.21	3.73	+	1.83E-04	6.02E-03
regulation of cell cycle phase transition	266	18	7.43	2.42	+	1.21E-03	2.73E-02
regulation of cell cycle process	530	33	14.81	2.23	+	5.58E-05	2.16E-03
regulation of cell death	1628	120	54.77	2.19	+	3.58E-15	8.61E-13
regulation of cell death	1628	99	45.49	2.18	+	1.41E-12	3.81E-10
regulation of cell development	927	73	31.19	2.34	+	1.13E-10	1.13E-08
regulation of cell development	927	60	25.90	2.32	+	5.68E-09	7.10E-07
regulation of cell differentiation	1678	140	56.46	2.48	+	3.39E-22	3.25E-19
regulation of cell differentiation	1678	112	46.88	2.39	+	6.40E-17	8.20E-14
regulation of cell division	137	14	4.61	3.04	+	4.30E-04	9.80E-03
regulation of cell division	137	11	3.83	2.87	+	2.44E-03	4.89E-02
regulation of cell growth	390	40	13.12	3.05	+	2.96E-09	2.34E-07
regulation of cell growth	390	40	10.90	3.67	+	1.44E-11	3.26E-09
regulation of cell junction assembly	75	10	2.52	3.96	+	4.35E-04	9.85E-03
regulation of cell junction assembly	75	8	2.10	3.82	+	1.88E-03	3.90E-02
regulation of cell migration	769	75	25.87	2.90	+	2.93E-15	7.27E-13
regulation of cell migration	769	66	21.49	3.07	+	7.37E-15	4.72E-12
regulation of cell morphogenesis	465	38	15.64	2.43	+	2.44E-06	1.11E-04
regulation of cell morphogenesis	465	38	12.99	2.92	+	1.63E-08	1.69E-06
regulation of cell morphogenesis involved in differentiation	300	26	10.09	2.58	+	2.73E-05	9.70E-04
regulation of cell morphogenesis involved in differentiation	300	27	8.38	3.22	+	3.52E-07	2.61E-05
regulation of cell motility	810	77	27.25	2.83	+	4.29E-15	9.99E-13
regulation of cell motility	810	67	22.63	2.96	+	2.33E-14	1.19E-11
regulation of cell projection assembly	170	14	5.72	2.45	+	2.89E-03	4.66E-02
regulation of cell projection organization	651	50	21.90	2.28	+	2.22E-07	1.25E-05
regulation of cell projection organization	651	39	18.19	2.14	+	2.14E-05	9.53E-04
regulation of cell proliferation	1583	137	53.26	2.57	+	4.40E-23	4.50E-20
regulation of cell proliferation	1583	98	44.23	2.22	+	6.93E-13	1.97E-10
regulation of cell proliferation involved in kidney development	15	4	.50	7.93	+	2.92E-03	4.71E-02
regulation of cell proliferation involved in kidney development	15	4	.42	9.54	+	1.51E-03	3.24E-02
regulation of cell shape	136	13	4.58	2.84	+	1.20E-03	2.33E-02
regulation of cell size	176	15	5.92	2.53	+	1.52E-03	2.84E-02
regulation of cell size	176	18	4.92	3.66	+	6.35E-06	3.32E-04
regulation of cell-cell adhesion	392	33	13.19	2.50	+	4.87E-06	2.02E-04
regulation of cell-substrate adhesion	188	20	6.33	3.16	+	1.64E-05	6.03E-04
regulation of cell-substrate adhesion	188	19	5.25	3.62	+	4.14E-06	2.31E-04
regulation of cellular biosynthetic process	3785	209	127.35	1.64	+	3.46E-13	5.49E-11
regulation of cellular biosynthetic process	3785	165	105.75	1.56	+	4.90E-09	6.38E-07
regulation of cellular component biogenesis	851	62	28.63	2.17	+	5.38E-08	3.35E-06
regulation of cellular component biogenesis	851	46	23.78	1.93	+	3.70E-05	1.54E-03
regulation of cellular component movement	891	81	29.98	2.70	+	7.64E-15	1.70E-12
regulation of cellular component movement	891	69	24.89	2.77	+	1.77E-13	6.46E-11
regulation of cellular component organization	2338	147	78.66	1.87	+	5.26E-13	8.16E-11
regulation of cellular component organization	2338	125	65.32	1.91	+	4.39E-12	1.07E-09
regulation of cellular component size	345	28	11.61	2.41	+	4.43E-05	1.47E-03
regulation of cellular component size	345	24	9.64	2.49	+	1.17E-04	4.11E-03
regulation of cellular localization	882	48	29.67	1.62	+	1.73E-03	3.11E-02
regulation of cellular localization	882	42	24.64	1.70	+	1.24E-03	2.78E-02
regulation of cellular macromolecule biosynthetic process	3509	193	118.06	1.63	+	5.89E-12	7.95E-10
regulation of cellular macromolecule biosynthetic process	3509	155	98.04	1.58	+	6.55E-09	8.06E-07
regulation of cellular metabolic process	5483	294	184.47	1.59	+	5.02E-18	1.79E-15
regulation of cellular metabolic process	5483	241	153.19	1.57	+	2.37E-14	1.18E-11
regulation of cellular process	10360	478	348.56	1.37	+	1.24E-20	9.10E-18
regulation of cellular process	10360	379	289.46	1.31	+	1.36E-12	3.73E-10
regulation of cellular protein localization	582	36	19.58	1.84	+	7.71E-04	1.61E-02
regulation of cellular protein localization	582	35	16.26	2.15	+	4.41E-05	1.78E-03
regulation of cellular protein metabolic process	2326	133	78.26	1.70	+	3.98E-09	3.01E-07
regulation of cellular protein metabolic process	2326	116	64.99	1.78	+	2.06E-09	3.10E-07
regulation of cellular response to growth factor stimulus	250	31	8.41	3.69	+	3.42E-09	2.65E-07
regulation of cellular response to growth factor stimulus	250	25	6.98	3.58	+	1.56E-07	1.26E-05
regulation of cellular response to stress	577	34	19.41	1.75	+	2.45E-03	4.14E-02
regulation of cellular response to transforming growth factor beta stimulus	95	12	3.20	3.75	+	1.90E-04	5.00E-03
regulation of cellular response to transforming growth factor beta stimulus	95	10	2.65	3.77	+	5.83E-04	1.51E-02
regulation of chemokine production	80	10	2.69	3.72	+	6.88E-04	1.47E-02
regulation of chemotaxis	185	21	6.22	3.37	+	4.09E-06	1.73E-04
regulation of chemotaxis	185	24	5.17	4.64	+	3.05E-09	4.30E-07
regulation of chondrocyte differentiation	46	8	1.55	5.17	+	3.36E-04	7.96E-03
regulation of collagen biosynthetic process	41	10	1.38	7.25	+	4.80E-06	1.99E-04
regulation of collagen biosynthetic process	41	7	1.15	6.11	+	2.96E-04	8.81E-03
regulation of collagen metabolic process	46	10	1.55	6.46	+	1.15E-05	4.45E-04
regulation of collagen metabolic process	46	7	1.29	5.45	+	5.52E-04	1.45E-02
regulation of cysteine-type endopeptidase activity involved in apoptotic process	197	15	5.50	2.73	+	7.28E-04	1.79E-02
regulation of cysteine-type endopeptidase activity involved in apoptotic signaling pathway	13	5	.36	13.77	+	9.32E-05	3.38E-03
regulation of cytokine production	595	45	20.02	2.25	+	1.35E-06	6.58E-05
regulation of cytokine production	595	31	16.62	1.86	+	1.58E-03	3.36E-02
regulation of cytokine production involved in immune response	65	8	2.19	3.66	+	2.53E-03	4.22E-02
regulation of cytoskeleton organization	475	35	15.98	2.19	+	3.75E-05	1.28E-03
regulation of cytoskeleton organization	475	28	13.27	2.11	+	4.01E-04	1.12E-02
regulation of defense response	525	28	14.67	1.91	+	1.98E-03	4.11E-02
regulation of developmental growth	351	35	11.81	2.96	+	5.49E-08	3.40E-06
regulation of developmental growth	351	29	9.81	2.96	+	6.73E-07	4.70E-05
regulation of developmental process	2410	187	81.08	2.31	+	1.83E-26	3.13E-23
regulation of developmental process	2410	153	67.34	2.27	+	1.48E-21	1.14E-17
regulation of DNA binding transcription factor activity	360	32	12.11	2.64	+	2.05E-06	9.51E-05
regulation of DNA binding transcription factor activity	360	25	10.06	2.49	+	8.27E-05	3.06E-03
regulation of embryonic development	123	16	4.14	3.87	+	1.24E-05	4.71E-04
regulation of endothelial cell migration	126	15	4.24	3.54	+	5.80E-05	1.85E-03
regulation of endothelial cell migration	126	15	3.52	4.26	+	7.18E-06	3.69E-04
regulation of endothelial cell proliferation	110	16	3.70	4.32	+	3.45E-06	1.49E-04
regulation of endothelial cell proliferation	110	11	3.07	3.58	+	4.69E-04	1.26E-02
regulation of epidermal cell differentiation	51	7	1.72	4.08	+	2.68E-03	4.38E-02
regulation of epidermal growth factor receptor signaling pathway	62	8	2.09	3.84	+	1.93E-03	3.40E-02
regulation of epidermis development	75	10	2.52	3.96	+	4.35E-04	9.90E-03
regulation of epithelial cell migration	190	22	6.39	3.44	+	1.80E-06	8.48E-05
regulation of epithelial cell migration	190	21	5.31	3.96	+	3.44E-07	2.58E-05
regulation of epithelial cell proliferation	332	38	11.17	3.40	+	4.64E-10	4.17E-08
regulation of epithelial cell proliferation	332	31	9.28	3.34	+	2.21E-08	2.18E-06
regulation of epithelial to mesenchymal transition	84	10	2.35	4.26	+	2.38E-04	7.38E-03
regulation of epithelial to mesenchymal transition involved in endocardial cushion formation	6	3	.20	14.86	+	2.49E-03	4.17E-02
regulation of ERBB signaling pathway	66	8	2.22	3.60	+	2.76E-03	4.49E-02
regulation of ERK1 and ERK2 cascade	282	32	9.49	3.37	+	1.33E-08	8.93E-07
regulation of ERK1 and ERK2 cascade	282	31	7.88	3.93	+	6.42E-10	1.04E-07
regulation of establishment of protein localization	814	57	27.39	2.08	+	7.20E-07	3.69E-05
regulation of establishment of protein localization	814	52	22.74	2.29	+	9.65E-08	8.02E-06
regulation of extent of cell growth	109	13	3.67	3.54	+	1.75E-04	4.66E-03
regulation of extent of cell growth	109	14	3.05	4.60	+	6.58E-06	3.43E-04
regulation of extrinsic apoptotic signaling pathway	162	17	5.45	3.12	+	8.10E-05	2.48E-03
regulation of extrinsic apoptotic signaling pathway in absence of ligand	48	9	1.61	5.57	+	8.68E-05	2.63E-03
regulation of fat cell differentiation	125	16	4.21	3.80	+	1.48E-05	5.54E-04
regulation of fat cell differentiation	125	16	3.49	4.58	+	1.52E-06	9.68E-05
regulation of fibroblast growth factor receptor signaling pathway	30	6	.84	7.16	+	3.83E-04	1.08E-02
regulation of G1/S transition of mitotic cell cycle	103	12	2.88	4.17	+	7.05E-05	2.68E-03
regulation of gastrulation	41	8	1.38	5.80	+	1.68E-04	4.54E-03
regulation of gene expression	3879	210	130.51	1.61	+	1.76E-12	2.50E-10
regulation of gene expression	3879	178	108.38	1.64	+	1.30E-11	2.98E-09
regulation of glial cell differentiation	79	9	2.66	3.39	+	2.26E-03	3.87E-02
regulation of glial cell differentiation	79	9	2.21	4.08	+	6.47E-04	1.64E-02
regulation of gliogenesis	128	12	4.31	2.79	+	2.12E-03	3.68E-02
regulation of gliogenesis	128	12	3.58	3.36	+	4.52E-04	1.22E-02
regulation of growth	670	60	22.54	2.66	+	7.30E-11	7.85E-09
regulation of growth	670	55	18.72	2.94	+	7.57E-12	1.79E-09
regulation of heart growth	68	10	2.29	4.37	+	2.15E-04	5.44E-03
regulation of heart morphogenesis	37	6	1.24	4.82	+	2.55E-03	4.24E-02
regulation of hemopoiesis	363	25	12.21	2.05	+	1.25E-03	2.42E-02
regulation of hormone levels	507	28	14.17	1.98	+	1.04E-03	2.39E-02
regulation of hydrolase activity	910	54	30.62	1.76	+	1.23E-04	3.51E-03
regulation of immune system process	1276	72	42.93	1.68	+	3.46E-05	1.19E-03
regulation of immune system process	1276	57	35.65	1.60	+	6.76E-04	1.69E-02
regulation of inositol 1.4.5-trisphosphate-sensitive calcium-release channel activity	5	3	.17	17.83	+	1.70E-03	3.10E-02
regulation of interleukin-13 secretion	6	3	.17	17.90	+	1.49E-03	3.21E-02
regulation of interleukin-5 secretion	7	3	.20	15.34	+	2.08E-03	4.27E-02
regulation of intracellular signal transduction	1583	110	53.26	2.07	+	2.31E-12	3.23E-10
regulation of intracellular signal transduction	1583	82	44.23	1.85	+	1.70E-07	1.35E-05
regulation of keratinocyte proliferation	31	6	1.04	5.75	+	1.14E-03	2.24E-02
regulation of kidney development	58	11	1.95	5.64	+	1.32E-05	5.00E-04
regulation of kidney development	58	9	1.62	5.55	+	8.01E-05	2.98E-03
regulation of kinase activity	716	45	24.09	1.87	+	1.52E-04	4.20E-03
regulation of kinase activity	716	37	20.01	1.85	+	5.49E-04	1.44E-02
regulation of leukocyte cell-cell adhesion	300	24	10.09	2.38	+	1.92E-04	5.04E-03
regulation of leukocyte chemotaxis	109	12	3.05	3.94	+	1.16E-04	4.06E-03
regulation of leukocyte differentiation	273	20	9.19	2.18	+	2.21E-03	3.81E-02
regulation of leukocyte migration	180	16	5.03	3.18	+	9.67E-05	3.48E-03
regulation of lipid biosynthetic process	154	16	4.30	3.72	+	1.72E-05	7.98E-04
regulation of lipid metabolic process	310	24	10.43	2.30	+	2.84E-04	6.95E-03
regulation of lipid metabolic process	310	22	8.66	2.54	+	1.23E-04	4.24E-03
regulation of localization	2631	153	88.52	1.73	+	3.95E-11	4.43E-09
regulation of localization	2631	130	73.51	1.77	+	2.76E-10	4.88E-08
regulation of locomotion	885	81	29.78	2.72	+	5.42E-15	1.24E-12
regulation of locomotion	885	71	24.73	2.87	+	1.51E-14	8.90E-12
regulation of lymphocyte differentiation	164	16	5.52	2.90	+	2.79E-04	6.83E-03
regulation of macromolecule biosynthetic process	3612	195	121.52	1.60	+	2.11E-11	2.49E-09
regulation of macromolecule biosynthetic process	3612	160	100.92	1.59	+	2.62E-09	3.84E-07
regulation of macromolecule metabolic process	5382	281	181.08	1.55	+	1.73E-15	4.60E-13
regulation of macromolecule metabolic process	5382	236	150.37	1.57	+	7.21E-14	2.92E-11
regulation of macrophage cytokine production	13	5	.44	11.43	+	2.17E-04	5.49E-03
regulation of MAPK cascade	680	56	22.88	2.45	+	4.37E-09	3.26E-07
regulation of MAPK cascade	680	39	19.00	2.05	+	5.45E-05	2.12E-03
regulation of mast cell chemotaxis	8	4	.22	17.90	+	2.25E-04	7.03E-03
regulation of mesenchymal cell proliferation	45	7	1.51	4.62	+	1.41E-03	2.68E-02
regulation of mesenchymal cell proliferation	45	6	1.26	4.77	+	2.51E-03	5.00E-02
regulation of mesonephros development	28	7	.94	7.43	+	1.14E-04	3.32E-03
regulation of mesonephros development	28	5	.78	6.39	+	1.84E-03	3.86E-02
regulation of metabolic process	5820	307	195.81	1.57	+	4.93E-18	1.81E-15
regulation of metabolic process	5820	256	162.61	1.57	+	1.29E-15	1.24E-12
regulation of metallopeptidase activity	13	4	.44	9.15	+	1.89E-03	3.36E-02
regulation of metanephros development	22	5	.61	8.13	+	7.18E-04	1.78E-02
regulation of mitotic cell cycle	496	36	16.69	2.16	+	3.55E-05	1.22E-03
regulation of mitotic cell cycle	496	28	13.86	2.02	+	8.90E-04	2.14E-02
regulation of molecular function	2328	139	78.33	1.77	+	8.39E-11	8.90E-09
regulation of molecular function	2328	101	65.04	1.55	+	1.59E-05	7.53E-04
regulation of morphogenesis of a branching structure	66	12	2.22	5.40	+	7.85E-06	3.16E-04
regulation of morphogenesis of a branching structure	66	8	1.84	4.34	+	8.87E-04	2.13E-02
regulation of morphogenesis of an epithelium	109	17	3.67	4.64	+	7.26E-07	3.71E-05
regulation of morphogenesis of an epithelium	109	11	3.05	3.61	+	4.37E-04	1.20E-02
regulation of multicellular organismal development	1858	156	62.51	2.50	+	3.98E-25	5.57E-22
regulation of multicellular organismal development	1858	121	51.91	2.33	+	1.23E-17	2.36E-14
regulation of multicellular organismal metabolic process	47	10	1.58	6.32	+	1.36E-05	5.15E-04
regulation of multicellular organismal metabolic process	47	7	1.31	5.33	+	6.19E-04	1.60E-02
regulation of multicellular organismal process	2793	202	93.97	2.15	+	4.08E-25	5.23E-22
regulation of multicellular organismal process	2793	153	78.04	1.96	+	9.78E-16	1.00E-12
regulation of muscle cell differentiation	147	17	4.95	3.44	+	2.67E-05	9.52E-04
regulation of muscle cell differentiation	147	17	4.11	4.14	+	2.56E-06	1.54E-04
regulation of muscle hypertrophy	61	7	1.70	4.11	+	2.45E-03	4.90E-02
regulation of muscle organ development	149	19	5.01	3.79	+	2.53E-06	1.14E-04
regulation of muscle organ development	149	17	4.16	4.08	+	3.02E-06	1.76E-04
regulation of muscle tissue development	148	20	4.98	4.02	+	6.12E-07	3.20E-05
regulation of muscle tissue development	148	17	4.14	4.11	+	2.78E-06	1.64E-04
regulation of nervous system development	898	70	30.21	2.32	+	4.10E-10	3.71E-08
regulation of nervous system development	898	57	25.09	2.27	+	3.33E-08	3.12E-06
regulation of neurogenesis	796	66	26.78	2.46	+	1.21E-10	1.20E-08
regulation of neurogenesis	796	54	22.24	2.43	+	8.44E-09	9.47E-07
regulation of neuron apoptotic process	248	23	8.34	2.76	+	2.98E-05	1.05E-03
regulation of neuron death	340	26	11.44	2.27	+	2.50E-04	6.24E-03
regulation of neuron differentiation	647	56	21.77	2.57	+	7.97E-10	6.85E-08
regulation of neuron differentiation	647	44	18.08	2.43	+	2.63E-07	2.01E-05
regulation of neuron projection development	482	39	16.22	2.40	+	1.91E-06	8.97E-05
regulation of neuron projection development	482	34	13.47	2.52	+	2.73E-06	1.61E-04
regulation of nitric oxide biosynthetic process	62	9	2.09	4.31	+	4.79E-04	1.07E-02
regulation of nitrogen compound metabolic process	5219	281	175.59	1.60	+	3.05E-17	9.38E-15
regulation of nitrogen compound metabolic process	5219	231	145.82	1.58	+	5.68E-14	2.43E-11
regulation of Notch signaling pathway	74	9	2.49	3.61	+	1.50E-03	2.82E-02
regulation of nucleic acid-templated transcription	3138	173	105.58	1.64	+	1.07E-10	1.09E-08
regulation of nucleic acid-templated transcription	3138	143	87.68	1.63	+	5.01E-09	6.42E-07
regulation of nucleobase-containing compound metabolic process	3657	197	123.04	1.60	+	1.88E-11	2.28E-09
regulation of nucleobase-containing compound metabolic process	3657	158	102.18	1.55	+	2.15E-08	2.15E-06
regulation of nucleocytoplasmic transport	216	18	7.27	2.48	+	1.11E-03	2.19E-02
regulation of nucleocytoplasmic transport	216	19	6.04	3.15	+	2.53E-05	1.11E-03
regulation of oligodendrocyte differentiation	41	8	1.38	5.80	+	1.68E-04	4.55E-03
regulation of oligodendrocyte differentiation	41	8	1.15	6.98	+	4.80E-05	1.91E-03
regulation of organ growth	102	13	3.43	3.79	+	9.58E-05	2.85E-03
regulation of organ growth	102	10	2.85	3.51	+	9.66E-04	2.30E-02
regulation of organ morphogenesis	199	27	6.70	4.03	+	6.36E-09	4.57E-07
regulation of organ morphogenesis	199	15	5.56	2.70	+	8.01E-04	1.95E-02
regulation of organelle organization	1179	65	39.67	1.64	+	1.96E-04	5.08E-03
regulation of organelle organization	1179	58	32.94	1.76	+	6.44E-05	2.46E-03
regulation of ossification	205	20	6.90	2.90	+	5.08E-05	1.65E-03
regulation of ossification	205	16	5.73	2.79	+	3.81E-04	1.08E-02
regulation of osteoblast differentiation	121	13	4.07	3.19	+	4.41E-04	9.96E-03
regulation of osteoblast differentiation	121	12	3.38	3.55	+	2.82E-04	8.44E-03
regulation of pathway-restricted SMAD protein phosphorylation	61	8	2.05	3.90	+	1.76E-03	3.16E-02
regulation of peptide secretion	472	31	15.88	1.95	+	7.93E-04	1.65E-02
regulation of peptide secretion	472	28	13.19	2.12	+	3.81E-04	1.08E-02
regulation of peptide transport	829	54	27.89	1.94	+	1.02E-05	3.98E-04
regulation of peptide transport	829	50	23.16	2.16	+	1.17E-06	7.66E-05
regulation of peptidyl-tyrosine phosphorylation	242	19	8.14	2.33	+	1.14E-03	2.23E-02
regulation of peptidyl-tyrosine phosphorylation	242	22	6.76	3.25	+	3.65E-06	2.09E-04
regulation of phosphate metabolic process	1670	111	56.19	1.98	+	3.21E-11	3.71E-09
regulation of phosphate metabolic process	1670	89	46.66	1.91	+	1.08E-08	1.17E-06
regulation of phosphorus metabolic process	1675	111	56.35	1.97	+	3.45E-11	3.90E-09
regulation of phosphorus metabolic process	1675	90	46.80	1.92	+	6.79E-09	8.22E-07
regulation of phosphorylation	1437	97	48.35	2.01	+	3.36E-10	3.11E-08
regulation of phosphorylation	1437	84	40.15	2.09	+	4.77E-10	7.89E-08
regulation of plasma membrane bounded cell projection assembly	168	14	5.65	2.48	+	2.61E-03	4.32E-02
regulation of plasma membrane bounded cell projection organization	642	50	21.60	2.31	+	1.62E-07	9.32E-06
regulation of plasma membrane bounded cell projection organization	642	39	17.94	2.17	+	1.24E-05	5.93E-04
regulation of positive chemotaxis	27	5	.75	6.63	+	1.60E-03	3.40E-02
regulation of primary metabolic process	5351	286	180.03	1.59	+	3.87E-17	1.17E-14
regulation of primary metabolic process	5351	239	149.51	1.60	+	4.63E-15	3.39E-12
regulation of production of molecular mediator of immune response	123	11	3.44	3.20	+	1.10E-03	2.53E-02
regulation of programmed cell death	1486	110	50.00	2.20	+	4.86E-14	8.89E-12
regulation of programmed cell death	1486	94	41.52	2.26	+	5.18E-13	1.53E-10
regulation of protein autophosphorylation	42	8	1.41	5.66	+	1.94E-04	5.06E-03
regulation of protein autophosphorylation	42	6	1.17	5.11	+	1.83E-03	3.84E-02
regulation of protein binding	220	17	6.15	2.77	+	2.82E-04	8.43E-03
regulation of protein complex assembly	382	26	12.85	2.02	+	1.08E-03	2.16E-02
regulation of protein homooligomerization	21	5	.71	7.08	+	1.34E-03	2.57E-02
regulation of protein import	178	17	5.99	2.84	+	2.29E-04	5.76E-03
regulation of protein import	178	17	4.97	3.42	+	2.57E-05	1.13E-03
regulation of protein import into nucleus	175	16	5.89	2.72	+	5.39E-04	1.19E-02
regulation of protein import into nucleus	175	16	4.89	3.27	+	7.12E-05	2.69E-03
regulation of protein kinase activity	653	41	21.97	1.87	+	2.83E-04	6.92E-03
regulation of protein kinase activity	653	35	18.24	1.92	+	4.59E-04	1.23E-02
regulation of protein kinase B signaling	136	15	3.80	3.95	+	1.65E-05	7.73E-04
regulation of protein localization	1046	66	35.19	1.88	+	2.35E-06	1.08E-04
regulation of protein localization	1046	63	29.23	2.16	+	3.64E-08	3.35E-06
regulation of protein localization to nucleus	227	18	7.64	2.36	+	1.46E-03	2.76E-02
regulation of protein localization to nucleus	227	18	6.34	2.84	+	1.40E-04	4.76E-03
regulation of protein metabolic process	2512	146	84.52	1.73	+	1.59E-10	1.52E-08
regulation of protein metabolic process	2512	126	70.19	1.80	+	1.88E-10	3.44E-08
regulation of protein modification process	1660	103	55.85	1.84	+	6.81E-09	4.85E-07
regulation of protein modification process	1660	89	46.38	1.92	+	9.35E-09	1.04E-06
regulation of protein phosphorylation	1331	90	44.78	2.01	+	1.56E-09	1.28E-07
regulation of protein phosphorylation	1331	78	37.19	2.10	+	2.74E-09	3.93E-07
regulation of protein secretion	435	31	14.64	2.12	+	1.76E-04	4.68E-03
regulation of protein secretion	435	28	12.15	2.30	+	1.13E-04	4.01E-03
regulation of protein stability	245	21	8.24	2.55	+	1.81E-04	4.79E-03
regulation of protein stability	245	18	6.85	2.63	+	3.35E-04	9.74E-03
regulation of protein transport	790	54	26.58	2.03	+	2.43E-06	1.11E-04
regulation of protein transport	790	50	22.07	2.27	+	2.22E-07	1.72E-05
regulation of reactive oxygen species biosynthetic process	88	10	2.96	3.38	+	1.34E-03	2.56E-02
regulation of reactive oxygen species metabolic process	180	19	6.06	3.14	+	2.93E-05	1.03E-03
regulation of release of cytochrome c from mitochondria	44	7	1.23	5.69	+	4.34E-04	1.20E-02
regulation of response to external stimulus	677	45	22.78	1.98	+	3.92E-05	1.32E-03
regulation of response to external stimulus	677	44	18.92	2.33	+	6.12E-07	4.33E-05
regulation of response to stimulus	3441	216	115.77	1.87	+	1.09E-19	5.76E-17
regulation of response to stimulus	3441	174	96.14	1.81	+	6.30E-15	4.40E-12
regulation of response to stress	1154	68	38.83	1.75	+	2.00E-05	7.19E-04
regulation of response to stress	1154	59	32.24	1.83	+	1.62E-05	7.62E-04
regulation of response to wounding	171	14	5.75	2.43	+	3.03E-03	4.86E-02
regulation of ribosome biogenesis	13	4	.36	11.01	+	9.70E-04	2.29E-02
regulation of RNA biosynthetic process	3144	173	105.78	1.64	+	1.13E-10	1.14E-08
regulation of RNA biosynthetic process	3144	144	87.84	1.64	+	3.57E-09	4.77E-07
regulation of RNA metabolic process	3310	179	111.36	1.61	+	1.93E-10	1.83E-08
regulation of RNA metabolic process	3310	150	92.48	1.62	+	2.69E-09	3.91E-07
regulation of rRNA processing	11	4	.31	13.01	+	5.81E-04	1.51E-02
regulation of secretion	782	48	26.31	1.82	+	1.30E-04	3.67E-03
regulation of secretion	782	38	21.85	1.74	+	1.40E-03	3.05E-02
regulation of secretion by cell	729	44	24.53	1.79	+	3.93E-04	9.08E-03
regulation of signal transduction	2533	182	85.22	2.14	+	4.33E-22	3.92E-19
regulation of signal transduction	2533	139	70.77	1.96	+	3.04E-14	1.46E-11
regulation of signaling	2890	198	97.23	2.04	+	6.57E-22	5.05E-19
regulation of signaling	2890	150	80.75	1.86	+	1.28E-13	4.91E-11
regulation of skeletal muscle tissue development	56	7	1.56	4.47	+	1.57E-03	3.34E-02
regulation of small GTPase mediated signal transduction	236	20	7.94	2.52	+	2.93E-04	7.10E-03
regulation of smooth muscle cell differentiation	27	7	.91	7.71	+	9.40E-05	2.82E-03
regulation of smooth muscle cell differentiation	27	7	.75	9.28	+	3.01E-05	1.29E-03
regulation of smooth muscle cell proliferation	140	17	4.71	3.61	+	1.51E-05	5.63E-04
regulation of smooth muscle cell proliferation	140	18	3.91	4.60	+	3.22E-07	2.42E-05
regulation of stem cell proliferation	81	9	2.73	3.30	+	2.63E-03	4.33E-02
regulation of steroid biosynthetic process	69	10	2.32	4.31	+	2.39E-04	5.97E-03
regulation of steroid biosynthetic process	69	9	1.93	4.67	+	2.62E-04	7.94E-03
regulation of steroid metabolic process	96	12	3.23	3.72	+	2.07E-04	5.30E-03
regulation of steroid metabolic process	96	10	2.68	3.73	+	6.28E-04	1.61E-02
regulation of stress fiber assembly	83	10	2.79	3.58	+	8.91E-04	1.81E-02
regulation of striated muscle cell differentiation	113	11	3.80	2.89	+	2.44E-03	4.13E-02
regulation of striated muscle cell differentiation	113	11	3.16	3.48	+	5.78E-04	1.51E-02
regulation of striated muscle tissue development	145	19	4.88	3.89	+	1.76E-06	8.31E-05
regulation of striated muscle tissue development	145	17	4.05	4.20	+	2.16E-06	1.34E-04
regulation of substrate adhesion-dependent cell spreading	49	7	1.37	5.11	+	7.74E-04	1.89E-02
regulation of supramolecular fiber organization	315	28	10.60	2.64	+	8.81E-06	3.53E-04
regulation of supramolecular fiber organization	315	20	8.80	2.27	+	1.01E-03	2.34E-02
regulation of synapse organization	177	15	5.96	2.52	+	1.61E-03	2.95E-02
regulation of synapse structure or activity	184	16	6.19	2.58	+	8.87E-04	1.81E-02
regulation of system process	499	33	16.79	1.97	+	4.45E-04	1.00E-02
regulation of system process	499	28	13.94	2.01	+	9.23E-04	2.20E-02
regulation of T cell activation	285	22	9.59	2.29	+	5.31E-04	1.17E-02
regulation of T cell differentiation	135	13	4.54	2.86	+	1.13E-03	2.22E-02
regulation of tissue remodeling	76	9	2.56	3.52	+	1.77E-03	3.18E-02
regulation of tissue remodeling	76	11	2.12	5.18	+	2.36E-05	1.05E-03
regulation of transcription by RNA polymerase I	32	6	.89	6.71	+	5.18E-04	1.37E-02
regulation of transcription by RNA polymerase II	1848	128	62.18	2.06	+	3.92E-14	7.36E-12
regulation of transcription by RNA polymerase II	1848	94	51.63	1.82	+	3.32E-08	3.13E-06
regulation of transcription- DNA-templated	3123	173	105.07	1.65	+	6.92E-11	7.49E-09
regulation of transcription- DNA-templated	3123	143	87.26	1.64	+	3.37E-09	4.54E-07
regulation of transcription factor import into nucleus	77	11	2.59	4.25	+	1.32E-04	3.71E-03
regulation of transferase activity	821	50	27.62	1.81	+	1.23E-04	3.50E-03
regulation of transferase activity	821	39	22.94	1.70	+	1.81E-03	3.80E-02
regulation of transforming growth factor beta receptor signaling pathway	93	11	3.13	3.52	+	5.77E-04	1.26E-02
regulation of transforming growth factor beta receptor signaling pathway	93	9	2.60	3.46	+	1.86E-03	3.88E-02
regulation of transmembrane receptor protein serine/threonine kinase signaling pathway	215	23	7.23	3.18	+	3.59E-06	1.55E-04
regulation of transmembrane receptor protein serine/threonine kinase signaling pathway	215	16	6.01	2.66	+	6.19E-04	1.60E-02
regulation of transport	1879	94	63.22	1.49	+	1.90E-04	5.01E-03
regulation of transport	1879	84	52.50	1.60	+	3.13E-05	1.34E-03
regulation of tumor necrosis factor production	129	15	4.34	3.46	+	7.40E-05	2.29E-03
regulation of tumor necrosis factor production	129	11	3.60	3.05	+	1.57E-03	3.35E-02
regulation of tumor necrosis factor superfamily cytokine production	131	15	4.41	3.40	+	8.66E-05	2.63E-03
regulation of tumor necrosis factor superfamily cytokine production	131	11	3.66	3.01	+	1.76E-03	3.71E-02
regulation of type I interferon production	74	9	2.49	3.61	+	1.50E-03	2.82E-02
regulation of ureteric bud formation	4	3	.11	26.84	+	6.45E-04	1.64E-02
regulation of vascular endothelial growth factor receptor signaling pathway	27	5	.75	6.63	+	1.60E-03	3.39E-02
regulation of vascular smooth muscle cell proliferation	24	5	.67	7.46	+	1.01E-03	2.37E-02
regulation of vasculature development	282	37	9.49	3.90	+	2.40E-11	2.82E-09
regulation of vasculature development	282	25	7.88	3.17	+	1.23E-06	7.99E-05
regulation of Wnt signaling pathway	257	25	8.65	2.89	+	6.42E-06	2.62E-04
regulation of Wnt signaling pathway	257	21	7.18	2.92	+	2.68E-05	1.17E-03
regulation of wound healing	141	13	4.74	2.74	+	1.62E-03	2.96E-02
renal system development	269	33	9.05	3.65	+	1.36E-09	1.13E-07
renal system development	269	23	7.52	3.06	+	5.66E-06	2.99E-04
renal system vasculature development	18	6	.61	9.91	+	9.50E-05	2.83E-03
renal system vasculature development	18	6	.50	11.93	+	3.49E-05	1.45E-03
renal system vasculature morphogenesis	7	4	.24	16.98	+	3.06E-04	7.33E-03
renal system vasculature morphogenesis	7	3	.20	15.34	+	2.08E-03	4.26E-02
renal tubule development	85	14	2.86	4.90	+	3.90E-06	1.67E-04
renal tubule development	85	10	2.37	4.21	+	2.60E-04	7.91E-03
renal tubule morphogenesis	71	12	2.39	5.02	+	1.51E-05	5.62E-04
renal tubule morphogenesis	71	8	1.98	4.03	+	1.36E-03	3.00E-02
renal vesicle development	14	6	.47	12.74	+	3.06E-05	1.07E-03
renal vesicle development	14	4	.39	10.23	+	1.22E-03	2.75E-02
renal vesicle morphogenesis	12	5	.40	12.38	+	1.61E-04	4.38E-03
replacement ossification	28	6	.94	6.37	+	7.19E-04	1.53E-02
reproductive structure development	420	32	14.13	2.26	+	4.15E-05	1.39E-03
reproductive system development	424	32	14.27	2.24	+	4.77E-05	1.57E-03
respiratory system development	226	24	7.60	3.16	+	2.49E-06	1.13E-04
respiratory system development	226	19	6.31	3.01	+	4.48E-05	1.79E-03
respiratory tube development	198	22	6.66	3.30	+	3.33E-06	1.45E-04
respiratory tube development	198	17	5.53	3.07	+	8.78E-05	3.22E-03
response to abiotic stimulus	859	59	28.90	2.04	+	8.51E-07	4.29E-05
response to abiotic stimulus	859	46	24.00	1.92	+	5.81E-05	2.25E-03
response to acid chemical	230	25	7.74	3.23	+	1.05E-06	5.19E-05
response to acid chemical	230	22	6.43	3.42	+	1.70E-06	1.08E-04
response to amino acid	73	13	2.46	5.29	+	4.05E-06	1.72E-04
response to amino acid	73	10	2.04	4.90	+	8.37E-05	3.08E-03
response to axon injury	25	5	.84	5.94	+	2.61E-03	4.31E-02
response to bacterial lipopeptide	6	3	.20	14.86	+	2.49E-03	4.18E-02
response to BMP	99	13	3.33	3.90	+	7.28E-05	2.27E-03
response to chemical	3402	205	114.46	1.79	+	1.22E-16	3.61E-14
response to chemical	3402	167	95.05	1.76	+	3.92E-13	1.23E-10
response to corticosteroid	73	10	2.04	4.90	+	8.37E-05	3.09E-03
response to cytokine	695	52	23.38	2.22	+	2.86E-07	1.56E-05
response to cytokine	695	46	19.42	2.37	+	2.16E-07	1.69E-05
response to decreased oxygen levels	184	22	6.19	3.55	+	1.11E-06	5.47E-05
response to decreased oxygen levels	184	16	5.14	3.11	+	1.22E-04	4.25E-03
response to dexamethasone	25	5	.70	7.16	+	1.18E-03	2.69E-02
response to drug	651	42	21.90	1.92	+	1.19E-04	3.43E-03
response to drug	651	38	18.19	2.09	+	3.96E-05	1.63E-03
response to endogenous stimulus	1016	84	34.18	2.46	+	3.49E-13	5.47E-11
response to endogenous stimulus	1016	63	28.39	2.22	+	1.27E-08	1.36E-06
response to external stimulus	1706	98	57.40	1.71	+	5.21E-07	2.77E-05
response to external stimulus	1706	89	47.67	1.87	+	3.50E-08	3.25E-06
response to glucocorticoid	70	9	1.96	4.60	+	2.89E-04	8.61E-03
response to growth factor	372	44	12.52	3.52	+	7.18E-12	9.52E-10
response to growth factor	372	34	10.39	3.27	+	7.52E-09	8.89E-07
response to hormone	577	39	19.41	2.01	+	7.64E-05	2.35E-03
response to hormone	577	36	16.12	2.23	+	2.06E-05	9.27E-04
response to hypoxia	179	22	6.02	3.65	+	7.33E-07	3.73E-05
response to hypoxia	179	16	5.00	3.20	+	9.10E-05	3.32E-03
response to inorganic substance	356	27	11.98	2.25	+	1.97E-04	5.09E-03
response to insulin	154	12	4.30	2.79	+	2.00E-03	4.14E-02
response to leukemia inhibitory factor	128	12	4.31	2.79	+	2.12E-03	3.68E-02
response to leukemia inhibitory factor	128	15	3.58	4.19	+	8.53E-06	4.26E-04
response to lipid	591	49	19.88	2.46	+	4.20E-08	2.65E-06
response to lipid	591	49	16.51	2.97	+	8.10E-11	1.62E-08
response to lipopolysaccharide	236	21	7.94	2.64	+	1.12E-04	3.27E-03
response to lipopolysaccharide	236	22	6.59	3.34	+	2.51E-06	1.52E-04
response to metal ion	230	19	7.74	2.46	+	8.02E-04	1.67E-02
response to molecule of bacterial origin	255	23	8.58	2.68	+	4.44E-05	1.47E-03
response to molecule of bacterial origin	255	24	7.12	3.37	+	7.55E-07	5.20E-05
response to nitrogen compound	772	52	25.97	2.00	+	5.32E-06	2.19E-04
response to nitrogen compound	772	40	21.57	1.85	+	3.68E-04	1.05E-02
response to organic cyclic compound	639	42	21.50	1.95	+	9.82E-05	2.92E-03
response to organic cyclic compound	639	35	17.85	1.96	+	2.63E-04	7.92E-03
response to organic substance	2303	162	77.48	2.09	+	1.08E-18	4.49E-16
response to organic substance	2303	130	64.35	2.02	+	3.20E-14	1.49E-11
response to organonitrogen compound	656	48	22.07	2.17	+	1.44E-06	6.91E-05
response to organonitrogen compound	656	38	18.33	2.07	+	4.44E-05	1.78E-03
response to oxygen levels	197	24	6.63	3.62	+	2.68E-07	1.48E-05
response to oxygen levels	197	16	5.50	2.91	+	2.52E-04	7.74E-03
response to oxygen-containing compound	1131	86	38.05	2.26	+	1.14E-11	1.43E-09
response to oxygen-containing compound	1131	78	31.60	2.47	+	1.15E-12	3.23E-10
response to peptide	292	21	9.82	2.14	+	1.85E-03	3.31E-02
response to peptide hormone	236	16	6.59	2.43	+	2.48E-03	4.95E-02
response to starvation	163	14	5.48	2.55	+	2.02E-03	3.53E-02
response to steroid hormone	189	15	5.28	2.84	+	4.88E-04	1.30E-02
response to stimulus	7726	376	259.94	1.45	+	1.32E-17	4.23E-15
response to stimulus	7726	284	215.86	1.32	+	3.39E-08	3.16E-06
response to stress	2935	164	98.75	1.66	+	1.37E-10	1.33E-08
response to stress	2935	127	82.00	1.55	+	8.41E-07	5.72E-05
response to transforming growth factor beta	110	18	3.70	4.86	+	1.83E-07	1.04E-05
response to transforming growth factor beta	110	10	3.07	3.25	+	1.63E-03	3.45E-02
response to tumor necrosis factor	129	15	4.34	3.46	+	7.40E-05	2.28E-03
response to wounding	326	35	10.97	3.19	+	1.01E-08	7.02E-07
response to wounding	326	26	9.11	2.85	+	4.58E-06	2.52E-04
retina development in camera-type eye	139	13	4.68	2.78	+	1.44E-03	2.73E-02
retina vasculature development in camera-type eye	20	5	.67	7.43	+	1.11E-03	2.20E-02
rhythmic process	273	19	7.63	2.49	+	4.36E-04	1.19E-02
ribonucleoprotein complex biogenesis	384	30	10.73	2.80	+	1.27E-06	8.27E-05
ribosome biogenesis	263	27	7.35	3.67	+	3.04E-08	2.89E-06
RNA biosynthetic process	1917	86	53.56	1.61	+	2.00E-05	9.03E-04
RNA metabolic process	2681	122	74.91	1.63	+	1.10E-07	9.06E-06
RNA processing	724	41	20.23	2.03	+	3.72E-05	1.54E-03
rRNA metabolic process	195	25	5.45	4.59	+	1.78E-09	2.71E-07
rRNA processing	176	22	4.92	4.47	+	2.53E-08	2.43E-06
salivary gland development	35	6	.98	6.14	+	7.87E-04	1.92E-02
salivary gland morphogenesis	31	6	.87	6.93	+	4.46E-04	1.22E-02
secondary alcohol biosynthetic process	32	14	1.08	13.00	+	1.21E-10	1.20E-08
secondary alcohol biosynthetic process	32	12	.89	13.42	+	1.39E-09	2.14E-07
secondary alcohol metabolic process	104	20	3.50	5.72	+	3.47E-09	2.68E-07
secondary alcohol metabolic process	104	14	2.91	4.82	+	4.03E-06	2.26E-04
secretion	488	31	16.42	1.89	+	1.51E-03	2.83E-02
semi-lunar valve development	17	5	.57	8.74	+	5.99E-04	1.30E-02
sensory organ development	547	62	18.40	3.37	+	1.85E-15	4.82E-13
sensory organ development	547	33	15.28	2.16	+	7.45E-05	2.80E-03
sensory organ morphogenesis	280	34	9.42	3.61	+	9.74E-10	8.27E-08
sensory organ morphogenesis	280	20	7.82	2.56	+	2.27E-04	7.07E-03
sensory perception	1757	25	59.11	.42	-	6.44E-07	3.36E-05
sensory perception	1757	18	49.09	.37	-	3.99E-07	2.92E-05
sensory perception of chemical stimulus	1377	2	46.33	.04	-	8.85E-18	3.09E-15
sensory perception of chemical stimulus	1377	1	38.47	.03	-	7.33E-16	8.04E-13
sensory perception of smell	1089	1	36.64	.03	-	6.54E-15	1.48E-12
sensory perception of smell	1089	0	30.43	< 0.01	-	8.63E-14	3.40E-11
septum primum development	6	3	.20	14.86	+	2.49E-03	4.16E-02
signal transduction	4629	234	155.74	1.50	+	4.45E-11	4.92E-09
signal transduction	4629	169	129.33	1.31	+	1.76E-04	5.82E-03
signaling	4966	245	167.08	1.47	+	1.33E-10	1.30E-08
signaling	4966	175	138.75	1.26	+	7.69E-04	1.88E-02
skeletal system development	448	48	15.07	3.18	+	1.91E-11	2.29E-09
skeletal system development	448	35	12.52	2.80	+	1.67E-07	1.33E-05
skeletal system morphogenesis	232	31	7.81	3.97	+	6.75E-10	5.90E-08
skeletal system morphogenesis	232	20	6.48	3.09	+	2.04E-05	9.21E-04
skin development	245	25	8.24	3.03	+	2.97E-06	1.31E-04
skin development	245	17	6.85	2.48	+	8.83E-04	2.13E-02
skin morphogenesis	11	4	.37	10.81	+	1.14E-03	2.24E-02
SMAD protein signal transduction	64	9	2.15	4.18	+	5.90E-04	1.28E-02
small molecule biosynthetic process	350	34	11.78	2.89	+	1.50E-07	8.67E-06
small molecule biosynthetic process	350	31	9.78	3.17	+	6.69E-08	5.84E-06
small molecule catabolic process	241	21	8.11	2.59	+	1.47E-04	4.06E-03
small molecule catabolic process	241	19	6.73	2.82	+	9.93E-05	3.57E-03
small molecule metabolic process	1481	98	49.83	1.97	+	6.13E-10	5.41E-08
small molecule metabolic process	1481	86	41.38	2.08	+	4.60E-10	7.76E-08
smooth muscle cell differentiation	45	9	1.51	5.94	+	5.60E-05	1.80E-03
smooth muscle cell differentiation	45	7	1.26	5.57	+	4.90E-04	1.30E-02
smooth muscle tissue development	24	7	.81	8.67	+	5.00E-05	1.63E-03
smooth muscle tissue development	24	6	.67	8.95	+	1.34E-04	4.56E-03
smoothened signaling pathway	75	10	2.52	3.96	+	4.35E-04	9.87E-03
specification of symmetry	124	13	4.17	3.12	+	5.46E-04	1.20E-02
sprouting angiogenesis	48	10	1.61	6.19	+	1.60E-05	5.91E-04
stem cell development	70	8	1.96	4.09	+	1.25E-03	2.80E-02
stem cell differentiation	146	14	4.91	2.85	+	7.67E-04	1.61E-02
stem cell differentiation	146	14	4.08	3.43	+	1.25E-04	4.30E-03
steroid biosynthetic process	93	19	3.13	6.07	+	3.58E-09	2.75E-07
steroid biosynthetic process	93	16	2.60	6.16	+	4.21E-08	3.83E-06
steroid esterification	5	4	.17	23.78	+	1.23E-04	3.50E-03
steroid esterification	5	3	.14	21.47	+	1.01E-03	2.35E-02
steroid metabolic process	210	32	7.07	4.53	+	1.76E-11	2.16E-09
steroid metabolic process	210	23	5.87	3.92	+	1.11E-07	9.15E-06
sterol biosynthetic process	38	16	1.28	12.51	+	9.02E-12	1.16E-09
sterol biosynthetic process	38	12	1.06	11.30	+	6.91E-09	8.30E-07
sterol esterification	5	4	.17	23.78	+	1.23E-04	3.50E-03
sterol esterification	5	3	.14	21.47	+	1.01E-03	2.35E-02
sterol metabolic process	110	21	3.70	5.67	+	1.58E-09	1.29E-07
sterol metabolic process	110	14	3.07	4.56	+	7.23E-06	3.69E-04
striated muscle tissue development	305	23	10.26	2.24	+	7.23E-04	1.52E-02
substrate adhesion-dependent cell spreading	41	7	1.38	5.07	+	8.67E-04	1.78E-02
substrate-dependent cell migration	25	5	.84	5.94	+	2.61E-03	4.31E-02
substrate-dependent cell migration	25	5	.70	7.16	+	1.18E-03	2.70E-02
substrate-dependent cerebral cortex tangential migration	6	3	.20	14.86	+	2.49E-03	4.16E-02
substrate-dependent cerebral cortex tangential migration	6	3	.17	17.90	+	1.49E-03	3.18E-02
supramolecular fiber organization	381	30	12.82	2.34	+	5.31E-05	1.72E-03
sympathetic nervous system development	23	6	.77	7.75	+	2.92E-04	7.08E-03
sympathetic nervous system development	23	5	.64	7.78	+	8.54E-04	2.06E-02
synapse organization	200	20	6.73	2.97	+	3.70E-05	1.26E-03
system development	3953	258	133.00	1.94	+	8.39E-27	1.84E-23
system development	3953	175	110.45	1.58	+	3.34E-10	5.78E-08
T cell activation	257	21	8.65	2.43	+	4.25E-04	9.73E-03
T cell differentiation	157	16	5.28	3.03	+	1.77E-04	4.70E-03
T cell differentiation in thymus	59	9	1.99	4.53	+	3.46E-04	8.17E-03
taxis	426	39	14.33	2.72	+	7.82E-08	4.75E-06
taxis	426	33	11.90	2.77	+	4.50E-07	3.28E-05
thymus development	55	8	1.85	4.32	+	9.67E-04	1.95E-02
thyroid gland development	25	5	.84	5.94	+	2.61E-03	4.31E-02
tissue development	1534	128	51.61	2.48	+	3.33E-20	2.23E-17
tissue development	1534	91	42.86	2.12	+	3.78E-11	8.19E-09
tissue morphogenesis	588	64	19.78	3.24	+	3.64E-15	8.61E-13
tissue morphogenesis	588	43	16.43	2.62	+	5.94E-08	5.25E-06
trabecula formation	25	6	.84	7.13	+	4.28E-04	9.79E-03
trabecula morphogenesis	51	9	1.72	5.25	+	1.31E-04	3.67E-03
transcription- DNA-templated	1913	86	53.45	1.61	+	1.93E-05	8.83E-04
transforming growth factor beta receptor signaling pathway	72	14	2.42	5.78	+	6.89E-07	3.55E-05
transmembrane receptor protein serine/threonine kinase signaling pathway	181	26	6.09	4.27	+	4.20E-09	3.17E-07
transmembrane receptor protein serine/threonine kinase signaling pathway	181	15	5.06	2.97	+	3.19E-04	9.40E-03
transmembrane receptor protein tyrosine kinase signaling pathway	345	32	11.61	2.76	+	8.83E-07	4.42E-05
transmembrane receptor protein tyrosine kinase signaling pathway	345	31	9.64	3.22	+	4.96E-08	4.45E-06
transport	3293	141	110.79	1.27	+	2.94E-03	4.73E-02
trigeminal ganglion development	5	3	.17	17.83	+	1.70E-03	3.09E-02
trigeminal ganglion development	5	3	.14	21.47	+	1.01E-03	2.36E-02
tube development	629	71	21.16	3.35	+	1.79E-17	5.60E-15
tube development	629	51	17.57	2.90	+	6.87E-11	1.41E-08
tube formation	169	18	5.69	3.17	+	4.23E-05	1.41E-03
tube morphogenesis	389	45	13.09	3.44	+	8.16E-12	1.05E-09
tube morphogenesis	389	28	10.87	2.58	+	1.20E-05	5.79E-04
Unclassified	1722	12	57.94	.21	-	2.53E-13	4.09E-11
Unclassified	1722	15	48.11	.31	-	2.28E-08	2.22E-06
ureter development	14	4	.47	8.49	+	2.37E-03	4.03E-02
ureter development	14	4	.39	10.23	+	1.22E-03	2.75E-02
ureter smooth muscle cell differentiation	4	3	.13	22.29	+	1.09E-03	2.17E-02
ureter smooth muscle cell differentiation	4	3	.11	26.84	+	6.45E-04	1.65E-02
ureter smooth muscle development	4	3	.13	22.29	+	1.09E-03	2.17E-02
ureter smooth muscle development	4	3	.11	26.84	+	6.45E-04	1.64E-02
ureteric bud development	88	16	2.96	5.40	+	2.49E-07	1.39E-05
ureteric bud development	88	13	2.46	5.29	+	3.56E-06	2.05E-04
ureteric bud formation	5	3	.14	21.47	+	1.01E-03	2.34E-02
ureteric bud morphogenesis	54	10	1.82	5.50	+	3.89E-05	1.31E-03
ureteric bud morphogenesis	54	7	1.51	4.64	+	1.30E-03	2.87E-02
urogenital system development	307	37	10.33	3.58	+	2.14E-10	2.02E-08
urogenital system development	307	27	8.58	3.15	+	5.34E-07	3.86E-05
vascular endothelial growth factor receptor signaling pathway	25	5	.70	7.16	+	1.18E-03	2.69E-02
vasculature development	527	68	17.73	3.84	+	1.65E-19	7.92E-17
vasculature development	527	54	14.72	3.67	+	3.43E-15	2.64E-12
vasculogenesis	84	11	2.83	3.89	+	2.63E-04	6.51E-03
ventricular septum development	74	14	2.49	5.62	+	9.19E-07	4.59E-05
ventricular septum morphogenesis	38	12	1.28	9.39	+	5.05E-08	3.16E-06
ventricular septum morphogenesis	38	6	1.06	5.65	+	1.15E-03	2.64E-02
very long-chain fatty acid metabolic process	31	7	1.04	6.71	+	1.97E-04	5.09E-03
white fat cell differentiation	15	4	.50	7.93	+	2.92E-03	4.71E-02
Wnt signaling pathway	238	23	8.01	2.87	+	1.64E-05	6.03E-04
Wnt signaling pathway	238	18	6.65	2.71	+	2.42E-04	7.46E-03
wound healing	266	27	8.95	3.02	+	1.32E-06	6.45E-05
wound healing	266	21	7.43	2.83	+	4.27E-05	1.75E-03
